# Supplementary material for: ﻿A revision of the endemic Brazilian Solanumhexandrum group (Leptostemonum, Solanum, Solanaceae)
Source: PhytoKeys. 2025 Mar 12;253:199–259. doi: 10.3897/phytokeys.253.138216 (PMC11923794; doi:10.3897/phytokeys.253.138216)
Supplement: XML Treatment for Solanum aciculare [file phytokeys.253.138216-treatment1.xml]

<!DOCTYPE tp:taxon-treatment
  PUBLIC "-//TaxonX//DTD Taxonomic Treatment Publishing DTD v0 20100105//EN" "tax-treatment-NSO.dtd">
<tp:taxon-treatment xmlns:tp="http://www.plazi.org/taxpub"><tp:treatment-meta><kwd-group><label>Taxon classification</label><kwd>
                <named-content content-type="kingdom">Plantae</named-content>
              </kwd><kwd>
                <named-content content-type="order">Solanales</named-content>
              </kwd><kwd>
                <named-content content-type="family">Solanaceae</named-content>
              </kwd></kwd-group><mixed-citation publication-type="journal"><person-group><name><surname>Knapp</surname><given-names>Sandra</given-names></name><name><surname>Gouvêa</surname><given-names>Yuri F.</given-names></name><name><surname>Giacomin</surname><given-names>Leandro L.</given-names></name></person-group><article-title>﻿A revision of the endemic Brazilian <italic><tp:taxon-name><tp:taxon-name-part taxon-name-part-type="genus" reg="Solanum">Solanum</tp:taxon-name-part><tp:taxon-name-part taxon-name-part-type="species" reg="hexandrum">hexandrum</tp:taxon-name-part></tp:taxon-name></italic> group (<tp:taxon-name><tp:taxon-name-part taxon-name-part-type="clade">Leptostemonum</tp:taxon-name-part></tp:taxon-name>, <italic><tp:taxon-name><tp:taxon-name-part taxon-name-part-type="genus" reg="Solanum">Solanum</tp:taxon-name-part></tp:taxon-name></italic>, <tp:taxon-name><tp:taxon-name-part taxon-name-part-type="family">Solanaceae</tp:taxon-name-part></tp:taxon-name>)</article-title><source>PhytoKeys</source><day>12</day><month>03</month><year>2025</year><volume>253</volume><fpage>199</fpage><lpage>259</lpage><pub-id pub-id-type="doi">10.3897/phytokeys.253.138216</pub-id></mixed-citation></tp:treatment-meta><tp:nomenclature><label>﻿1.</label><tp:taxon-name>
              <object-id xmlns:xlink="http://www.w3.org/1999/xlink" content-type="arpha" xlink:type="simple">27DC880C-03E4-5F4F-B27D-3A21A75403C4</object-id>
              <tp:taxon-name-part taxon-name-part-type="genus" reg="Solanum">Solanum</tp:taxon-name-part>
              <tp:taxon-name-part taxon-name-part-type="species" reg="aciculare">aciculare</tp:taxon-name-part>
            </tp:taxon-name><tp:taxon-authority>Sw., Syst. Veg., ed. 15 bis [Roemer &amp; Schultes] 4: 647. 1819</tp:taxon-authority><xref ref-type="fig" rid="F2">Fig. 2</xref><tp:nomenclature-citation-list><tp:nomenclature-citation><tp:taxon-name>
                  <tp:taxon-name-part taxon-name-part-type="genus" reg="Solanum">Solanum</tp:taxon-name-part>
                  <tp:taxon-name-part taxon-name-part-type="species" reg="kollastrum">kollastrum</tp:taxon-name-part>
                </tp:taxon-name><comment>Gouvêa &amp; Giacomin, PhytoKeys 111: 105. 2018. Type. Brazil. Minas Gerais: Ataléia, povoado de Canaã do Brasil, estrada não pavimentada que liga o município de Ouro Verde de Minas ao povoado de Canaã do Brasil, <named-content xmlns:xlink="http://www.w3.org/1999/xlink" content-type="dwc:verbatimCoordinates" xlink:type="simple"><named-content content-type="geo-json" specific-use="{&#34;type&#34;:&#34;Point&#34;,&#34;coordinates&#34;:[-41.204722,-18.005278]}" id="NCID0EQ1BI" xlink:type="simple">18°00'19"S, 41°12'17"W</named-content></named-content>, 313 m alt., Jun 2018, <italic>Y.F Gouvêa 280</italic> (holotype: BHCB [BHCB190863]; isotype: RB [RB1411895, acc. # 787650]).</comment></tp:nomenclature-citation></tp:nomenclature-citation-list></tp:nomenclature><tp:treatment-sec sec-type="material" id="SECID0EX1BI"><title>Type.</title><p>Brazil. “Ex Brasilia” [probably collected in Mucuri River drainage in the State of Bahia, see discussion], no date, <italic>G.W. Freyreiss s.n.</italic> (lectotype, designated here: S [acc. # S-R-5812]).</p></tp:treatment-sec><tp:treatment-sec sec-type="description" id="SECID0E61BI"><title>Description.</title><p>Shrubs up to 3.5 m, erect, moderately branched. Stems terete, densely glandular-pubescent and prickly, the trichomes porrect-stellate or somewhat multangulate, sessile to long-stalked, the stalks to 1 mm long, the rays 5–20, 2–3-celled, unequal in length, distally glandular, the mid-point 2–3-celled, equal to or twice the length of the longest ray, distally glandular, the prickles to 1.7 cm long, 2–3 mm in diameter at the base, straight, acicular or only slightly flattened, yellowish-red, basally somewhat pubescent with stellate trichomes like those of the stems and some small, stalked, uniseriate glandular trichomes; new growth densely glandular pubescent with long-stalked stellate or multangulate trichomes and acicular prickles like those of the stems; bark of older stems greyish-dark brown. Sympodial units difoliate to plurifoliate, the leaves not geminate. Leaves simple, lobed; blades (10)20–42 cm long, (8)20–38 cm wide, ca. 1–1.2 times as long as wide, broadly elliptic to broadly ovate, membranous, discolorous, prickly on both surfaces along the veins, the prickles to 1 cm long, straight; adaxial surface densely glandular pubescent, the lamina always visible, the larger trichomes porrect-stellate or multangulate, short- to long-stalked, the stalks to 1 mm long, the rays 4–11, unequal in length, eglandular and 1-celled or 2–3-celled and gland-tipped, the mid-points 2–3-celled, usually longer than the rays, these mixed with smaller sessile to short-stalked porrect-stellate eglandular trichomes, the stalks if present to 0.1 mm long, the rays 2–5, 1-celled, ca. 0.5 mm long; abaxial surface densely glandular-pubescent, the lamina barely visible, the trichomes porrect-stellate to multangulate like those of the adaxial surface, but denser and much more delicate; principal veins 5–7 pairs; sparsely to moderately armed on both surfaces, the prickles 1–1.7 cm long, 1.3–1.8 mm in diameter at the base, straight, somewhat laterally compressed, usually larger abaxially; base cordate, not decurrent, the two major basal lobes 2.5–7 cm long at the longest point, obtuse to rounded, often overlapping each other across the petiole; margins lobed, the lateral lobes 1.5–4.8 cm long, 4–9 cm wide at base, obtuse or rounded or less often acute at the apex, both basal and lateral lobes sometimes with small secondary lobes; apex obtuse or rounded or less often acute; petioles 4.5–19.5 cm long, densely stellate-pubescent with trichomes like those of the stems, usually densely prickly. Inflorescences subopposite the leaves or internodal, 4.5–12 cm long, usually unbranched, rarely forked or trifurcate, with 11–35 flowers, up to 3 open at a time; axes densely glandular-pubescent and prickly, the trichomes porrect-stellate to multangulate, hyaline to yellowish-brown like those of the stems, the prickles ca. 1 mm long, straight, like those of the stems and leaves ; peduncle 2.6–6 cm long; pedicel scars generally unequally spaced, closely packed to spaced 2.3 cm apart; pedicels 4.8–18 mm long, densely pubescent and prickly with trichomes and prickles like those of the stem, but these often purple-tinged, articulated at base. Buds ellipsoid to globose-ellipsoid, the corolla ca. halfway exserted from the calyx tube before anthesis, but enclosed in the calyx lobes. Flowers 5-merous, heterostylous, with basal long-styled co-sexual flowers and functionally staminate short-styled flowers that vary in proportion between inflorescences, the plants andromonoecious. Calyx with the tube 4.5–8.2 mm long, 9.4–15.2 mm in diameter, broadly cup-shaped to somewhat urceolate, inflated, purple-tinged (mainly along the margins and apex of the calyx lobes) to green, armed, densely pubescent with trichomes like those of the stem, but these sometimes purple and with some eglandular rays, the lobes 7.5–15.6 mm long, 6–9 mm wide, triangular, the margins plane to strongly undulate and revolute, the apices acute to caudate. Corolla 2.3–3.9 cm in diameter, purple to lilac or bluish-lilac, white in some stages of development, shallowly stellate to stellate, lobed 2/5 to 1/2 the way to the base, interpetalar tissue absent, the lobes 10.9–15 mm long, 8.8–13.4 mm wide, deltate to triangular, spreading at anthesis, abaxially glandular stellate-pubescent with trichomes like those of the leaves, adaxially almost glabrous with only a few stellate trichomes sparsely distributed along the veins and near the tips, the apex acute, slightly apiculate. Stamens equal; filament tube 1–2.1 mm long; free portion of the filaments 1.3–2.9 mm long, glabrous; anthers 7.5–10 mm long, 2.8–4.3 mm wide, broadly lanceolate and tapering, connivent, glabrous, yellow, abaxially swollen in the lower half (gibbous) and somewhat papillate, poricidal at the tips, the pores directed distally, slightly extrorse, not elongating to slits with age. Ovary conical to somewhat cupuliform, densely stellate-pubescent and glandular at the apex, becoming glabrous with age, the trichomes porrect-stellate, sessile, 2–7-rayed, with a 2–4-celled, eglandular or glandular mid-point longer than the 1-celled rays; style 13.7–15.9 mm long in long-styled flowers, 1.2–3.7 mm long in short-styled flowers, straight, glabrous; stigma large-capitate to clavate, up to 1.4 mm long in long-styled flowers, the surface papillose, green when fresh. Fruit a globose to somewhat compressed globose berry, 1–1.1 cm long, 1.2–2.3 cm wide, pale green to white, glabrous, but with scattered stellate trichomes at the apex, the pericarp somewhat shiny when dry, the berry almost completely enclosed in the saccate fruiting calyx; fruiting pedicels 1.4–2.2 cm long, 1.5–2 mm in diameter at the base, woody and somewhat deflexed from the weight of the fruit, armed with sparse straight prickles like those of the flowering pedicels; fruiting calyx strongly accrescent and inflated, completely enclosing the berry, the tube 1.6–2.1 cm long, 1.9–3.4 cm in diameter at the widest point, the base somewhat plicate and invaginate, the lobes 1.1–2.2 cm long, 1.3–1.9 cm wide, usually somewhat overlapping, densely glandular-pubescent with porrect-stellate to multangulate trichomes. Seeds ca. 230 per berry, ca. 2 mm long, 2.4 mm wide, flattened-reniform, dark brown, the testal cells sinuate in outline; stone cells absent. Chromosome number: not known.</p></tp:treatment-sec><tp:treatment-sec sec-type="distribution" id="SECID0EE2BI"><title>Distribution</title><p>(Fig. <xref ref-type="fig" rid="F3">3</xref>). <italic><tp:taxon-name><tp:taxon-name-part taxon-name-part-type="genus" reg="Solanum">Solanum</tp:taxon-name-part><tp:taxon-name-part taxon-name-part-type="species" reg="aciculare">aciculare</tp:taxon-name-part></tp:taxon-name></italic> is endemic to eastern Brazil. Records are mostly concentrated along the Mucuri River watershed, ranging from the Municipality of Teófilo Otoni, in north-eastern Minas Gerais State, to Mucuri on the southern coast of Bahia. A single collection (<italic>J.G. Jardim et al. 3151</italic>; CEPEC, NY) is known from further north, in Mun. Caatiba of the south-central region of Bahia State.</p></tp:treatment-sec><tp:treatment-sec sec-type="ecology" id="SECID0E22BI"><title>Ecology.</title><p><italic><tp:taxon-name><tp:taxon-name-part taxon-name-part-type="genus" reg="Solanum">Solanum</tp:taxon-name-part><tp:taxon-name-part taxon-name-part-type="species" reg="aciculare">aciculare</tp:taxon-name-part></tp:taxon-name></italic> inhabits edges of small forest fragments, especially those at the base or on granitic outcrops (inselbergs) or in disturbed sites near these rock outcrops, such as borders of unpaved roads and pastures. It is also found in herbaceous to arboreal vegetation growing along the Brazilian sandy coastal lowlands (restinga <italic>sensu</italic><xref ref-type="bibr" rid="B6">Araújo (1992)</xref>), where plants grow in open disturbed areas dominated by grasses and at the edge of forest fragments (Fig. <xref ref-type="fig" rid="F2">2A</xref>). Habitats vary from environments subject to periods of drought (e.g. the edge of small seasonal semi-deciduous forest fragments or vegetation islands on inselbergs) to constantly wetter environments, at the edge of coastal evergreen forests, where the climate is under a strong oceanic influence. Plants have been collected from sea level to about 900 m elevation.</p></tp:treatment-sec><tp:treatment-sec sec-type="Common names and uses" id="SECID0EW3BI"><title>Common names and uses.</title><p>None recorded.</p></tp:treatment-sec><tp:treatment-sec sec-type="Preliminary conservation assessment" id="SECID0E23BI"><title>Preliminary conservation assessment</title><p>(<xref ref-type="bibr" rid="B45">IUCN 2020</xref>). <abbrev xmlns:xlink="http://www.w3.org/1999/xlink" xlink:title="Extent of Occurrence" id="ABBRID0EF4BI" xlink:type="simple">EOO</abbrev> (38,277 km<sup>2</sup>, NT); <abbrev xmlns:xlink="http://www.w3.org/1999/xlink" xlink:title="Area of Occupancy" id="ABBRID0EL4BI" xlink:type="simple">AOO</abbrev> (56 km<sup>2</sup>, EN). Despite the relatively large range of <italic><tp:taxon-name><tp:taxon-name-part taxon-name-part-type="genus" reg="Solanum">S.</tp:taxon-name-part><tp:taxon-name-part taxon-name-part-type="species" reg="aciculare">aciculare</tp:taxon-name-part></tp:taxon-name></italic>, all collections are from only three broad localities and all are outside protected areas; vulnerability of the habitats in which the species occurs and the small number of localities suggest <italic><tp:taxon-name><tp:taxon-name-part taxon-name-part-type="genus" reg="Solanum">S.</tp:taxon-name-part><tp:taxon-name-part taxon-name-part-type="species" reg="aciculare">aciculare</tp:taxon-name-part></tp:taxon-name></italic> should be considered Endangered using the criteria B2 a, b (ii, iii, iv).</p></tp:treatment-sec><tp:treatment-sec sec-type="discussion" id="SECID0EH5BI"><title>Discussion.</title><p>The name <italic><tp:taxon-name><tp:taxon-name-part taxon-name-part-type="genus" reg="Solanum">Solanum</tp:taxon-name-part><tp:taxon-name-part taxon-name-part-type="species" reg="aciculare">aciculare</tp:taxon-name-part></tp:taxon-name></italic> has not been used previously in treatments of Brazilian <italic><tp:taxon-name><tp:taxon-name-part taxon-name-part-type="genus" reg="Solanum">Solanum</tp:taxon-name-part></tp:taxon-name></italic> (<xref ref-type="bibr" rid="B96">Sendtner 1846</xref>) and, until recently, had been considered an ‘unassigned’ name (Flora e Funga do Brazil 2024). Examination of the type specimen and analysis of the collecting trajectory of Georg Freyreiss (see below or in Taxonomy) make clear that this plant is identical to that described as <italic><tp:taxon-name><tp:taxon-name-part taxon-name-part-type="genus" reg="Solanum">S.</tp:taxon-name-part><tp:taxon-name-part taxon-name-part-type="species" reg="kollastrum">kollastrum</tp:taxon-name-part></tp:taxon-name></italic> (<xref ref-type="bibr" rid="B40">Gouvêa et al. 2018</xref>). <xref ref-type="bibr" rid="B96">Sendtner (1846)</xref> had not seen the specimen on which <italic><tp:taxon-name><tp:taxon-name-part taxon-name-part-type="genus" reg="Solanum">S.</tp:taxon-name-part><tp:taxon-name-part taxon-name-part-type="species" reg="aciculare">aciculare</tp:taxon-name-part></tp:taxon-name></italic> was based and his description was of another plant (<italic>Sellow s.n</italic>.) that he admitted did not completely correspond to Swartz’s description (“Solano subscandenti non dissimile in unico specimine suppetente a diagnosi Swartziana paullisper recedens. Proferamus descriptionem nostro specimini accomadatam, momenti, quo discrepat Swarztius haud immemores” - Not dissimilar to Solano subscandens in the only specimen available, departing for a moment from the Swartzian diagnosis. Let us present the description attached to our specimen, the importance of which Swartzius disagrees, not unmindful of it: transl. SK). The specimen described by Sendtner as <italic><tp:taxon-name><tp:taxon-name-part taxon-name-part-type="genus" reg="Solanum">S.</tp:taxon-name-part><tp:taxon-name-part taxon-name-part-type="species" reg="aciculare">aciculare</tp:taxon-name-part></tp:taxon-name></italic> is <italic><tp:taxon-name><tp:taxon-name-part taxon-name-part-type="genus" reg="Solanum">S.</tp:taxon-name-part><tp:taxon-name-part taxon-name-part-type="species" reg="cordifolium">cordifolium</tp:taxon-name-part></tp:taxon-name></italic> Dunal, a member of the <tp:taxon-name><tp:taxon-name-part taxon-name-part-type="clade">Erythrotrichum</tp:taxon-name-part></tp:taxon-name> clade.</p><p>Amongst the species in this group, only <italic><tp:taxon-name><tp:taxon-name-part taxon-name-part-type="genus" reg="Solanum">S.</tp:taxon-name-part><tp:taxon-name-part taxon-name-part-type="species" reg="aciculare">aciculare</tp:taxon-name-part></tp:taxon-name></italic> and <italic><tp:taxon-name><tp:taxon-name-part taxon-name-part-type="genus" reg="Solanum">S.</tp:taxon-name-part><tp:taxon-name-part taxon-name-part-type="species" reg="sublentum">sublentum</tp:taxon-name-part></tp:taxon-name></italic> have cordate leaf bases coupled with glandular trichomes throughout the stems and leaves. Decurrent leaf bases of <italic><tp:taxon-name><tp:taxon-name-part taxon-name-part-type="genus" reg="Solanum">S.</tp:taxon-name-part><tp:taxon-name-part taxon-name-part-type="species" reg="aciculare">aciculare</tp:taxon-name-part></tp:taxon-name></italic> are only seen in the first leaves of the seedlings, with the subsequent leaves gradually changing shape to become cordate and non-decurrent. In contrast, the leaf bases in <italic><tp:taxon-name><tp:taxon-name-part taxon-name-part-type="genus" reg="Solanum">S.</tp:taxon-name-part><tp:taxon-name-part taxon-name-part-type="species" reg="hexandrum">hexandrum</tp:taxon-name-part></tp:taxon-name></italic> and <italic><tp:taxon-name><tp:taxon-name-part taxon-name-part-type="genus" reg="Solanum">S.</tp:taxon-name-part><tp:taxon-name-part taxon-name-part-type="species" reg="stagnale">stagnale</tp:taxon-name-part></tp:taxon-name></italic> remain decurrent throughout plant development, varying in shape from attenuate to truncate.</p><fig id="F3" position="float" orientation="portrait"><object-id xmlns:xlink="http://www.w3.org/1999/xlink" content-type="doi" xlink:type="simple">10.3897/phytokeys.253.138216.figure3</object-id><object-id xmlns:xlink="http://www.w3.org/1999/xlink" content-type="arpha" xlink:type="simple">28482F3C-CA21-5679-BF5C-AFCB4C3CB08E</object-id><label>Figure 3.</label><caption><p>Distribution of <italic><tp:taxon-name><tp:taxon-name-part taxon-name-part-type="genus" reg="Solanum">S.</tp:taxon-name-part><tp:taxon-name-part taxon-name-part-type="species" reg="aciculare">aciculare</tp:taxon-name-part></tp:taxon-name></italic>.</p></caption><graphic xmlns:xlink="http://www.w3.org/1999/xlink" xlink:href="phytokeys-253-199_article-138216__-g003.jpg" position="float" orientation="portrait" xlink:type="simple" id="oo_1278582.jpg"><uri content-type="original_file" xlink:type="simple">https://binary.pensoft.net/fig/1278582</uri></graphic></fig><p><italic><tp:taxon-name><tp:taxon-name-part taxon-name-part-type="genus" reg="Solanum">Solanum</tp:taxon-name-part><tp:taxon-name-part taxon-name-part-type="species" reg="aciculare">aciculare</tp:taxon-name-part></tp:taxon-name></italic> closely resembles <italic><tp:taxon-name><tp:taxon-name-part taxon-name-part-type="genus" reg="Solanum">S.</tp:taxon-name-part><tp:taxon-name-part taxon-name-part-type="species" reg="sublentum">sublentum</tp:taxon-name-part></tp:taxon-name></italic>, from which it can be readily distinguished by the robust long-stalked (up to 1 mm) stellate-glandular trichomes with all rays having a glandular distal cell (some rays may lose the glandular cell through breakage or by the disruption of the gland wall) on young stems, petioles and inflorescence axis; trichomes in <italic><tp:taxon-name><tp:taxon-name-part taxon-name-part-type="genus" reg="Solanum">S.</tp:taxon-name-part><tp:taxon-name-part taxon-name-part-type="species" reg="sublentum">sublentum</tp:taxon-name-part></tp:taxon-name></italic> are usually simple. <italic><tp:taxon-name><tp:taxon-name-part taxon-name-part-type="genus" reg="Solanum">Solanum</tp:taxon-name-part><tp:taxon-name-part taxon-name-part-type="species" reg="aciculare">aciculare</tp:taxon-name-part></tp:taxon-name></italic> and <italic><tp:taxon-name><tp:taxon-name-part taxon-name-part-type="genus" reg="Solanum">S.</tp:taxon-name-part><tp:taxon-name-part taxon-name-part-type="species" reg="sublentum">sublentum</tp:taxon-name-part></tp:taxon-name></italic> have very similar floral morphologies, sharing well-developed calyces that are strongly accrescent in fruits, showy purple to lilac corollas and robust anthers. Fruits of <italic><tp:taxon-name><tp:taxon-name-part taxon-name-part-type="genus" reg="Solanum">S.</tp:taxon-name-part><tp:taxon-name-part taxon-name-part-type="species" reg="aciculare">aciculare</tp:taxon-name-part></tp:taxon-name></italic> are completely enclosed in the accrescent calyx, whereas those of <italic><tp:taxon-name><tp:taxon-name-part taxon-name-part-type="genus" reg="Solanum">S.</tp:taxon-name-part><tp:taxon-name-part taxon-name-part-type="species" reg="sublentum">sublentum</tp:taxon-name-part></tp:taxon-name></italic> are exposed. Their leaves also resemble each other: both are lobed (with secondary lobes or not), elliptic to ovate (or broadly ovate in <italic><tp:taxon-name><tp:taxon-name-part taxon-name-part-type="genus" reg="Solanum">S.</tp:taxon-name-part><tp:taxon-name-part taxon-name-part-type="species" reg="aciculare">aciculare</tp:taxon-name-part></tp:taxon-name></italic>) and have cordate bases (varying from truncate to cordate or sagittate in <italic><tp:taxon-name><tp:taxon-name-part taxon-name-part-type="genus" reg="Solanum">S.</tp:taxon-name-part><tp:taxon-name-part taxon-name-part-type="species" reg="sublentum">sublentum</tp:taxon-name-part></tp:taxon-name></italic>). In the field, <italic><tp:taxon-name><tp:taxon-name-part taxon-name-part-type="genus" reg="Solanum">S.</tp:taxon-name-part><tp:taxon-name-part taxon-name-part-type="species" reg="aciculare">aciculare</tp:taxon-name-part></tp:taxon-name></italic> has notably larger leaves than those of <italic><tp:taxon-name><tp:taxon-name-part taxon-name-part-type="genus" reg="Solanum">S.</tp:taxon-name-part><tp:taxon-name-part taxon-name-part-type="species" reg="sublentum">sublentum</tp:taxon-name-part></tp:taxon-name></italic>; however, usually only the apices of the branches are collected, with the fully developed leaves not represented in herbarium material, so this character is often not apparent from herbarium specimens. Although <italic><tp:taxon-name><tp:taxon-name-part taxon-name-part-type="genus" reg="Solanum">S.</tp:taxon-name-part><tp:taxon-name-part taxon-name-part-type="species" reg="aciculare">aciculare</tp:taxon-name-part></tp:taxon-name></italic> and <italic><tp:taxon-name><tp:taxon-name-part taxon-name-part-type="genus" reg="Solanum">S.</tp:taxon-name-part><tp:taxon-name-part taxon-name-part-type="species" reg="sublentum">sublentum</tp:taxon-name-part></tp:taxon-name></italic> occur in similar environmental conditions (associated with outcrops or at edges of lowland forests), they have not been observed in sympatry.</p><p>Both <italic><tp:taxon-name><tp:taxon-name-part taxon-name-part-type="genus" reg="Solanum">S.</tp:taxon-name-part><tp:taxon-name-part taxon-name-part-type="species" reg="aciculare">aciculare</tp:taxon-name-part></tp:taxon-name></italic> and <italic><tp:taxon-name><tp:taxon-name-part taxon-name-part-type="genus" reg="Solanum">S.</tp:taxon-name-part><tp:taxon-name-part taxon-name-part-type="species" reg="phrixothrix">phrixothrix</tp:taxon-name-part></tp:taxon-name></italic> have densely bristly stems and elongate slender inflorescences. They can be distinguished by the glandular long-stalked stellate pubescence of <italic><tp:taxon-name><tp:taxon-name-part taxon-name-part-type="genus" reg="Solanum">S.</tp:taxon-name-part><tp:taxon-name-part taxon-name-part-type="species" reg="aciculare">aciculare</tp:taxon-name-part></tp:taxon-name></italic> (versus eglandular bristles and lack of long-stalked stellate trichomes in <italic><tp:taxon-name><tp:taxon-name-part taxon-name-part-type="genus" reg="Solanum">S.</tp:taxon-name-part><tp:taxon-name-part taxon-name-part-type="species" reg="phrixothrix">phrixothrix</tp:taxon-name-part></tp:taxon-name></italic>) and flower shape and colour (purple and stellate in <italic><tp:taxon-name><tp:taxon-name-part taxon-name-part-type="genus" reg="Solanum">S.</tp:taxon-name-part><tp:taxon-name-part taxon-name-part-type="species" reg="aciculare">aciculare</tp:taxon-name-part></tp:taxon-name></italic> versus white and rotate in <italic><tp:taxon-name><tp:taxon-name-part taxon-name-part-type="genus" reg="Solanum">S.</tp:taxon-name-part><tp:taxon-name-part taxon-name-part-type="species" reg="phrixothrix">phrixothrix</tp:taxon-name-part></tp:taxon-name></italic>).</p><p>The German collector Georg Freyreiss (also sometimes spelled Freyreis), who was principally an ornithologist and Friedrich Sellow, a botanist, travelled and collected in Brazil in the first decade of the 19<sup>th</sup> century. Sellow’s botanical collections comprise many hundreds of specimens and were the basis for many new species (<xref ref-type="bibr" rid="B104">Urban 1893</xref>; <xref ref-type="bibr" rid="B74">Moraes 2023</xref>). In 1815, Freyreiss and Sellow were planning a trip to the north of Rio de Janeiro. They joined forces with Prince Maximilian of Wied, a member of the German aristocracy who was interested in natural history and had been inspired by Baron Alexander von Humboldt to travel to South America, particularly to Brazil (<xref ref-type="bibr" rid="B72">Moraes 2009</xref>, <xref ref-type="bibr" rid="B73">2011</xref>). Wied was keen to travel via the, at the time, relatively unexplored coast and, with Freyreiss (Sellow having stayed in what is now the State of Espirito Santo), reached the Rio Mucuri near the border of Espirito Santo and Bahia States, then continued to Salvador in today’s State of Bahia. The type specimen of <italic><tp:taxon-name><tp:taxon-name-part taxon-name-part-type="genus" reg="Solanum">S.</tp:taxon-name-part><tp:taxon-name-part taxon-name-part-type="species" reg="aciculare">aciculare</tp:taxon-name-part></tp:taxon-name></italic> was probably collected by Freyreiss in the Mucuri River drainage during this voyage.</p></tp:treatment-sec><tp:treatment-sec><!--Section generated to contain objects referenced in tp:taxon-treatment.--><fig id="F2" position="float" orientation="portrait"><object-id xmlns:xlink="http://www.w3.org/1999/xlink" content-type="doi" xlink:type="simple">10.3897/phytokeys.253.138216.figure2</object-id><object-id xmlns:xlink="http://www.w3.org/1999/xlink" content-type="arpha" xlink:type="simple">7B9E46D7-B727-58BB-B6E5-8B3734186D16</object-id><label>Figure 2.</label><caption><p><italic><tp:taxon-name><tp:taxon-name-part taxon-name-part-type="genus" reg="Solanum">Solanum</tp:taxon-name-part><tp:taxon-name-part taxon-name-part-type="species" reg="aciculare">aciculare</tp:taxon-name-part></tp:taxon-name></italic><bold>A</bold> habit in open area <bold>B</bold> habit along rock face <bold>C</bold> inflorescence with bud <bold>D</bold> inflorescence with open short-styled flower <bold>E</bold> calyx at anthesis <bold>F</bold> short-styled flowers (note colour change over anthesis) <bold>G</bold> long-styled flower <bold>H</bold> mature berry with calyx removed <bold>I</bold> stem section with glandular long-stalked stellate and multangulate trichomes and straight acicular prickles (<bold>A</bold>, <bold>D</bold>, <bold>G</bold><italic>Gouvêa 283</italic>; <bold>B</bold>, <bold>H</bold><italic>Gouvêa 281</italic>; <bold>C</bold>, <bold>E</bold>, <bold>F</bold>, <bold>I</bold><italic>Gouvêa 280</italic>). Photos: Yuri F. Gouvêa .</p></caption><graphic xmlns:xlink="http://www.w3.org/1999/xlink" xlink:href="phytokeys-253-199_article-138216__-g002.jpg" position="float" orientation="portrait" xlink:type="simple" id="oo_1278581.jpg"><uri content-type="original_file" xlink:type="simple">https://binary.pensoft.net/fig/1278581</uri></graphic></fig></tp:treatment-sec><ref-list><ref id="B6"><mixed-citation xmlns:xlink="http://www.w3.org/1999/xlink" xlink:type="simple"><person-group><name name-style="western"><surname>Araújo</surname><given-names>X</given-names></name></person-group> (<year>1992</year>) <article-title>Vegetation types of sandy coastal plains of tropical Brazil: A first approximation.</article-title> In: <person-group><name name-style="western"><surname>Seeliger</surname><given-names>U</given-names></name></person-group> (<role>Ed.</role>) <issue-title>Coastal plant communities of Latin America.</issue-title><source>Academic Press, New York</source>, <fpage>337</fpage>–<lpage>347</lpage>. <ext-link xlink:href="10.1016/B978-0-08-092567-7.50027-1" ext-link-type="doi" xlink:type="simple">https://doi.org/10.1016/B978-0-08-092567-7.50027-1</ext-link></mixed-citation></ref><ref id="B45"><mixed-citation xmlns:xlink="http://www.w3.org/1999/xlink" xlink:type="simple">IUCN (<year>2020</year>) Guidelines for Using the IUCN Red List Categories and Criteria. Version 13. Prepared by the Standards and Petitions Subcommittee of the IUCN Species Survival Commission. <ext-link xlink:href="http://www.iucnredlist.org/documents/RedListGuidelines.pdf" ext-link-type="uri" xlink:type="simple">http://www.iucnredlist.org/documents/RedListGuidelines.pdf</ext-link> [accessed 26 June 2024]</mixed-citation></ref><ref id="B96"><mixed-citation xmlns:xlink="http://www.w3.org/1999/xlink" xlink:type="simple"><person-group><name name-style="western"><surname>Sendtner</surname><given-names>O</given-names></name></person-group> (<year>1846</year>) <article-title><tp:taxon-name><tp:taxon-name-part taxon-name-part-type="family">Solanaceae</tp:taxon-name-part></tp:taxon-name>. In: Martius CFP von (Ed.</article-title><source>) Flora Brasiliensis</source><volume>10</volume>: <fpage>5</fpage>–<lpage>338</lpage>.</mixed-citation></ref><ref id="B40"><mixed-citation xmlns:xlink="http://www.w3.org/1999/xlink" xlink:type="simple"><person-group><name name-style="western"><surname>Gouvêa</surname><given-names>YF</given-names></name><name name-style="western"><surname>Giacomin</surname><given-names>LL</given-names></name><name name-style="western"><surname>Stehmann</surname><given-names>JR</given-names></name></person-group> (<year>2018</year>) <article-title>A sticky and heavily armed new species of <italic><tp:taxon-name><tp:taxon-name-part taxon-name-part-type="genus">Solanum</tp:taxon-name-part></tp:taxon-name></italic> (<tp:taxon-name><tp:taxon-name-part taxon-name-part-type="genus">Solanum</tp:taxon-name-part><tp:taxon-name-part taxon-name-part-type="infraspecific-rank">subg.</tp:taxon-name-part><tp:taxon-name-part taxon-name-part-type="subgenus">Leptostemonum</tp:taxon-name-part></tp:taxon-name>, <tp:taxon-name><tp:taxon-name-part taxon-name-part-type="family">Solanaceae</tp:taxon-name-part></tp:taxon-name>) from eastern Brazil.</article-title><source>PhytoKeys</source><volume>111</volume>: <fpage>103</fpage>–<lpage>118</lpage>. <ext-link xlink:href="10.3897/phytokeys.111.28595" ext-link-type="doi" xlink:type="simple">https://doi.org/10.3897/phytokeys.111.28595</ext-link></mixed-citation></ref><ref id="B104"><mixed-citation xmlns:xlink="http://www.w3.org/1999/xlink" xlink:type="simple"><person-group><name name-style="western"><surname>Urban</surname><given-names>I</given-names></name></person-group> (<year>1893</year>) <article-title>Biographische Skizzen. 1. Friedrich Sellow (1789–1831).</article-title><source>Botanische Jahrbücher für Systematik, Pflanzengeschichte und Pflanzengeographie</source><volume>17</volume>: <fpage>177</fpage>–<lpage>198</lpage>. <ext-link xlink:href="https://www.biodiversitylibrary.org/page/202428" ext-link-type="uri" xlink:type="simple">https://www.biodiversitylibrary.org/page/202428</ext-link></mixed-citation></ref><ref id="B74"><mixed-citation xmlns:xlink="http://www.w3.org/1999/xlink" xlink:type="simple"><person-group><name name-style="western"><surname>Moraes</surname><given-names>PLR</given-names></name></person-group> (<year>2023</year>) <article-title>Sellow redux: Revealing Sellow’s collections from the <italic>Herbier Impérial du Brésil</italic> at the Paris Herbarium.</article-title><source>Phytotaxa</source><volume>596</volume>(<issue>1</issue>): <fpage>1</fpage>–<lpage>216</lpage>. <ext-link xlink:href="10.11646/phytotaxa.596.1.1" ext-link-type="doi" xlink:type="simple">https://doi.org/10.11646/phytotaxa.596.1.1</ext-link></mixed-citation></ref><ref id="B72"><mixed-citation xmlns:xlink="http://www.w3.org/1999/xlink" xlink:type="simple"><person-group><name name-style="western"><surname>Moraes</surname><given-names>PLR</given-names></name></person-group> (<year>2009</year>) <article-title>The Brazilian herbarium of Maximilian, Prince of Wied.</article-title><source>Neodiversity</source><volume>4</volume>(<issue>2</issue>): <fpage>16</fpage>–<lpage>51</lpage>. <ext-link xlink:href="10.13102/neod.42.1" ext-link-type="doi" xlink:type="simple">https://doi.org/10.13102/neod.42.1</ext-link></mixed-citation></ref><ref id="B73"><mixed-citation xmlns:xlink="http://www.w3.org/1999/xlink" xlink:type="simple"><person-group><name name-style="western"><surname>Moraes</surname><given-names>PLR</given-names></name></person-group> (<year>2011</year>) <article-title>Notes and lectotypification of names based on Brazilian collections of Prince Maximilian of Wied.</article-title><source>Kew Bulletin</source><volume>66</volume>(<issue>4</issue>): <fpage>493</fpage>–<lpage>503</lpage>. <ext-link xlink:href="10.1007/s12225-011-9315-7" ext-link-type="doi" xlink:type="simple">https://doi.org/10.1007/s12225-011-9315-7</ext-link></mixed-citation></ref></ref-list></tp:taxon-treatment>
