# Supplementary material for: ﻿A revision of the endemic Brazilian Solanumhexandrum group (Leptostemonum, Solanum, Solanaceae)
Source: PhytoKeys. 2025 Mar 12;253:199–259. doi: 10.3897/phytokeys.253.138216 (PMC11923794; doi:10.3897/phytokeys.253.138216)
Supplement: XML Treatment for Solanum hexandrum [file phytokeys.253.138216-treatment2.xml]

<!DOCTYPE tp:taxon-treatment
  PUBLIC "-//TaxonX//DTD Taxonomic Treatment Publishing DTD v0 20100105//EN" "tax-treatment-NSO.dtd">
<tp:taxon-treatment xmlns:tp="http://www.plazi.org/taxpub"><tp:treatment-meta><kwd-group><label>Taxon classification</label><kwd>
                <named-content content-type="kingdom">Plantae</named-content>
              </kwd><kwd>
                <named-content content-type="order">Solanales</named-content>
              </kwd><kwd>
                <named-content content-type="family">Solanaceae</named-content>
              </kwd></kwd-group><mixed-citation publication-type="journal"><person-group><name><surname>Knapp</surname><given-names>Sandra</given-names></name><name><surname>Gouvêa</surname><given-names>Yuri F.</given-names></name><name><surname>Giacomin</surname><given-names>Leandro L.</given-names></name></person-group><article-title>﻿A revision of the endemic Brazilian <italic><tp:taxon-name><tp:taxon-name-part taxon-name-part-type="genus" reg="Solanum">Solanum</tp:taxon-name-part><tp:taxon-name-part taxon-name-part-type="species" reg="hexandrum">hexandrum</tp:taxon-name-part></tp:taxon-name></italic> group (<tp:taxon-name><tp:taxon-name-part taxon-name-part-type="clade">Leptostemonum</tp:taxon-name-part></tp:taxon-name>, <italic><tp:taxon-name><tp:taxon-name-part taxon-name-part-type="genus" reg="Solanum">Solanum</tp:taxon-name-part></tp:taxon-name></italic>, <tp:taxon-name><tp:taxon-name-part taxon-name-part-type="family">Solanaceae</tp:taxon-name-part></tp:taxon-name>)</article-title><source>PhytoKeys</source><day>12</day><month>03</month><year>2025</year><volume>253</volume><fpage>199</fpage><lpage>259</lpage><pub-id pub-id-type="doi">10.3897/phytokeys.253.138216</pub-id></mixed-citation></tp:treatment-meta><tp:nomenclature><label>﻿2.</label><tp:taxon-name>
              <object-id xmlns:xlink="http://www.w3.org/1999/xlink" content-type="arpha" xlink:type="simple">D5616772-7101-5E55-BB3E-501BB86B2620</object-id>
              <tp:taxon-name-part taxon-name-part-type="genus" reg="Solanum">Solanum</tp:taxon-name-part>
              <tp:taxon-name-part taxon-name-part-type="species" reg="hexandrum">hexandrum</tp:taxon-name-part>
            </tp:taxon-name><tp:taxon-authority>Vell., Fl. Flumin. 88. 1829.</tp:taxon-authority><xref ref-type="fig" rid="F4">Figs 4</xref><xref ref-type="fig" rid="F5">, 5</xref><tp:nomenclature-citation-list><tp:nomenclature-citation><tp:taxon-name>
                  <tp:taxon-name-part taxon-name-part-type="genus" reg="Solanum">Solanum</tp:taxon-name-part>
                  <tp:taxon-name-part taxon-name-part-type="species" reg="hexandrum">hexandrum</tp:taxon-name-part>
                  <tp:taxon-name-part taxon-name-part-type="authority">Vell.</tp:taxon-name-part>
                  <tp:taxon-name-part taxon-name-part-type="infraspecific-rank">var.</tp:taxon-name-part>
                  <tp:taxon-name-part taxon-name-part-type="variety" reg="minax">minax</tp:taxon-name-part>
                </tp:taxon-name><comment>Sendtn., Fl. Bras. (Martius) 10: 71. 1846. Type. Brazil. São Paulo: “primaevis sulvis supra Serra do Mar, Prov. Sebastianopolit.”, Dec, <italic>C.F.P. van Martius s.n.</italic> (lectotype, designated here: M [M-0171650]).</comment></tp:nomenclature-citation><tp:nomenclature-citation><tp:taxon-name>
                  <tp:taxon-name-part taxon-name-part-type="genus" reg="Solanum">Solanum</tp:taxon-name-part>
                  <tp:taxon-name-part taxon-name-part-type="species" reg="maroniense">maroniense</tp:taxon-name-part>
                  <tp:taxon-name-part taxon-name-part-type="authority">Poit.</tp:taxon-name-part>
                  <tp:taxon-name-part taxon-name-part-type="infraspecific-rank">var.</tp:taxon-name-part>
                  <tp:taxon-name-part taxon-name-part-type="variety" reg="hexandrum">hexandrum</tp:taxon-name-part>
                </tp:taxon-name><comment>(Vell.) Dunal, Prodr. [A. P. de Candolle] 13(1): 319. 1852. Type. Based on <tp:taxon-name><tp:taxon-name-part taxon-name-part-type="genus" reg="Solanum">Solanum</tp:taxon-name-part><tp:taxon-name-part taxon-name-part-type="species" reg="hexandrum">hexandrum</tp:taxon-name-part></tp:taxon-name> Vell.</comment></tp:nomenclature-citation><tp:nomenclature-citation><tp:taxon-name>
                  <tp:taxon-name-part taxon-name-part-type="genus" reg="Solanum">Solanum</tp:taxon-name-part>
                  <tp:taxon-name-part taxon-name-part-type="species" reg="echidniforme">echidniforme</tp:taxon-name-part>
                </tp:taxon-name><comment>Dunal, Prodr. [A. P. de Candolle] 13(1): 324. 1852, as "<tp:taxon-name><tp:taxon-name-part taxon-name-part-type="genus" reg="Solanum"/><tp:taxon-name-part taxon-name-part-type="species" reg="echidnaeforme">echidnaeforme</tp:taxon-name-part></tp:taxon-name>". Type. Brazil. Sin. loc., <italic>J. Lhotsky s.n.</italic> (holotype: G-DC [G00131228]).</comment></tp:nomenclature-citation><tp:nomenclature-citation><tp:taxon-name>
                  <tp:taxon-name-part taxon-name-part-type="genus" reg="Solanum">Solanum</tp:taxon-name-part>
                  <tp:taxon-name-part taxon-name-part-type="species" reg="polytrichum">polytrichum</tp:taxon-name-part>
                  <tp:taxon-name-part taxon-name-part-type="authority">Moric.</tp:taxon-name-part>
                  <tp:taxon-name-part taxon-name-part-type="infraspecific-rank">var.</tp:taxon-name-part>
                  <tp:taxon-name-part taxon-name-part-type="variety" reg="enoplocalyx">enoplocalyx</tp:taxon-name-part>
                </tp:taxon-name><comment>Dunal, Prodr. [A. P. de Candolle] 13(1): 324. 1852. Type. Brazil. Rio de Janeiro: Serra dos Orgãos [“circa de Rio de Janeiro” – protologue], <italic>C. Gaudichaud 500</italic> (lectotype, second step designated here; first step designated by <xref ref-type="bibr" rid="B79">Nee 1996</xref>, pg. 32 [as “holotype”]: P [P00368655]; isolectotype: P [P00368656]).</comment></tp:nomenclature-citation><tp:nomenclature-citation><tp:taxon-name>
                  <tp:taxon-name-part taxon-name-part-type="genus" reg="Solanum">Solanum</tp:taxon-name-part>
                  <tp:taxon-name-part taxon-name-part-type="species" reg="maroniense">maroniense</tp:taxon-name-part>
                  <tp:taxon-name-part taxon-name-part-type="authority">Poit.</tp:taxon-name-part>
                  <tp:taxon-name-part taxon-name-part-type="infraspecific-rank">forma</tp:taxon-name-part>
                  <tp:taxon-name-part taxon-name-part-type="form" reg="hexandrum">hexandrum</tp:taxon-name-part>
                </tp:taxon-name><comment>(Vell.) Voss, Vilm. Ill. Blumengartn., ed. 3, 1: 719. 1894. Type: Based on <tp:taxon-name><tp:taxon-name-part taxon-name-part-type="genus" reg="Solanum">Solanum</tp:taxon-name-part><tp:taxon-name-part taxon-name-part-type="species" reg="hexandrum">hexandrum</tp:taxon-name-part></tp:taxon-name> Vell.</comment></tp:nomenclature-citation></tp:nomenclature-citation-list></tp:nomenclature><tp:treatment-sec sec-type="material" id="SECID0EBRCI"><title>Type.</title><p>Brazil. [Rio de Janeiro]: “habitat silvis nondum cultis”; (lectotype, designated by <xref ref-type="bibr" rid="B54">Knapp et al. (2015)</xref>, pg. 831: [illustration] Original parchment plate of Flora Fluminensis in the Manuscript Section of the Biblioteca Nacional, Rio de Janeiro [cat. no.: mss1198651_125] and later published in Vellozo, Fl. Flumin. 2: tab. 122. 1831).</p></tp:treatment-sec><tp:treatment-sec sec-type="description" id="SECID0ELRCI"><title>Description.</title><p>Shrubs (0.5-)1–2.5 m tall, erect or occasionally somewhat spreading, strongly armed. Stems terete, glabrous to densely pubescent and/or bristly, sparsely to densely prickly, the stellate trichomes long-stalked, eglandular, porrect-stellate or less often appearing simple due to the complete lack of rays, the stalks 1–5 mm long, multiseriate, the rays 4–7, ca. 1 mm long, the mid-point ca. 0.5 mm long, always shorter than the lateral rays, with age the trichomes becoming thicker and the stems then densely bristly, the bristles often tipped with stalks and rays, underlying pubescence of minute papillate trichomes dense, more apparent on more glabrous individuals, the prickles 0.3–2 cm long, yellowish-golden, broad-based, the base 1.5–2 mm in diameter; new growth glabrous to densely stellate-pubescent and bristly, the multiseriate stalks of stellate trichomes usually shorter than the rays, but lengthening with leaf expansion; bark of older stems dark brownish-black in herbarium specimens, dark brown in live plants. Sympodial units unifoliate or difoliate, the leaves not geminate. Leaves simple or shallowly lobed (in some specimens, for example, <italic>de Paula 641</italic>, <italic>Giacomin 1827</italic> deeply lobed) and repand, the blades 12–35(-40) cm long, 8–26(-30) cm wide, ca. 1.3–1.5 times as long as wide, broadly elliptic to narrowly obovate, usually widest in the basal half, membranous, concolorous, usually prickly on both surfaces with scattered straight prickles to 0.4–1.5 cm long, the prickles occasionally absent; adaxial surface glabrous to sparsely to moderately and evenly pubescent with long-stalked porrect-stellate trichomes, the stalks 1–1.5 mm long, multiseriate and arising from an expanded base, the rays 4–7, 1–2 mm long, the mid-point 0–1 mm long, always shorter than the rays, in some individuals, the rays often lost and the trichomes then appearing to be composed of a multiseriate base 1–1.5 mm long with a single celled tip often bent at 90° to the leaf surface; abaxial surfaces glabrous to evenly and densely pubescent with similar porrect-stellate long-stalked trichomes, but the stalks thinner and shorter than those on the adaxial surfaces and the rays occasionally more numerous, the trichomes denser along the veins, the surface densely dotted with crystal sand (inclusions of calcium oxalate, this not visible on the upper surfaces); principal veins 4–6 pairs, prickly or not, the prickles, if present, 0.4–1.5 cm long, on both surfaces; base attenuate on the petiole with a wing of ca. 2 mm wide along half the petiole length, sometimes to base of petiole; margins entire to 6-lobed, the lobes usually shallow, the sinuses less than 1/4 of the distance to the mid-rib; apex acute to attenuate; petiole (0.1-)2–10 cm long, glabrous to densely stellate pubescent and bristly, usually sparsely prickly. Inflorescences opposite the leaves or internodal, (1.5-)2.5–6(-8) cm long, unbranched (rarely furcate), with 3–10 flowers; axes glabrous to densely stellate-pubescent and prickly like the rest of the plant, the bristles and trichomes grading into each other and not distinct in morphology; peduncle (0.5-)2–7 cm long; pedicels 1–2 cm long, 1–1.5 mm in diameter at the base, 1.5–2 mm at the apex (excluding trichomes), erect to spreading, glabrous to densely stellate-pubescent and bristly, if prickly, the prickles ca. 1 mm long and thinner than those of stems and leaves, articulated at the base; pedicel scars more or less evenly spaced 5–7 mm apart on mature inflorescences, more tightly packed distally. Buds globose to broadly elliptic, the corolla completely included in the saccate calyx tube until just before anthesis, the younger buds less bristly and prickly than older ones. Flowers 5–6-merous, mostly co-sexual, but a few distal flowers are sometimes short-styled and probably functionally staminate. Calyx with the tube 4–7 mm long, 7–10 mm in diameter, cup-shaped and often completely closed in bud sometimes until just before anthesis, green or purple-tinged, the lobes 5–10 mm long, irregularly tearing at anthesis, but generally broadly triangular to deltate, acute to acuminate apically, glabrous to bristly and prickly with long-stalked bristles/trichomes, these with or lacking rays, the multiseriate stalk often purple-tinged. Corolla 3–6 cm in diameter, purple (rarely white), stellate, lobed halfway to the base, interpetalar tissue thin, glabrous, the lobes 15–21 mm long, 8–15 mm wide, deltate, spreading at anthesis, abaxially sparsely to densely pubescent with long-stalked porrect stellate trichomes, the stalks to 1 mm long, these denser at the tips and along the petal mid-vein, pubescence of corollas often purple-tinged, adaxially glabrous or with a few weak stellate trichomes on the mid-vein, the mid-veins often white adaxially. Stamens equal; filament tube minute to 0.5 mm long, glabrous; free portion of the filaments 1–1.5 mm long, glabrous; anthers (7-)9–11 cm long, 2–3 mm wide, broadly lanceolate and tapering, connivent, glabrous, yellow, abaxially swollen in the lower half (gibbous) and somewhat papillate, poricidal at the tips, the pores directed distally, not elongating to slits with age. Ovary conical, sparsely to densely pubescent with sessile stellate trichomes with rays 2–3 mm long, these soon deciduous; style 10–15 mm long in long-styled flowers (in rare short-styled flowers, the style 3.5–7 mm long), straight, glabrous; stigma clavate or broadly capitate, the surface minutely papillose. Fruit a globose to flattened globose berry, 2–2.5(-3.5) cm in diameter, green or pale whitish-green, glabrous, the pericarp somewhat shiny when dry, the berry almost completely enclosed in the accrescent saccate calyx; fruiting pedicels 1.8–2.3 cm long, 1.7–2.5 mm in diameter at the base, woody and spreading to somewhat deflexed from the weight of the fruit; fruiting calyx strongly accrescent, inflated or not, almost completely enclosing the berry, the tube 1.5–2 cm long, the lobes 1.5–2 cm long, irregular, usually overlapping, glabrous to sparsely to densely bristly and prickly with multiseriate bristles occasionally topped with porrect rays. Seeds ca. 100 per berry, 2–3.5 mm long, 1.5–2 mm wide, flattened reniform to somewhat ovoid, unwinged, reddish-brown or dark brown when dry, the surface minutely pitted, the testal cells pentagonal in outline, equal in size over the entire seed surface; stone cells absent. Chromosome number not known.</p><fig id="F4" position="float" orientation="portrait"><object-id xmlns:xlink="http://www.w3.org/1999/xlink" content-type="doi" xlink:type="simple">10.3897/phytokeys.253.138216.figure4</object-id><object-id xmlns:xlink="http://www.w3.org/1999/xlink" content-type="arpha" xlink:type="simple">805F601B-5431-53E4-BFA5-CE054491BB30</object-id><label>Figure 4.</label><caption><p><italic><tp:taxon-name><tp:taxon-name-part taxon-name-part-type="genus" reg="Solanum">Solanum</tp:taxon-name-part><tp:taxon-name-part taxon-name-part-type="species" reg="hexandrum">hexandrum</tp:taxon-name-part></tp:taxon-name></italic> (pubescent individuals) <bold>A</bold> habit <bold>B</bold> inflorescence <bold>C–E</bold> buds showing differences in colour and shape <bold>F</bold> open flower <bold>G</bold> long-styled flower with 6 lobes <bold>H</bold> short-styled flower with 5 lobes <bold>I</bold> developing fruits enclosed in purple-tinged calyx <bold>J</bold> mature berries with tightly appressed accrescent calyx (<bold>A</bold>, <bold>B</bold><italic>Stehmann et al. 4513</italic>; <bold>C</bold><italic>Giacomin et al. 875</italic>; <bold>D</bold>, <bold>G</bold>, <bold>I</bold><italic>Agra et al. 7359</italic>; <bold>E</bold>, <bold>F</bold>, <bold>H</bold><italic>Giacomin et al. 1827</italic>; <bold>J</bold><italic>Gouvêa &amp; Salino 514</italic>). Photos: <bold>A, B</bold> João R. Stehmann <bold>D</bold>, <bold>G</bold>, <bold>I</bold> Leandro L. Giacomin <bold>E</bold>, <bold>F</bold>, <bold>H</bold> Lynn Bohs <bold>J</bold> Yuri F. Gouvêa.</p></caption><graphic xmlns:xlink="http://www.w3.org/1999/xlink" xlink:href="phytokeys-253-199_article-138216__-g004.jpg" position="float" orientation="portrait" xlink:type="simple" id="oo_1278583.jpg"><uri content-type="original_file" xlink:type="simple">https://binary.pensoft.net/fig/1278583</uri></graphic></fig><fig id="F5" position="float" orientation="portrait"><object-id xmlns:xlink="http://www.w3.org/1999/xlink" content-type="doi" xlink:type="simple">10.3897/phytokeys.253.138216.figure5</object-id><object-id xmlns:xlink="http://www.w3.org/1999/xlink" content-type="arpha" xlink:type="simple">6A960974-5B0D-5C8E-9F68-3150104A78D3</object-id><label>Figure 5.</label><caption><p><italic><tp:taxon-name><tp:taxon-name-part taxon-name-part-type="genus" reg="Solanum">Solanum</tp:taxon-name-part><tp:taxon-name-part taxon-name-part-type="species" reg="hexandrum">hexandrum</tp:taxon-name-part></tp:taxon-name></italic> (glabrous individuals) <bold>A</bold> habit at forest edge <bold>B</bold> inflorescence <bold>C–F</bold> buds showing variation in fusion of calyx during development <bold>G</bold> open long-styled flowers <bold>H</bold> open short-styled flower <bold>I</bold> open short-styled flowers showing corolla expansion (enlargement) during flowering <bold>J</bold> mature berry with calyx removed <bold>K</bold> upper leaf surface with prickles and no stellate trichomes <bold>L</bold> upper leaf surface with prickles and rayless stellate trichomes with bent mid-points <bold>M</bold> lower leaf surface with broad-based prickles along the veins (<bold>A</bold>, <bold>B</bold>, <bold>H</bold><italic>Giacomin et al. 1833</italic>; <bold>C</bold><italic>Giacomin et al</italic>. <italic>1844</italic>; <bold>D, I, J</bold><italic>Gouvêa &amp; Falcão 137</italic>; <bold>E</bold>, <bold>L</bold><italic>Gouvêa &amp; Falcão 135</italic>; <bold>F</bold><italic>Gouvêa &amp; Stehmann 158</italic>; <bold>G, K, M</bold><italic>Gouvêa &amp; Stehmann 159</italic>). Photos: <bold>A, C</bold> Lynn Bohs <bold>B</bold>, <bold>H</bold> Leandro L. Giacomin <bold>D</bold>, <bold>E</bold>, <bold>I</bold>, <bold>J</bold>, <bold>L</bold> Yuri F. Gouvêa <bold>F</bold>, <bold>G</bold>, <bold>K</bold>, <bold>M</bold> João R. Stehmann.</p></caption><graphic xmlns:xlink="http://www.w3.org/1999/xlink" xlink:href="phytokeys-253-199_article-138216__-g005.jpg" position="float" orientation="portrait" xlink:type="simple" id="oo_1278584.jpg"><uri content-type="original_file" xlink:type="simple">https://binary.pensoft.net/fig/1278584</uri></graphic></fig></tp:treatment-sec><tp:treatment-sec sec-type="distribution" id="SECID0EPXCI"><title>Distribution</title><p>(Fig. <xref ref-type="fig" rid="F6">6</xref>). <italic><tp:taxon-name><tp:taxon-name-part taxon-name-part-type="genus" reg="Solanum">Solanum</tp:taxon-name-part><tp:taxon-name-part taxon-name-part-type="species" reg="hexandrum">hexandrum</tp:taxon-name-part></tp:taxon-name></italic> is endemic to the south-eastern region of Brazil and is known from the States of São Paulo, Rio de Janeiro, Minas Gerais, Espirito Santo and Bahia.</p></tp:treatment-sec><tp:treatment-sec sec-type="ecology" id="SECID0EEYCI"><title>Ecology and habitat.</title><p><italic><tp:taxon-name><tp:taxon-name-part taxon-name-part-type="genus" reg="Solanum">Solanum</tp:taxon-name-part><tp:taxon-name-part taxon-name-part-type="species" reg="hexandrum">hexandrum</tp:taxon-name-part></tp:taxon-name></italic> grows in the wet forests of the Mata Atlântica, often in openings and along roads and streams; it occurs from almost sea level to 1,600 m elevation.</p></tp:treatment-sec><tp:treatment-sec sec-type="Common names and uses" id="SECID0EVYCI"><title>Common names and uses.</title><p>Brazil. Minas Gerais: juá-bravo (a widely used vernacular name for any spiny solanum in Brazil). No uses have been recorded.</p></tp:treatment-sec><tp:treatment-sec sec-type="Preliminary conservation status" id="SECID0E1YCI"><title>Preliminary conservation status</title><p>(<xref ref-type="bibr" rid="B45">IUCN 2020</xref>). <abbrev xmlns:xlink="http://www.w3.org/1999/xlink" xlink:title="Extent of Occurrence" id="ABBRID0EEZCI" xlink:type="simple">EOO</abbrev> (327,280 km<sup>2</sup>, LC); <abbrev xmlns:xlink="http://www.w3.org/1999/xlink" xlink:title="Area of Occupancy" id="ABBRID0EKZCI" xlink:type="simple">AOO</abbrev> (460 km<sup>2</sup>, EN). <italic><tp:taxon-name><tp:taxon-name-part taxon-name-part-type="genus" reg="Solanum">Solanum</tp:taxon-name-part><tp:taxon-name-part taxon-name-part-type="species" reg="hexandrum">hexandrum</tp:taxon-name-part></tp:taxon-name></italic> is the most collected of any of these species and all forms of the variation are known from many localities, several of which are within protected areas (e.g. Parque Nacional da Serra dos Orgãos, Parque Nacional do Caparaó, Parque Estadual da Pedra Selada in Rio de Janeiro State; Parque Estadual da Serra do Brigadeiro in Minas Gerais State; RPPN Cafundó, Parque Estadual Mata das Flores in Espírito Santo State; RPPN Serra do Teimoso and RPPN Serra Bonita in Bahia State; Estação Ecológica de Bananal in São Paulo State). Nevertheless, given its high degree of variability that needs further study, we suggest it be assigned a preliminary status of Near Threatened based on criteria (B 2 a, b (ii,iii,iv).</p><fig id="F6" position="float" orientation="portrait"><object-id xmlns:xlink="http://www.w3.org/1999/xlink" content-type="doi" xlink:type="simple">10.3897/phytokeys.253.138216.figure6</object-id><object-id xmlns:xlink="http://www.w3.org/1999/xlink" content-type="arpha" xlink:type="simple">4AADB717-F895-592C-BD0F-B9F19D925C97</object-id><label>Figure 6.</label><caption><p>Distribution of <italic><tp:taxon-name><tp:taxon-name-part taxon-name-part-type="genus" reg="Solanum">S.</tp:taxon-name-part><tp:taxon-name-part taxon-name-part-type="species" reg="hexandrum">hexandrum</tp:taxon-name-part></tp:taxon-name></italic>.</p></caption><graphic xmlns:xlink="http://www.w3.org/1999/xlink" xlink:href="phytokeys-253-199_article-138216__-g006.jpg" position="float" orientation="portrait" xlink:type="simple" id="oo_1278586.jpg"><uri content-type="original_file" xlink:type="simple">https://binary.pensoft.net/fig/1278586</uri></graphic></fig></tp:treatment-sec><tp:treatment-sec sec-type="discussion" id="SECID0ET1CI"><title>Discussion.</title><p><italic><tp:taxon-name><tp:taxon-name-part taxon-name-part-type="genus" reg="Solanum">Solanum</tp:taxon-name-part><tp:taxon-name-part taxon-name-part-type="species" reg="hexandrum">hexandrum</tp:taxon-name-part></tp:taxon-name></italic> is the most variable species in the clade in terms of calyx and corolla shape and degree of pubescence, but is otherwise remarkably uniform. More glabrous individuals from the more northerly part of the species range have been called <italic><tp:taxon-name><tp:taxon-name-part taxon-name-part-type="genus" reg="Solanum">S.</tp:taxon-name-part><tp:taxon-name-part taxon-name-part-type="species" reg="echidniforme">echidniforme</tp:taxon-name-part></tp:taxon-name></italic> Dunal, although the type of that species (G00131228) is a sparsely bristly plant and fits within the overall circumscription as we treat this species here. The more glabrous individuals of <italic><tp:taxon-name><tp:taxon-name-part taxon-name-part-type="genus" reg="Solanum">S.</tp:taxon-name-part><tp:taxon-name-part taxon-name-part-type="species" reg="hexandrum">hexandrum</tp:taxon-name-part></tp:taxon-name></italic> (mostly from the State of Espirito Santo) are strikingly different looking morphologically from more pubescent individuals (see Fig. <xref ref-type="fig" rid="F5">5</xref>), but there is a continuous gradation from glabrous to densely pubescent when specimens from across the range are examined. In several localities, individuals of both types are found and it is not clear if the differences are due to environmental or genetic factors.</p><p>The pubescence variability in <italic><tp:taxon-name><tp:taxon-name-part taxon-name-part-type="genus" reg="Solanum">S.</tp:taxon-name-part><tp:taxon-name-part taxon-name-part-type="species" reg="hexandrum">hexandrum</tp:taxon-name-part></tp:taxon-name></italic> is extreme, with glabrous and pubescent individuals at first glance appearing to be completely different morphologically. Some other variation seems to be correlated with lack of rayed stellate trichomes; glabrous plants often have the calyx lobes fused until just before anthesis (see Fig. <xref ref-type="fig" rid="F5">5B, D</xref>), but this is not completely consistent (see Fig. <xref ref-type="fig" rid="F5">5C</xref>). The calyx in these glabrous plants is also often more saccate than in populations from elsewhere in the range (Fig. <xref ref-type="fig" rid="F5">5J</xref> versus Fig. <xref ref-type="fig" rid="F4">4J</xref>), but this also varies and is difficult to assess on herbarium sheets when all reproductive stages are not present. The single specimen of <italic><tp:taxon-name><tp:taxon-name-part taxon-name-part-type="genus" reg="Solanum">S.</tp:taxon-name-part><tp:taxon-name-part taxon-name-part-type="species" reg="hexandrum">hexandrum</tp:taxon-name-part></tp:taxon-name></italic> which we have seen with a branched inflorescence (<italic>Brotto et al. 3265</italic>, MBM) comes from amongst these glabrous plants.</p><p>The unusual stellate trichomes with the single-celled mid-point bent at an approximately 90° angle to the multiseriate base (see Fig. <xref ref-type="fig" rid="F5">5L</xref>) are found on the leaves in many populations of <italic><tp:taxon-name><tp:taxon-name-part taxon-name-part-type="genus" reg="Solanum">S.</tp:taxon-name-part><tp:taxon-name-part taxon-name-part-type="species" reg="hexandrum">hexandrum</tp:taxon-name-part></tp:taxon-name></italic>, even if very sparsely. Leaf shape also varies across the range, with some populations from Rio de Janeiro having very narrow, more deeply lobed leaves (e.g. <italic>Giacomin 1827</italic>). The range of variation in trichome morphology in <italic><tp:taxon-name><tp:taxon-name-part taxon-name-part-type="genus" reg="Solanum">S.</tp:taxon-name-part><tp:taxon-name-part taxon-name-part-type="species" reg="hexandrum">hexandrum</tp:taxon-name-part></tp:taxon-name></italic> warrants further study at a population and genetic level to determine if these variants represent distinct entities. Loss of prickles (derived from stellate trichomes) has been shown to be common across spiny solanums (<xref ref-type="bibr" rid="B93">Satterlee et al. 2024</xref>) and it may be that the extremes seen in <italic><tp:taxon-name><tp:taxon-name-part taxon-name-part-type="genus" reg="Solanum">S.</tp:taxon-name-part><tp:taxon-name-part taxon-name-part-type="species" reg="hexandrum">hexandrum</tp:taxon-name-part></tp:taxon-name></italic> could be genetically quite simple.</p><p><italic><tp:taxon-name><tp:taxon-name-part taxon-name-part-type="genus" reg="Solanum">Solanum</tp:taxon-name-part><tp:taxon-name-part taxon-name-part-type="species" reg="hexandrum">hexandrum</tp:taxon-name-part></tp:taxon-name></italic> was described and illustrated in the late 18<sup>th</sup> century by Brother José Mariano Conceição da Vellozo (1742–1811) for his "<italic>Flora Fluminensis</italic>". Vellozo was a parish priest in Rio De Janeiro and completed his work in 1790, but, unfortunately, this work was not published until long after he had died in 1811 (<xref ref-type="bibr" rid="B19">Carauta 1969</xref>, <xref ref-type="bibr" rid="B20">1973</xref>). The somewhat telegraphic descriptions of <italic><tp:taxon-name><tp:taxon-name-part taxon-name-part-type="genus" reg="Solanum">Solanum</tp:taxon-name-part></tp:taxon-name></italic> (<xref ref-type="bibr" rid="B109">Vellozo 1829</xref>) referred to original illustrations now held in the library of the Biblioteca Nacional, Rio de Janeiro; printed illustrations, based on these originals, were published several years later (<xref ref-type="bibr" rid="B110">Vellozo 1831</xref>). Typification of names of <tp:taxon-name><tp:taxon-name-part taxon-name-part-type="family">Solanaceae</tp:taxon-name-part></tp:taxon-name> in <italic>Flora Fluminensis</italic> was treated by <xref ref-type="bibr" rid="B54">Knapp et al. (2015)</xref>; the original illustration that is the lectotype for <italic><tp:taxon-name><tp:taxon-name-part taxon-name-part-type="genus" reg="Solanum">S.</tp:taxon-name-part><tp:taxon-name-part taxon-name-part-type="species" reg="hexandrum">hexandrum</tp:taxon-name-part></tp:taxon-name></italic> is unambiguous and clearly shows the 6-parted corolla that inspired the specific epithet.</p><p>Many herbarium specimens of <italic><tp:taxon-name><tp:taxon-name-part taxon-name-part-type="genus" reg="Solanum">S.</tp:taxon-name-part><tp:taxon-name-part taxon-name-part-type="species" reg="hexandrum">hexandrum</tp:taxon-name-part></tp:taxon-name></italic> are annotated as <italic><tp:taxon-name><tp:taxon-name-part taxon-name-part-type="genus" reg="Solanum">S.</tp:taxon-name-part><tp:taxon-name-part taxon-name-part-type="species" reg="maroniense">maroniense</tp:taxon-name-part></tp:taxon-name></italic> Poit., a species described only a year after (<xref ref-type="bibr" rid="B86">Poiteau 1830</xref>). The description of <italic><tp:taxon-name><tp:taxon-name-part taxon-name-part-type="genus" reg="Solanum">S.</tp:taxon-name-part><tp:taxon-name-part taxon-name-part-type="species" reg="maroniense">maroniense</tp:taxon-name-part></tp:taxon-name></italic> is of a cultivated plant and is quite telegraphic, but is clearly stated to come from “fleuve Maroni” (the River Maroni) in French Guiana. Although, from the description alone, <italic><tp:taxon-name><tp:taxon-name-part taxon-name-part-type="genus" reg="Solanum">S.</tp:taxon-name-part><tp:taxon-name-part taxon-name-part-type="species" reg="maroniense">maroniense</tp:taxon-name-part></tp:taxon-name></italic> could correspond to <italic><tp:taxon-name><tp:taxon-name-part taxon-name-part-type="genus" reg="Solanum">S.</tp:taxon-name-part><tp:taxon-name-part taxon-name-part-type="species" reg="hexandrum">hexandrum</tp:taxon-name-part></tp:taxon-name></italic>, the locality suggests it represents a plant of <italic><tp:taxon-name><tp:taxon-name-part taxon-name-part-type="genus" reg="Solanum">S.</tp:taxon-name-part><tp:taxon-name-part taxon-name-part-type="species" reg="crinitum">crinitum</tp:taxon-name-part></tp:taxon-name></italic> Lam. <italic><tp:taxon-name><tp:taxon-name-part taxon-name-part-type="genus" reg="Solanum">Solanum</tp:taxon-name-part><tp:taxon-name-part taxon-name-part-type="species" reg="crinitum">crinitum</tp:taxon-name-part></tp:taxon-name></italic> is common in the Guianas and a neotype will be selected as part of upcoming monographic work on the Crinitum clade.</p><p><xref ref-type="bibr" rid="B96">Sendtner (1846)</xref> described a variety (“β minax”) citing a manuscript name of Martius, citing several specimens from various collectors, as well as plants from the garden in Munich. A sheet at Munich (M-0171650) exactly matches the very precise locality information and date given in the protologue for a specimen collected by C.F.P. von Martius and we select this as the lectotype; it is the most unambiguous of the syntypes and appears to have been annotated by Sendtner. Another sheet at Munich (M-0171847) has a description and the annotation “<tp:taxon-name><tp:taxon-name-part taxon-name-part-type="genus" reg="Solanum">Solanum</tp:taxon-name-part><tp:taxon-name-part taxon-name-part-type="species" reg="minax">minax</tp:taxon-name-part></tp:taxon-name>” in Martius’ hand is probably also a syntype; this sheet was collected in “Oct” while the lectotype was collected in “Dec” – the protologue states “Octobri ad Decembrem florens”. Other collections cited have no or less unambiguous localities (see Suppl. materials <xref ref-type="supplementary-material" rid="S1">1</xref>, <xref ref-type="supplementary-material" rid="S2">2</xref>). <xref ref-type="bibr" rid="B96">Sendtner (1846)</xref> suggested that <italic><tp:taxon-name><tp:taxon-name-part taxon-name-part-type="genus" reg="Solanum">S.</tp:taxon-name-part><tp:taxon-name-part taxon-name-part-type="species" reg="latifolium">latifolium</tp:taxon-name-part></tp:taxon-name></italic> Poir. (= <italic><tp:taxon-name><tp:taxon-name-part taxon-name-part-type="genus" reg="Solanum">S.</tp:taxon-name-part><tp:taxon-name-part taxon-name-part-type="species" reg="rigidum">rigidum</tp:taxon-name-part></tp:taxon-name></italic> Lam.) might be a synonym of <italic><tp:taxon-name><tp:taxon-name-part taxon-name-part-type="genus" reg="Solanum">S.</tp:taxon-name-part><tp:taxon-name-part taxon-name-part-type="species" reg="hexandrum">hexandrum</tp:taxon-name-part></tp:taxon-name></italic>; this species is endemic to the Cape Verde Islands and related to the brinjal eggplant (<xref ref-type="bibr" rid="B51">Knapp and Vorontsova 2013</xref>).</p><p><xref ref-type="bibr" rid="B32">Dunal (1852</xref>: 324) cited <italic>Gaudichaud 501</italic> from Rio de Janeiro in “h. Mus. Paris” in his circumscription of <tp:taxon-name><tp:taxon-name-part taxon-name-part-type="genus" reg="Solanum">S.</tp:taxon-name-part><tp:taxon-name-part taxon-name-part-type="species" reg="polytrichum">polytrichum</tp:taxon-name-part><tp:taxon-name-part taxon-name-part-type="authority">Moric.</tp:taxon-name-part><tp:taxon-name-part taxon-name-part-type="infraspecific-rank">var.</tp:taxon-name-part><tp:taxon-name-part taxon-name-part-type="variety" reg="longifolium">longifolium</tp:taxon-name-part></tp:taxon-name> along with <italic>Blanchet 602</italic> from Bahia in “h. DC”. <tp:taxon-name><tp:taxon-name-part taxon-name-part-type="genus" reg="Solanum">Solanum</tp:taxon-name-part><tp:taxon-name-part taxon-name-part-type="species" reg="polytrichum">polytrichum</tp:taxon-name-part><tp:taxon-name-part taxon-name-part-type="infraspecific-rank">var.</tp:taxon-name-part><tp:taxon-name-part taxon-name-part-type="variety" reg="longifolium">longifolium</tp:taxon-name-part></tp:taxon-name> is illegitimate and superfluous as he (<xref ref-type="bibr" rid="B32">Dunal 1852</xref>: 324) cited an earlier name at the varietal level, <tp:taxon-name><tp:taxon-name-part taxon-name-part-type="genus" reg="Solanum">S.</tp:taxon-name-part><tp:taxon-name-part taxon-name-part-type="species" reg="polytrichum">polytrichum</tp:taxon-name-part><tp:taxon-name-part taxon-name-part-type="infraspecific-rank">var.</tp:taxon-name-part><tp:taxon-name-part taxon-name-part-type="variety" reg="grandifolium">grandifolium</tp:taxon-name-part></tp:taxon-name> Sendtn. (<xref ref-type="bibr" rid="B96">Sendtner 1846</xref>), in synonymy. The three specimens of <italic>Gaudichaud 501</italic> in P (P00368657, P00368658, P00368659) are of a plant of <italic><tp:taxon-name><tp:taxon-name-part taxon-name-part-type="genus" reg="Solanum">S.</tp:taxon-name-part><tp:taxon-name-part taxon-name-part-type="species" reg="hexandrum">hexandrum</tp:taxon-name-part></tp:taxon-name></italic> and, although P00368657 has been annotated as an “Isosyntype of <tp:taxon-name><tp:taxon-name-part taxon-name-part-type="genus" reg="Solanum">Solanum</tp:taxon-name-part><tp:taxon-name-part taxon-name-part-type="species" reg="polytrichum">polytrichum</tp:taxon-name-part></tp:taxon-name> Moric. var. <tp:taxon-name><tp:taxon-name-part taxon-name-part-type="genus" reg="Solanum"/><tp:taxon-name-part taxon-name-part-type="species" reg="polytrichum"/><tp:taxon-name-part taxon-name-part-type="variety" reg="longifolium">longifolium</tp:taxon-name-part></tp:taxon-name> Dunal”, this collection has no status as a type. Both collections (<italic>Gaudichaud 500</italic>, 501) cited by <xref ref-type="bibr" rid="B32">Dunal (1852)</xref> may actually have been collected by Frederich Sellow (see <xref ref-type="bibr" rid="B74">Moraes (2023)</xref>).</p><p><italic>Gaudichaud 500</italic> in “h. Mus. Paris” was the only element cited in the protologue of <tp:taxon-name><tp:taxon-name-part taxon-name-part-type="genus" reg="Solanum">S.</tp:taxon-name-part><tp:taxon-name-part taxon-name-part-type="species" reg="polytrichum">polytrichum</tp:taxon-name-part><tp:taxon-name-part taxon-name-part-type="infraspecific-rank">var.</tp:taxon-name-part><tp:taxon-name-part taxon-name-part-type="variety" reg="enoplocalyx">enoplocalyx</tp:taxon-name-part></tp:taxon-name> (<xref ref-type="bibr" rid="B32">Dunal 1852</xref>). <xref ref-type="bibr" rid="B79">Nee (1996)</xref> cited as “holotype” <italic>Gaudichaud 500</italic> in P and cited two photographs taken by C.V. Morton (Morton neg. 8300, 8301, both held in US). Two sheets of this collection are in P, one bears the original locality label (P00368655), while the other (P00368656) has an undated label in what appears to be Dunal’s hand. Both are scrappy specimens with tiny apical leaves, but P00368655 has two inflorescences, one in flower and one in early fruit. As the more complete specimen, we select the sheet P00368655 of <italic>Gaudichaud 500</italic> as the second step lectotype for <tp:taxon-name><tp:taxon-name-part taxon-name-part-type="genus" reg="Solanum">S.</tp:taxon-name-part><tp:taxon-name-part taxon-name-part-type="species" reg="polytrichum">polytrichum</tp:taxon-name-part><tp:taxon-name-part taxon-name-part-type="infraspecific-rank">var.</tp:taxon-name-part><tp:taxon-name-part taxon-name-part-type="variety" reg="enoplocalyx">enoplocalyx</tp:taxon-name-part></tp:taxon-name>. This sheet is labelled as an isotype. Both of these sheets are very similar morphologically to those labelled <italic>Gaudichaud 501</italic> and may have been collected together.</p></tp:treatment-sec><tp:treatment-sec><!--Section generated to contain objects referenced in tp:taxon-treatment.--><supplementary-material xmlns:xlink="http://www.w3.org/1999/xlink" id="S1" position="float" orientation="portrait" xlink:type="simple"><object-id content-type="doi" xlink:type="simple">10.3897/phytokeys.253.138216.suppl1</object-id><object-id content-type="arpha" xlink:type="simple">759E4C8C-ADE3-5E9E-A345-F133A16FD131</object-id><label>Supplementary material 1</label><caption><p>All specimens of members of the <italic><tp:taxon-name><tp:taxon-name-part taxon-name-part-type="genus" reg="Solanum">Solanum</tp:taxon-name-part><tp:taxon-name-part taxon-name-part-type="species" reg="hexandrum">hexandrum</tp:taxon-name-part></tp:taxon-name></italic> group examined</p></caption><statement content-type="dataType"><label>Data type</label><p>xlsx</p></statement><media xlink:href="phytokeys-253-199_article-138216__-s001.xlsx" mimetype="application" mime-subtype="vnd.openxmlformats-officedocument.spreadsheetml.sheet" position="float" orientation="portrait" xlink:type="simple" id="oo_1278595.xlsx"><uri content-type="original_file" xlink:type="simple">https://binary.pensoft.net/file/1278595</uri></media><permissions><license xlink:type="simple"><license-p>This dataset is made available under the Open Database License (http://opendatacommons.org/licenses/odbl/1.0/). The Open Database License (ODbL) is a license agreement intended to allow users to freely share, modify, and use this Dataset while maintaining this same freedom for others, provided that the original source and author(s) are credited.</license-p></license></permissions><attrib specific-use="authors">Sandra Knapp, Yuri F. Gouvêa, Leandro L. Giacomin</attrib></supplementary-material><supplementary-material xmlns:xlink="http://www.w3.org/1999/xlink" id="S2" position="float" orientation="portrait" xlink:type="simple"><object-id content-type="doi" xlink:type="simple">10.3897/phytokeys.253.138216.suppl2</object-id><object-id content-type="arpha" xlink:type="simple">8EAAE14A-E482-5588-A4D1-8F7C17978169</object-id><label>Supplementary material 2</label><caption><p>All collection events of members of the <italic><tp:taxon-name><tp:taxon-name-part taxon-name-part-type="genus" reg="Solanum">Solanum</tp:taxon-name-part><tp:taxon-name-part taxon-name-part-type="species" reg="hexandrum">hexandrum</tp:taxon-name-part></tp:taxon-name></italic> group seen</p></caption><statement content-type="dataType"><label>Data type</label><p>xlsx</p></statement><media xlink:href="phytokeys-253-199_article-138216__-s002.xlsx" mimetype="application" mime-subtype="vnd.openxmlformats-officedocument.spreadsheetml.sheet" position="float" orientation="portrait" xlink:type="simple" id="oo_1278596.xlsx"><uri content-type="original_file" xlink:type="simple">https://binary.pensoft.net/file/1278596</uri></media><permissions><license xlink:type="simple"><license-p>This dataset is made available under the Open Database License (http://opendatacommons.org/licenses/odbl/1.0/). The Open Database License (ODbL) is a license agreement intended to allow users to freely share, modify, and use this Dataset while maintaining this same freedom for others, provided that the original source and author(s) are credited.</license-p></license></permissions><attrib specific-use="authors">Sandra Knapp, Yuri F. Gouvêa, Leandro L. Giacomin</attrib></supplementary-material></tp:treatment-sec><ref-list><ref id="B79"><mixed-citation xmlns:xlink="http://www.w3.org/1999/xlink" xlink:type="simple"><person-group><name name-style="western"><surname>Nee</surname><given-names>M</given-names></name></person-group> (<year>1996</year>) <article-title><tp:taxon-name><tp:taxon-name-part taxon-name-part-type="genus">Solanum</tp:taxon-name-part><tp:taxon-name-part taxon-name-part-type="infraspecific-rank">subgenus</tp:taxon-name-part><tp:taxon-name-part taxon-name-part-type="subgenus">Leptostemonum</tp:taxon-name-part></tp:taxon-name> epithets based on types from Brazil.</article-title><source><tp:taxon-name><tp:taxon-name-part taxon-name-part-type="family">Solanaceae</tp:taxon-name-part></tp:taxon-name> Newsletter</source><volume>4</volume>(<issue>2</issue>): <fpage>7</fpage>–<lpage>43</lpage>.</mixed-citation></ref><ref id="B54"><mixed-citation xmlns:xlink="http://www.w3.org/1999/xlink" xlink:type="simple"><person-group><name name-style="western"><surname>Knapp</surname><given-names>S</given-names></name><name name-style="western"><surname>Barboza</surname><given-names>GE</given-names></name><name name-style="western"><surname>Romero</surname><given-names>MV</given-names></name><name name-style="western"><surname>Vignoli-Silva</surname><given-names>M</given-names></name><name name-style="western"><surname>Giacomin</surname><given-names>LL</given-names></name><name name-style="western"><surname>Stehmann</surname><given-names>JR</given-names></name></person-group> (<year>2015</year>) Identification and lectotypification of the <tp:taxon-name><tp:taxon-name-part taxon-name-part-type="family">Solanaceae</tp:taxon-name-part></tp:taxon-name> from Vellozo’s Flora Fluminensis. Taxon 64(4): 822–836. <ext-link xlink:href="10.12705/644.14" ext-link-type="doi" xlink:type="simple">https://doi.org/10.12705/644.14</ext-link></mixed-citation></ref><ref id="B45"><mixed-citation xmlns:xlink="http://www.w3.org/1999/xlink" xlink:type="simple">IUCN (<year>2020</year>) Guidelines for Using the IUCN Red List Categories and Criteria. Version 13. Prepared by the Standards and Petitions Subcommittee of the IUCN Species Survival Commission. <ext-link xlink:href="http://www.iucnredlist.org/documents/RedListGuidelines.pdf" ext-link-type="uri" xlink:type="simple">http://www.iucnredlist.org/documents/RedListGuidelines.pdf</ext-link> [accessed 26 June 2024]</mixed-citation></ref><ref id="B93"><mixed-citation xmlns:xlink="http://www.w3.org/1999/xlink" xlink:type="simple"><person-group><name name-style="western"><surname>Satterlee</surname><given-names>JW</given-names></name><name name-style="western"><surname>Alonso</surname><given-names>D</given-names></name><name name-style="western"><surname>Gramazio</surname><given-names>P</given-names></name><name name-style="western"><surname>Jenike</surname><given-names>KM</given-names></name><name name-style="western"><surname>He</surname><given-names>J</given-names></name><name name-style="western"><surname>Arrones</surname><given-names>A</given-names></name><name name-style="western"><surname>Villanueva</surname><given-names>G</given-names></name><name name-style="western"><surname>Mariola Plazas</surname><given-names>M</given-names></name><name name-style="western"><surname>Ramakrishnan</surname><given-names>S</given-names></name><name name-style="western"><surname>Benoit</surname><given-names>M</given-names></name><name name-style="western"><surname>Gentile</surname><given-names>I</given-names></name><name name-style="western"><surname>Hendelman</surname><given-names>A</given-names></name><name name-style="western"><surname>Shohat</surname><given-names>H</given-names></name><name name-style="western"><surname>Blaine Fitzgerald</surname><given-names>B</given-names></name><name name-style="western"><surname>Robitaille</surname><given-names>GM</given-names></name><name name-style="western"><surname>Green</surname><given-names>Y</given-names></name><name name-style="western"><surname>Swartwood</surname><given-names>K</given-names></name><name name-style="western"><surname>Passalacqua</surname><given-names>MJ</given-names></name><name name-style="western"><surname>Gagnon</surname><given-names>E</given-names></name><name name-style="western"><surname>Hilgenhof</surname><given-names>R</given-names></name><name name-style="western"><surname>Huggins</surname><given-names>TD</given-names></name><name name-style="western"><surname>Eizenga</surname><given-names>GC</given-names></name><name name-style="western"><surname>Gur</surname><given-names>A</given-names></name><name name-style="western"><surname>Rutten</surname><given-names>T</given-names></name><name name-style="western"><surname>Stein</surname><given-names>N</given-names></name><name name-style="western"><surname>Yao</surname><given-names>S</given-names></name><name name-style="western"><surname>Bellot</surname><given-names>C</given-names></name><name name-style="western"><surname>Bendahmane</surname><given-names>M</given-names></name><name name-style="western"><surname>Frary</surname><given-names>A</given-names></name><name name-style="western"><surname>Knapp</surname><given-names>S</given-names></name><name name-style="western"><surname>Särkinen</surname><given-names>T</given-names></name><name name-style="western"><surname>Gillis</surname><given-names>J</given-names></name><name name-style="western"><surname>Van Eck</surname><given-names>J</given-names></name><name name-style="western"><surname>Schatz</surname><given-names>MC</given-names></name><name name-style="western"><surname>Eshed</surname><given-names>Y</given-names></name><name name-style="western"><surname>Prohens</surname><given-names>J</given-names></name><name name-style="western"><surname>Vilanova</surname><given-names>S</given-names></name><name name-style="western"><surname>Lippman</surname><given-names>ZB</given-names></name></person-group> (<year>2024</year>) <article-title>Convergent evolution of plant prickles by repeated gene co-option over deep time.</article-title><source>Science</source><volume>385</volume>: <fpage>1</fpage>–<lpage>10</lpage>. <ext-link xlink:href="10.1126/science.ado1663" ext-link-type="doi" xlink:type="simple">https://doi.org/10.1126/science.ado1663</ext-link></mixed-citation></ref><ref id="B19"><mixed-citation xmlns:xlink="http://www.w3.org/1999/xlink" xlink:type="simple"><person-group><name name-style="western"><surname>Carauta</surname><given-names>JPP</given-names></name></person-group> (<year>1969</year>) <article-title>A data efetiva da publicação da “Flora Fluminensis”.</article-title><source>Vellozia</source><volume>7</volume>: <fpage>3</fpage>–<lpage>21</lpage>.</mixed-citation></ref><ref id="B20"><mixed-citation xmlns:xlink="http://www.w3.org/1999/xlink" xlink:type="simple"><person-group><name name-style="western"><surname>Carauta</surname><given-names>JPP</given-names></name></person-group> (<year>1973</year>) <article-title>The text of Vellozo’s Flora fluminensis and its effective date of publication.</article-title><source>Taxon</source><volume>22</volume>: <fpage>281</fpage>–<lpage>284</lpage>. <ext-link xlink:href="10.2307/1218138" ext-link-type="doi" xlink:type="simple">https://doi.org/10.2307/1218138</ext-link></mixed-citation></ref><ref id="B109"><mixed-citation xmlns:xlink="http://www.w3.org/1999/xlink" xlink:type="simple"><person-group><name name-style="western"><surname>Vellozo</surname><given-names>JM da C</given-names></name></person-group> (<year>1829</year>) [1825] Florae Fluminensis. Typographia Nationali, Rio de Janeiro. <ext-link xlink:href="10.5962/bhl.title.745" ext-link-type="doi" xlink:type="simple">https://doi.org/10.5962/bhl.title.745</ext-link></mixed-citation></ref><ref id="B110"><mixed-citation xmlns:xlink="http://www.w3.org/1999/xlink" xlink:type="simple"><person-group><name name-style="western"><surname>Vellozo</surname><given-names>JM da C</given-names></name></person-group> (<year>1831</year>) [1827] Florae Fluminensis Icones vol. II. Senefelder, Paris.</mixed-citation></ref><ref id="B86"><mixed-citation xmlns:xlink="http://www.w3.org/1999/xlink" xlink:type="simple"><person-group><name name-style="western"><surname>Poiteau</surname><given-names>PA</given-names></name></person-group> (<year>1830</year>) II. Plantes d’ornement nouvelles ou peu connues. <italic><tp:taxon-name><tp:taxon-name-part taxon-name-part-type="genus">Solanum.</tp:taxon-name-part></tp:taxon-name></italic> Annales de la Société d’Horticulture de Paris 7: 155–156.</mixed-citation></ref><ref id="B96"><mixed-citation xmlns:xlink="http://www.w3.org/1999/xlink" xlink:type="simple"><person-group><name name-style="western"><surname>Sendtner</surname><given-names>O</given-names></name></person-group> (<year>1846</year>) <article-title><tp:taxon-name><tp:taxon-name-part taxon-name-part-type="family">Solanaceae</tp:taxon-name-part></tp:taxon-name>. In: Martius CFP von (Ed.</article-title><source>) Flora Brasiliensis</source><volume>10</volume>: <fpage>5</fpage>–<lpage>338</lpage>.</mixed-citation></ref><ref id="B51"><mixed-citation xmlns:xlink="http://www.w3.org/1999/xlink" xlink:type="simple"><person-group><name name-style="western"><surname>Knapp</surname><given-names>S</given-names></name><name name-style="western"><surname>Vorontsova</surname><given-names>MS</given-names></name></person-group> (<year>2013</year>) <article-title>From introduced American weed to Cape Verde Islands endemic – the case of <italic><tp:taxon-name><tp:taxon-name-part taxon-name-part-type="genus">Solanum</tp:taxon-name-part><tp:taxon-name-part taxon-name-part-type="species">rigidum</tp:taxon-name-part></tp:taxon-name></italic> Lam. (<italic><tp:taxon-name><tp:taxon-name-part taxon-name-part-type="genus">Solanum</tp:taxon-name-part></tp:taxon-name></italic>, subgenus <tp:taxon-name><tp:taxon-name-part taxon-name-part-type="genus"/><tp:taxon-name-part taxon-name-part-type="subgenus">Leptostemonum</tp:taxon-name-part></tp:taxon-name>).</article-title><source>PhytoKeys</source><volume>25</volume>: <fpage>35</fpage>–<lpage>46</lpage>. <ext-link xlink:href="10.3897/phytokeys.25.4692" ext-link-type="doi" xlink:type="simple">https://doi.org/10.3897/phytokeys.25.4692</ext-link></mixed-citation></ref><ref id="B32"><mixed-citation xmlns:xlink="http://www.w3.org/1999/xlink" xlink:type="simple"><person-group><name name-style="western"><surname>Dunal</surname><given-names>M-F</given-names></name></person-group> (<year>1852</year>) <article-title><tp:taxon-name><tp:taxon-name-part taxon-name-part-type="family">Solanaceae</tp:taxon-name-part></tp:taxon-name>.</article-title> In: <person-group><name name-style="western"><surname>Candolle</surname><given-names>AP de</given-names></name></person-group> (<role>Ed.</role>) <issue-title>Prodromus systematis naturalis regni vegetabilis.</issue-title><source>V. Masson, Paris, 13(1)</source>, <fpage>1</fpage>–<lpage>690</lpage></mixed-citation></ref><ref id="B74"><mixed-citation xmlns:xlink="http://www.w3.org/1999/xlink" xlink:type="simple"><person-group><name name-style="western"><surname>Moraes</surname><given-names>PLR</given-names></name></person-group> (<year>2023</year>) <article-title>Sellow redux: Revealing Sellow’s collections from the <italic>Herbier Impérial du Brésil</italic> at the Paris Herbarium.</article-title><source>Phytotaxa</source><volume>596</volume>(<issue>1</issue>): <fpage>1</fpage>–<lpage>216</lpage>. <ext-link xlink:href="10.11646/phytotaxa.596.1.1" ext-link-type="doi" xlink:type="simple">https://doi.org/10.11646/phytotaxa.596.1.1</ext-link></mixed-citation></ref></ref-list></tp:taxon-treatment>
