# Supplementary material for: ﻿A revision of the endemic Brazilian Solanumhexandrum group (Leptostemonum, Solanum, Solanaceae)
Source: PhytoKeys. 2025 Mar 12;253:199–259. doi: 10.3897/phytokeys.253.138216 (PMC11923794; doi:10.3897/phytokeys.253.138216)
Supplement: XML Treatment for Solanum hydroides [file phytokeys.253.138216-treatment3.xml]

<!DOCTYPE tp:taxon-treatment
  PUBLIC "-//TaxonX//DTD Taxonomic Treatment Publishing DTD v0 20100105//EN" "tax-treatment-NSO.dtd">
<tp:taxon-treatment xmlns:tp="http://www.plazi.org/taxpub"><tp:treatment-meta><kwd-group><label>Taxon classification</label><kwd>
                <named-content content-type="kingdom">Plantae</named-content>
              </kwd><kwd>
                <named-content content-type="order">Solanales</named-content>
              </kwd><kwd>
                <named-content content-type="family">Solanaceae</named-content>
              </kwd></kwd-group><mixed-citation publication-type="journal"><person-group><name><surname>Knapp</surname><given-names>Sandra</given-names></name><name><surname>Gouvêa</surname><given-names>Yuri F.</given-names></name><name><surname>Giacomin</surname><given-names>Leandro L.</given-names></name></person-group><article-title>﻿A revision of the endemic Brazilian <italic><tp:taxon-name><tp:taxon-name-part taxon-name-part-type="genus" reg="Solanum">Solanum</tp:taxon-name-part><tp:taxon-name-part taxon-name-part-type="species" reg="hexandrum">hexandrum</tp:taxon-name-part></tp:taxon-name></italic> group (<tp:taxon-name><tp:taxon-name-part taxon-name-part-type="clade">Leptostemonum</tp:taxon-name-part></tp:taxon-name>, <italic><tp:taxon-name><tp:taxon-name-part taxon-name-part-type="genus" reg="Solanum">Solanum</tp:taxon-name-part></tp:taxon-name></italic>, <tp:taxon-name><tp:taxon-name-part taxon-name-part-type="family">Solanaceae</tp:taxon-name-part></tp:taxon-name>)</article-title><source>PhytoKeys</source><day>12</day><month>03</month><year>2025</year><volume>253</volume><fpage>199</fpage><lpage>259</lpage><pub-id pub-id-type="doi">10.3897/phytokeys.253.138216</pub-id></mixed-citation></tp:treatment-meta><tp:nomenclature><label>﻿3.</label><tp:taxon-name>
              <object-id xmlns:xlink="http://www.w3.org/1999/xlink" content-type="arpha" xlink:type="simple">0DE590B3-446C-5095-92EF-6621DEC44D21</object-id>
              <tp:taxon-name-part taxon-name-part-type="genus" reg="Solanum">Solanum</tp:taxon-name-part>
              <tp:taxon-name-part taxon-name-part-type="species" reg="hydroides">hydroides</tp:taxon-name-part>
            </tp:taxon-name><tp:taxon-authority>Gouvêa &amp; Giacomin, PhytoKeys 139:66. 2020.</tp:taxon-authority><xref ref-type="fig" rid="F7">Fig. 7</xref></tp:nomenclature><tp:treatment-sec sec-type="material" id="SECID0EZLDI"><title>Type.</title><p>Brazil. Minas Gerais: Mun. Teófilo Otoni, afloramento rochoso lado esquerdo da MG 418, cerca de 30 km norte de Teófilo Otoni, 560 m alt., <named-content xmlns:xlink="http://www.w3.org/1999/xlink" content-type="dwc:verbatimCoordinates" xlink:type="simple"><named-content content-type="geo-json" specific-use="{&#34;type&#34;:&#34;Point&#34;,&#34;coordinates&#34;:[-41.260833,-17.856111]}" id="NCID0ECMDI" xlink:type="simple">17°51'22"S, 41°15'39"W</named-content></named-content>, 27 Jan 2014, <italic>L.F.A. de Paula</italic>, <italic>L. Azevedo</italic>, <italic>R. Fernandes &amp; J.R. Stehmann 669</italic> (holotype: BHCB [BHCB053358] ; isotype: RB [RB01472905]).</p></tp:treatment-sec><tp:treatment-sec sec-type="description" id="SECID0ENMDI"><title>Description.</title><p>Shrubs 1–1.5 m tall, erect, armed. Stems terete, directed upwards and spreading, moderately to densely pubescent and sparsely to moderately prickly, the trichomes eglandular, porrect-stellate, variably short- to long-stalked, the stalks 0.5–1.5 mm long, the rays 4–8, 0.5–1 mm long, the mid-points 1– to 2–celled, always shorter than the rays, the prickles 4–6 mm long, 2–6 mm wide at the base, broad-based and recurved; new growth densely stellate pubescent and sparsely prickly, the trichomes pale yellow to dark brownish-red; bark of older stems glabrescent, drying greenish-brown to dark brown. Sympodial units plurifoliate, the leaves not geminate. Leaves simple, nearly entire to shallowly lobed; blades 2.8–12.1(21.8) cm long, 2.2–7.5(10.1) cm wide, ca. 1.2 to 2 times as long as wide, elliptic to ovate, membranous, slightly discolorous, both surfaces prickly along the mid-rib and veins; adaxial surface densely to moderately stellate-pubescent and prickly, brown to dark green when dry, the trichomes like those of the stem, but with (1–)4–6 rays, the prickles along the mid-rib and major veins to 5.5 mm long and 1 mm wide at the base, straight and laterally compressed; abaxial surface more densely stellate-pubescent than the adaxial surface, whitish-green when dry, the trichomes like those of the adaxial surface, the prickles like those of the adaxial surface, but to 6.5 mm long and 2 mm wide at the base; base attenuate to truncate or rounded, less often with 1 or 2 basiscopic lobes, decurrent on to the petiole, sometimes asymmetrical; margins shallowly lobed, the lobes (0)3–5 on each side, 1–12(14.8) mm long, 3.2–11(23) mm wide at base with usually acute, sometimes rounded or obtuse apices, the sinuses 3.2–8.5 mm deep; apex acute to acuminate; principal veins 4–6 pairs, more prominent beneath, prickly on both surfaces, the prickles 5–6 mm long, straight; petioles 0.6–3.3 cm long, densely to moderately pubescent with porrect-stellate trichomes like those of the leaves, usually armed with 1–5 prickles. Inflorescence internodal, to 6 cm long, unbranched, with 4–10 flowers, up to 2 flowers open at a time; axes glabrescent to densely pubescent, usually unarmed, the stellate trichomes like those of the stem, but these sometimes with the mid-point as long as the rays; peduncles 0.4–2.3 (-3.8) cm long; pedicels 3–17 mm long, 0.5–0.8 mm in diameter at the base, to 1.5 mm in diameter at the apex, spreading to slightly deflexed, pubescent with trichomes like those of the inflorescence axes, unarmed, articulated at the base; pedicel scars evenly spaced 1–7 mm apart. Buds ovoid to ellipsoid, with the corolla enclosed in the calyx until just before anthesis. Flowers 5-merous, heterostylous with long-styled flowers (co-sexual) at the base of inflorescence, short-styled (functionally staminate) flowers more distally, the plants andromonoecious. Calyx with the tube 2.6–4.3(6) mm long, 6.5–8 mm in diameter, broadly obconical to cupuliform, the lobes 3–7 mm long, 3–5.5 mm wide, triangular to deltate, with acute to acuminate apices, glabrous adaxially, densely pubescent abaxially with bristly purple-tinged, hyaline or reddish-brown porrect to multangulate long-stalked stellate trichomes, the stalks 1.1–3.8 mm long, rays 4–8, to 1.5 mm long, the mid-points 1–2 celled, shorter than or the same length as the rays, armed or unarmed, if present, the prickles 2.8–4 mm long, 0.5–1 mm in diameter at the base, straight, acicular. Corolla 2.4–3 cm in diameter, white, often with a greenish-yellow star at the base, shallowly stellate, lobed ca. halfway to the base, interpetalar tissue nearly absent, the lobes 5.9–8.8 mm long, 9.9–12.2 mm wide, pubescent abaxially on the petal mid-vein and/or apices with sparse delicate short-stalked porrect-stellate trichomes with stalks to 0.9 mm long, the apices acute to apiculate. Stamens equal; filament tube to 1 mm long; free portion of the filaments 0.7–1 mm long, glabrous; anthers 6.5–8 mm long, 2.5–3 mm wide, broadly lanceolate and tapering, connivent or slightly divergent at the tips, glabrous, yellow, abaxially swollen in the lower half (gibbous) and somewhat papillate, poricidal at the tips, the pores directed distally, slightly extrorse, not lengthening to slits with age. Ovary somewhat conical, glabrous; style 8–10 mm long in long-styled flowers, ca. 3 mm long in short-styled flowers, straight, glabrous; stigma clavate to bilobed, the surface papillose and irregular, the style and stigma poorly developed in short-styled flowers. Fruit a globose berry, 0.9–1.8 cm in diameter, green to whitish-green at maturity, drying dark brown, glabrous, the pericarp matte; fruiting pedicels 1–1.5 cm long, 1–2 mm in diameter at the base, usually unarmed, deflexed from the weight of the fruit; fruiting calyx partially accrescent, the tube tightly investing 1/2–3/4 of the fruit at maturity, the lobes 5.8–8 mm long, 7–9.6 mm wide, not overlapping, pubescent with long-stalked porrect-stellate trichomes often with the base of the stalks markedly expanded and bristly, the stalks to 4.8 mm long. Seeds ca. 250 per berry, 2.2–2.6 mm long, 1.6–2 mm wide, pyriform to reniform, not markedly flattened, the surface irregularly pitted, the testal cells pentagonal in outline; stone cells absent. Chromosome number not known.</p><fig id="F7" position="float" orientation="portrait"><object-id xmlns:xlink="http://www.w3.org/1999/xlink" content-type="doi" xlink:type="simple">10.3897/phytokeys.253.138216.figure7</object-id><object-id xmlns:xlink="http://www.w3.org/1999/xlink" content-type="arpha" xlink:type="simple">BF464BF5-8DD3-5B7C-B5B1-F7745389FF29</object-id><label>Figure 7.</label><caption><p><italic><tp:taxon-name><tp:taxon-name-part taxon-name-part-type="genus" reg="Solanum">Solanum</tp:taxon-name-part><tp:taxon-name-part taxon-name-part-type="species" reg="hydroides">hydroides</tp:taxon-name-part></tp:taxon-name></italic><bold>A</bold> habit <bold>B</bold> flowering branch <bold>C</bold> inflorescence <bold>D</bold> open long-styled flower <bold>E</bold> mature berry with only partially accrescent calyx <bold>F</bold> cross-section of 4-locular mature berry showing fleshy mesocarp and brown seeds (<bold>A</bold>, <bold>C–F</bold><italic>Gouvêa et al. 492</italic>; <bold>B</bold><italic>Gouvêa &amp; Santos 325</italic>). Photos: Yuri F. Gouvêa.</p></caption><graphic xmlns:xlink="http://www.w3.org/1999/xlink" xlink:href="phytokeys-253-199_article-138216__-g007.jpg" position="float" orientation="portrait" xlink:type="simple" id="oo_1278587.jpg"><uri content-type="original_file" xlink:type="simple">https://binary.pensoft.net/fig/1278587</uri></graphic></fig></tp:treatment-sec><tp:treatment-sec sec-type="distribution" id="SECID0EAODI"><title>Distribution</title><p>(Fig. <xref ref-type="fig" rid="F8">8</xref>). <italic><tp:taxon-name><tp:taxon-name-part taxon-name-part-type="genus" reg="Solanum">Solanum</tp:taxon-name-part><tp:taxon-name-part taxon-name-part-type="species" reg="hydroides">hydroides</tp:taxon-name-part></tp:taxon-name></italic> is endemic to the south-eastern region of Brazil, with records in four localities in north-eastern Minas Gerais (Mun. Teófilo Otoni and Conselheiro Pena) and northern (Mun. Nova Venécia) and central (Mun. Santa Teresa) Espírito Santo States.</p></tp:treatment-sec><tp:treatment-sec sec-type="ecology" id="SECID0EVODI"><title>Ecology and habitat.</title><p><italic><tp:taxon-name><tp:taxon-name-part taxon-name-part-type="genus" reg="Solanum">Solanum</tp:taxon-name-part><tp:taxon-name-part taxon-name-part-type="species" reg="hydroides">hydroides</tp:taxon-name-part></tp:taxon-name></italic> grows at the edge of seasonal semi-deciduous tropical rainforests associated with granitic or gneissic rock outcrops (inselbergs) and somewhat disturbed sites at their bases, such as roadsides and clearings; from 300 to 600 m elevation. It also occasionally grows in epilithic vegetation patches lying on the flatter parts of inselbergs.</p></tp:treatment-sec><tp:treatment-sec sec-type="Common names and uses" id="SECID0EGPDI"><title>Common names and uses.</title><p>None recorded.</p><fig id="F8" position="float" orientation="portrait"><object-id xmlns:xlink="http://www.w3.org/1999/xlink" content-type="doi" xlink:type="simple">10.3897/phytokeys.253.138216.figure8</object-id><object-id xmlns:xlink="http://www.w3.org/1999/xlink" content-type="arpha" xlink:type="simple">5ACC0C3A-CA98-5527-B752-37F894B4EA94</object-id><label>Figure 8.</label><caption><p>Distribution of <italic><tp:taxon-name><tp:taxon-name-part taxon-name-part-type="genus" reg="Solanum">S.</tp:taxon-name-part><tp:taxon-name-part taxon-name-part-type="species" reg="hydroides">hydroides</tp:taxon-name-part></tp:taxon-name></italic>.</p></caption><graphic xmlns:xlink="http://www.w3.org/1999/xlink" xlink:href="phytokeys-253-199_article-138216__-g008.jpg" position="float" orientation="portrait" xlink:type="simple" id="oo_1278588.jpg"><uri content-type="original_file" xlink:type="simple">https://binary.pensoft.net/fig/1278588</uri></graphic></fig></tp:treatment-sec><tp:treatment-sec sec-type="Preliminary conservation status" id="SECID0EDQDI"><title>Preliminary conservation status</title><p>(<xref ref-type="bibr" rid="B45">IUCN 2020</xref>). <abbrev xmlns:xlink="http://www.w3.org/1999/xlink" xlink:title="Extent of Occurrence" id="ABBRID0ENQDI" xlink:type="simple">EOO</abbrev> (12,549 km<sup>2</sup>, VU); <abbrev xmlns:xlink="http://www.w3.org/1999/xlink" xlink:title="Area of Occupancy" id="ABBRID0ETQDI" xlink:type="simple">AOO</abbrev> (24 km<sup>2</sup>, EN). <italic><tp:taxon-name><tp:taxon-name-part taxon-name-part-type="genus" reg="Solanum">Solanum</tp:taxon-name-part><tp:taxon-name-part taxon-name-part-type="species" reg="hydroides">hydroides</tp:taxon-name-part></tp:taxon-name></italic> is known from only four disjunct localities in vegetation remnants associated with inselbergs: these rock outcrops harbour the last remnants of forest fragments (<xref ref-type="bibr" rid="B61">Martinelli 2007</xref>) in areas where they occur. Only one of these localities is within a protected area (APA Pedra do Elefante, Espiríto Santo State). Although we have seen a few more collections than were used in the original assessment (<xref ref-type="bibr" rid="B41">Gouvêa et al. 2020</xref>), we concur with their evaluation of <italic><tp:taxon-name><tp:taxon-name-part taxon-name-part-type="genus" reg="Solanum">S.</tp:taxon-name-part><tp:taxon-name-part taxon-name-part-type="species" reg="hydroides">hydroides</tp:taxon-name-part></tp:taxon-name></italic> as Endangered (B 2 a,b ii,iii,iv).</p></tp:treatment-sec><tp:treatment-sec sec-type="discussion" id="SECID0EXRDI"><title>Discussion.</title><p><italic><tp:taxon-name><tp:taxon-name-part taxon-name-part-type="genus" reg="Solanum">Solanum</tp:taxon-name-part><tp:taxon-name-part taxon-name-part-type="species" reg="hydroides">hydroides</tp:taxon-name-part></tp:taxon-name></italic> is a comparatively smaller plant than other species of the group, except <italic><tp:taxon-name><tp:taxon-name-part taxon-name-part-type="genus" reg="Solanum">S.</tp:taxon-name-part><tp:taxon-name-part taxon-name-part-type="species" reg="sublentum">sublentum</tp:taxon-name-part></tp:taxon-name></italic>; its smaller leaves and thinner stems, petioles and inflorescence axes give it a more delicate overall aspect. <italic><tp:taxon-name><tp:taxon-name-part taxon-name-part-type="genus" reg="Solanum">Solanum</tp:taxon-name-part><tp:taxon-name-part taxon-name-part-type="species" reg="hydroides">hydroides</tp:taxon-name-part></tp:taxon-name></italic> can, however, be readily distinguished from <italic><tp:taxon-name><tp:taxon-name-part taxon-name-part-type="genus" reg="Solanum">S.</tp:taxon-name-part><tp:taxon-name-part taxon-name-part-type="species" reg="sublentum">sublentum</tp:taxon-name-part></tp:taxon-name></italic> by its pubescence of stellate eglandular trichomes (Fig. <xref ref-type="fig" rid="F7">7A, B</xref>) and by the widely obconical to cupuliform shape of the calyx at anthesis. In <italic><tp:taxon-name><tp:taxon-name-part taxon-name-part-type="genus" reg="Solanum">S.</tp:taxon-name-part><tp:taxon-name-part taxon-name-part-type="species" reg="sublentum">sublentum</tp:taxon-name-part></tp:taxon-name></italic>, the indumentum is of both conspicuous simple glandular trichomes and stellate eglandular trichomes (Fig. <xref ref-type="fig" rid="F13">13E–G</xref>), with the stellate trichomes usually much less numerous than the simple ones and often early deciduous (i.e. present only in new growth). Calyces of <italic><tp:taxon-name><tp:taxon-name-part taxon-name-part-type="genus" reg="Solanum">S.</tp:taxon-name-part><tp:taxon-name-part taxon-name-part-type="species" reg="sublentum">sublentum</tp:taxon-name-part></tp:taxon-name></italic> are somewhat urceolate, inflated and prominently plicate at the top of the calyx tube (Fig. <xref ref-type="fig" rid="F13">13J</xref>), whereas, in <italic><tp:taxon-name><tp:taxon-name-part taxon-name-part-type="genus" reg="Solanum">S.</tp:taxon-name-part><tp:taxon-name-part taxon-name-part-type="species" reg="hydroides">hydroides</tp:taxon-name-part></tp:taxon-name></italic>, calyces are tightly adherent to the berry at maturity and not notably plicate, especially in live plants.</p><p>Although being a markedly less robust plant, <italic><tp:taxon-name><tp:taxon-name-part taxon-name-part-type="genus" reg="Solanum">S.</tp:taxon-name-part><tp:taxon-name-part taxon-name-part-type="species" reg="hydroides">hydroides</tp:taxon-name-part></tp:taxon-name></italic> can be very similar to some specimens of <italic><tp:taxon-name><tp:taxon-name-part taxon-name-part-type="genus" reg="Solanum">S.</tp:taxon-name-part><tp:taxon-name-part taxon-name-part-type="species" reg="hexandrum">hexandrum</tp:taxon-name-part></tp:taxon-name></italic>, the most variable species in the clade, with which it shares the indumentum of few-rayed stellate eglandular trichomes on the stems, leaves, inflorescence axis and calyces. <italic><tp:taxon-name><tp:taxon-name-part taxon-name-part-type="genus" reg="Solanum">Solanum</tp:taxon-name-part><tp:taxon-name-part taxon-name-part-type="species" reg="hydroides">hydroides</tp:taxon-name-part></tp:taxon-name></italic> differs from <italic><tp:taxon-name><tp:taxon-name-part taxon-name-part-type="genus" reg="Solanum">S.</tp:taxon-name-part><tp:taxon-name-part taxon-name-part-type="species" reg="hexandrum">hexandrum</tp:taxon-name-part></tp:taxon-name></italic> in its white and smaller corollas (13–21.5 mm total length), shorter corolla lobes (5.9–8.8 mm long; Fig. <xref ref-type="fig" rid="F7">7D</xref>) and accrescent, but not inflated, fruiting calyces that only partially cover the mature fruit (Fig. <xref ref-type="fig" rid="F7">7E</xref>). <italic><tp:taxon-name><tp:taxon-name-part taxon-name-part-type="genus" reg="Solanum">Solanum</tp:taxon-name-part><tp:taxon-name-part taxon-name-part-type="species" reg="hexandrum">hexandrum</tp:taxon-name-part></tp:taxon-name></italic> has corollas in various shades of lilac to purple and are larger (24.3–40 mm long), with longer corolla lobes (12.6–25 mm long; Figs <xref ref-type="fig" rid="F4">4G, H</xref>, <xref ref-type="fig" rid="F5">5G, H, I</xref>) and the fruiting calyces are accrescent and inflated, completely enclosing the mature fruit (Figs <xref ref-type="fig" rid="F4">4J</xref>, <xref ref-type="fig" rid="F5">5J</xref>). The corollas of <italic><tp:taxon-name><tp:taxon-name-part taxon-name-part-type="genus" reg="Solanum">S.</tp:taxon-name-part><tp:taxon-name-part taxon-name-part-type="species" reg="hydroides">hydroides</tp:taxon-name-part></tp:taxon-name></italic> are thin and membranous and easily tear apart between the lobes during the drying process, which can make the lobes on herbarium specimens seem longer than they really are. Care is needed to ensure correct measurements from herbarium specimens.</p><p>Leaf measurements are also useful for distinguishing <italic><tp:taxon-name><tp:taxon-name-part taxon-name-part-type="genus" reg="Solanum">S.</tp:taxon-name-part><tp:taxon-name-part taxon-name-part-type="species" reg="hydroides">hydroides</tp:taxon-name-part></tp:taxon-name></italic> from <italic><tp:taxon-name><tp:taxon-name-part taxon-name-part-type="genus" reg="Solanum">S.</tp:taxon-name-part><tp:taxon-name-part taxon-name-part-type="species" reg="hexandrum">hexandrum</tp:taxon-name-part></tp:taxon-name></italic>. The leaves of <italic><tp:taxon-name><tp:taxon-name-part taxon-name-part-type="genus" reg="Solanum">S.</tp:taxon-name-part><tp:taxon-name-part taxon-name-part-type="species" reg="hydroides">hydroides</tp:taxon-name-part></tp:taxon-name></italic> are usually smaller (7.5–13.6 cm long and 5–8.7 cm wide) than those of <italic><tp:taxon-name><tp:taxon-name-part taxon-name-part-type="genus" reg="Solanum">S.</tp:taxon-name-part><tp:taxon-name-part taxon-name-part-type="species" reg="hexandrum">hexandrum</tp:taxon-name-part></tp:taxon-name></italic> (17–45 cm long and 10.5–32 cm wide). Nevertheless, leaves of <italic><tp:taxon-name><tp:taxon-name-part taxon-name-part-type="genus" reg="Solanum">S.</tp:taxon-name-part><tp:taxon-name-part taxon-name-part-type="species" reg="hydroides">hydroides</tp:taxon-name-part></tp:taxon-name></italic> are larger in plants growing in shade and in young individuals (see <xref ref-type="bibr" rid="B89">Roe (1966)</xref> for other examples in <italic><tp:taxon-name><tp:taxon-name-part taxon-name-part-type="genus" reg="Solanum">Solanum</tp:taxon-name-part></tp:taxon-name></italic>) and we have seen plants with leaves to 22 cm long and 11 cm wide. Specimens of <italic><tp:taxon-name><tp:taxon-name-part taxon-name-part-type="genus" reg="Solanum">S.</tp:taxon-name-part><tp:taxon-name-part taxon-name-part-type="species" reg="hydroides">hydroides</tp:taxon-name-part></tp:taxon-name></italic> growing in shade are less densely pubescent, with less robust (i.e. stalks with fewer series of cells) and slightly shorter trichomes on stems, leaves and calyx. Corollas of these shade plants are usually larger in relation to the other flower parts (e.g. stamens and calyx).</p><p>Trichome morphology in <italic><tp:taxon-name><tp:taxon-name-part taxon-name-part-type="genus" reg="Solanum">S.</tp:taxon-name-part><tp:taxon-name-part taxon-name-part-type="species" reg="hydroides">hydroides</tp:taxon-name-part></tp:taxon-name></italic> is not particularly variable within individual plants and amongst plants of the same population; however, there is a significant variation in the number of trichome rays between some populations, as is seen also in <italic><tp:taxon-name><tp:taxon-name-part taxon-name-part-type="genus" reg="Solanum">S.</tp:taxon-name-part><tp:taxon-name-part taxon-name-part-type="species" reg="hexandrum">hexandrum</tp:taxon-name-part></tp:taxon-name></italic>. Trichomes of specimens from the southernmost-known population (in Santa Teresa Municipality, Espirito Santo State) are mostly 6- to 8-rayed and usually denser, whereas those of plants from the other populations (Teófilo Otoni and Nova Venécia Municipalities of Minas Gerais State) are mostly 4-rayed. Within individual plants, the variation in trichome morphology is limited to a reduction in the number of rays and is especially evident in plants with four-rayed trichomes. In these plants, the trichomes may lack one to almost all rays, sometimes with only the mid-point or a lateral ray remaining and the trichome appearing to be unbranched, but with a basal multiseriate stalk, as is also seen more dramatically in <italic><tp:taxon-name><tp:taxon-name-part taxon-name-part-type="genus" reg="Solanum">S.</tp:taxon-name-part><tp:taxon-name-part taxon-name-part-type="species" reg="hexandrum">hexandrum</tp:taxon-name-part></tp:taxon-name></italic>. This kind of variation has been reported in other <italic><tp:taxon-name><tp:taxon-name-part taxon-name-part-type="genus" reg="Solanum">Solanum</tp:taxon-name-part></tp:taxon-name></italic> groups, such as the <tp:taxon-name><tp:taxon-name-part taxon-name-part-type="clade">Brevantherum</tp:taxon-name-part></tp:taxon-name> clade or members of the <tp:taxon-name><tp:taxon-name-part taxon-name-part-type="clade">Acanthophora</tp:taxon-name-part></tp:taxon-name> clade (<xref ref-type="bibr" rid="B78">Nee 1991</xref>; <xref ref-type="bibr" rid="B55">Levin et al. 2005</xref>; <xref ref-type="bibr" rid="B101">Stern et al. 2013</xref>).</p></tp:treatment-sec><tp:treatment-sec><!--Section generated to contain objects referenced in tp:taxon-treatment.--><fig id="F13" position="float" orientation="portrait"><object-id xmlns:xlink="http://www.w3.org/1999/xlink" content-type="doi" xlink:type="simple">10.3897/phytokeys.253.138216.figure13</object-id><object-id xmlns:xlink="http://www.w3.org/1999/xlink" content-type="arpha" xlink:type="simple">DC2145C2-E97E-5213-B58F-21FAE890F4E7</object-id><label>Figure 13.</label><caption><p><italic><tp:taxon-name><tp:taxon-name-part taxon-name-part-type="genus" reg="Solanum">Solanum</tp:taxon-name-part><tp:taxon-name-part taxon-name-part-type="species" reg="sublentum">sublentum</tp:taxon-name-part></tp:taxon-name></italic><bold>A</bold> habitat of arboreal restinga (coastal scrub-forest transition) forest edges <bold>B</bold> habit <bold>C</bold> habitat in seasonally dry deciduous forests <bold>D</bold> habit in rocky inselberg <bold>E</bold> stem with recurved prickles and unbranched glandular pubescence <bold>F</bold> leaf with cordate base and secondary lobing <bold>G</bold> variation in leaf bases and lobing <bold>H</bold> inflorescence <bold>I</bold> long-styled flowers showing colour polymorphism <bold>J</bold> mature berry with accrescent invaginate calyx (<bold>B</bold>, <bold>F, H–J</bold><italic>Gouvêa &amp; Guerrero</italic> 452; <bold>D</bold><italic>Stehmann et al. 6370</italic>; <bold>E, G</bold><italic>Stehmann et al. 6372</italic>). Photos: <bold>A</bold>, <bold>B</bold>, <bold>H–J</bold> Yuri F. Gouvêa <bold>C</bold>, <bold>D, E, G</bold> João R. Stehmann.</p></caption><graphic xmlns:xlink="http://www.w3.org/1999/xlink" xlink:href="phytokeys-253-199_article-138216__-g013.jpg" position="float" orientation="portrait" xlink:type="simple" id="oo_1278593.jpg"><uri content-type="original_file" xlink:type="simple">https://binary.pensoft.net/fig/1278593</uri></graphic></fig><fig id="F4" position="float" orientation="portrait"><object-id xmlns:xlink="http://www.w3.org/1999/xlink" content-type="doi" xlink:type="simple">10.3897/phytokeys.253.138216.figure4</object-id><object-id xmlns:xlink="http://www.w3.org/1999/xlink" content-type="arpha" xlink:type="simple">805F601B-5431-53E4-BFA5-CE054491BB30</object-id><label>Figure 4.</label><caption><p><italic><tp:taxon-name><tp:taxon-name-part taxon-name-part-type="genus" reg="Solanum">Solanum</tp:taxon-name-part><tp:taxon-name-part taxon-name-part-type="species" reg="hexandrum">hexandrum</tp:taxon-name-part></tp:taxon-name></italic> (pubescent individuals) <bold>A</bold> habit <bold>B</bold> inflorescence <bold>C–E</bold> buds showing differences in colour and shape <bold>F</bold> open flower <bold>G</bold> long-styled flower with 6 lobes <bold>H</bold> short-styled flower with 5 lobes <bold>I</bold> developing fruits enclosed in purple-tinged calyx <bold>J</bold> mature berries with tightly appressed accrescent calyx (<bold>A</bold>, <bold>B</bold><italic>Stehmann et al. 4513</italic>; <bold>C</bold><italic>Giacomin et al. 875</italic>; <bold>D</bold>, <bold>G</bold>, <bold>I</bold><italic>Agra et al. 7359</italic>; <bold>E</bold>, <bold>F</bold>, <bold>H</bold><italic>Giacomin et al. 1827</italic>; <bold>J</bold><italic>Gouvêa &amp; Salino 514</italic>). Photos: <bold>A, B</bold> João R. Stehmann <bold>D</bold>, <bold>G</bold>, <bold>I</bold> Leandro L. Giacomin <bold>E</bold>, <bold>F</bold>, <bold>H</bold> Lynn Bohs <bold>J</bold> Yuri F. Gouvêa.</p></caption><graphic xmlns:xlink="http://www.w3.org/1999/xlink" xlink:href="phytokeys-253-199_article-138216__-g004.jpg" position="float" orientation="portrait" xlink:type="simple" id="oo_1278583.jpg"><uri content-type="original_file" xlink:type="simple">https://binary.pensoft.net/fig/1278583</uri></graphic></fig><fig id="F5" position="float" orientation="portrait"><object-id xmlns:xlink="http://www.w3.org/1999/xlink" content-type="doi" xlink:type="simple">10.3897/phytokeys.253.138216.figure5</object-id><object-id xmlns:xlink="http://www.w3.org/1999/xlink" content-type="arpha" xlink:type="simple">6A960974-5B0D-5C8E-9F68-3150104A78D3</object-id><label>Figure 5.</label><caption><p><italic><tp:taxon-name><tp:taxon-name-part taxon-name-part-type="genus" reg="Solanum">Solanum</tp:taxon-name-part><tp:taxon-name-part taxon-name-part-type="species" reg="hexandrum">hexandrum</tp:taxon-name-part></tp:taxon-name></italic> (glabrous individuals) <bold>A</bold> habit at forest edge <bold>B</bold> inflorescence <bold>C–F</bold> buds showing variation in fusion of calyx during development <bold>G</bold> open long-styled flowers <bold>H</bold> open short-styled flower <bold>I</bold> open short-styled flowers showing corolla expansion (enlargement) during flowering <bold>J</bold> mature berry with calyx removed <bold>K</bold> upper leaf surface with prickles and no stellate trichomes <bold>L</bold> upper leaf surface with prickles and rayless stellate trichomes with bent mid-points <bold>M</bold> lower leaf surface with broad-based prickles along the veins (<bold>A</bold>, <bold>B</bold>, <bold>H</bold><italic>Giacomin et al. 1833</italic>; <bold>C</bold><italic>Giacomin et al</italic>. <italic>1844</italic>; <bold>D, I, J</bold><italic>Gouvêa &amp; Falcão 137</italic>; <bold>E</bold>, <bold>L</bold><italic>Gouvêa &amp; Falcão 135</italic>; <bold>F</bold><italic>Gouvêa &amp; Stehmann 158</italic>; <bold>G, K, M</bold><italic>Gouvêa &amp; Stehmann 159</italic>). Photos: <bold>A, C</bold> Lynn Bohs <bold>B</bold>, <bold>H</bold> Leandro L. Giacomin <bold>D</bold>, <bold>E</bold>, <bold>I</bold>, <bold>J</bold>, <bold>L</bold> Yuri F. Gouvêa <bold>F</bold>, <bold>G</bold>, <bold>K</bold>, <bold>M</bold> João R. Stehmann.</p></caption><graphic xmlns:xlink="http://www.w3.org/1999/xlink" xlink:href="phytokeys-253-199_article-138216__-g005.jpg" position="float" orientation="portrait" xlink:type="simple" id="oo_1278584.jpg"><uri content-type="original_file" xlink:type="simple">https://binary.pensoft.net/fig/1278584</uri></graphic></fig></tp:treatment-sec><ref-list><ref id="B45"><mixed-citation xmlns:xlink="http://www.w3.org/1999/xlink" xlink:type="simple">IUCN (<year>2020</year>) Guidelines for Using the IUCN Red List Categories and Criteria. Version 13. Prepared by the Standards and Petitions Subcommittee of the IUCN Species Survival Commission. <ext-link xlink:href="http://www.iucnredlist.org/documents/RedListGuidelines.pdf" ext-link-type="uri" xlink:type="simple">http://www.iucnredlist.org/documents/RedListGuidelines.pdf</ext-link> [accessed 26 June 2024]</mixed-citation></ref><ref id="B61"><mixed-citation xmlns:xlink="http://www.w3.org/1999/xlink" xlink:type="simple"><person-group><name name-style="western"><surname>Martinelli</surname><given-names>G</given-names></name></person-group> (<year>2007</year>) <article-title>Mountain diversity in Brazil. Revista Brasileira de Botânica.</article-title><source>Brazilian Journal of Botany</source><volume>30</volume>(<issue>4</issue>): <fpage>587</fpage>–<lpage>597</lpage>. <ext-link xlink:href="10.1590/S0100-84042007000400005" ext-link-type="doi" xlink:type="simple">https://doi.org/10.1590/S0100-84042007000400005</ext-link></mixed-citation></ref><ref id="B41"><mixed-citation xmlns:xlink="http://www.w3.org/1999/xlink" xlink:type="simple"><person-group><name name-style="western"><surname>Gouvêa</surname><given-names>YF</given-names></name><name name-style="western"><surname>de Paula</surname><given-names>LFA</given-names></name><name name-style="western"><surname>Stehmann</surname><given-names>JR</given-names></name><name name-style="western"><surname>Giacomin</surname><given-names>LL</given-names></name></person-group> (<year>2020</year>) <article-title><italic><tp:taxon-name><tp:taxon-name-part taxon-name-part-type="genus">Solanum</tp:taxon-name-part><tp:taxon-name-part taxon-name-part-type="species">hydroides</tp:taxon-name-part></tp:taxon-name></italic> (<tp:taxon-name><tp:taxon-name-part taxon-name-part-type="family">Solanaceae</tp:taxon-name-part></tp:taxon-name>): A prickly novelty from the land of the sugar loaves, central Brazilian Atlantic forest.</article-title><source>PhytoKeys</source><volume>139</volume>: <fpage>63</fpage>–<lpage>76</lpage>. <ext-link xlink:href="10.3897/phytokeys.139.46635" ext-link-type="doi" xlink:type="simple">https://doi.org/10.3897/phytokeys.139.46635</ext-link></mixed-citation></ref><ref id="B89"><mixed-citation xmlns:xlink="http://www.w3.org/1999/xlink" xlink:type="simple"><person-group><name name-style="western"><surname>Roe</surname><given-names>KE</given-names></name></person-group> (<year>1966</year>) <article-title>Juvenile forms in <italic><tp:taxon-name><tp:taxon-name-part taxon-name-part-type="genus">Solanum</tp:taxon-name-part><tp:taxon-name-part taxon-name-part-type="species">mitlense</tp:taxon-name-part></tp:taxon-name></italic> and <italic><tp:taxon-name><tp:taxon-name-part taxon-name-part-type="genus">S.</tp:taxon-name-part><tp:taxon-name-part taxon-name-part-type="species">blodgettii</tp:taxon-name-part></tp:taxon-name></italic> (<tp:taxon-name><tp:taxon-name-part taxon-name-part-type="family">Solanaceae</tp:taxon-name-part></tp:taxon-name>) and their importance in taxonomy.</article-title><source>Sida</source><volume>2</volume>: <fpage>381</fpage>–<lpage>385</lpage>.</mixed-citation></ref><ref id="B78"><mixed-citation xmlns:xlink="http://www.w3.org/1999/xlink" xlink:type="simple"><person-group><name name-style="western"><surname>Nee</surname><given-names>M</given-names></name></person-group> (<year>1991</year>) <article-title>Synopsis of <tp:taxon-name><tp:taxon-name-part taxon-name-part-type="genus">Solanum</tp:taxon-name-part><tp:taxon-name-part taxon-name-part-type="infraspecific-rank">section</tp:taxon-name-part><tp:taxon-name-part taxon-name-part-type="section">Acanthophora</tp:taxon-name-part></tp:taxon-name>: a group of interest for glycoalkaloids.</article-title> In: Hawkes JG, Lester RN, Nee M, Estrada (<role>Eds</role>) <issue-title>Solanaceae III: taxonomy, chemistry, evolution.</issue-title><source>Royal Botanic Gardens Kew, Richmond</source>, <fpage>257</fpage>–<lpage>266</lpage>.</mixed-citation></ref><ref id="B55"><mixed-citation xmlns:xlink="http://www.w3.org/1999/xlink" xlink:type="simple"><person-group><name name-style="western"><surname>Levin</surname><given-names>RA</given-names></name><name name-style="western"><surname>Watson</surname><given-names>K</given-names></name><name name-style="western"><surname>Bohs</surname><given-names>L</given-names></name></person-group> (<year>2005</year>) A four-gene study of evolutionary relationships in <tp:taxon-name><tp:taxon-name-part taxon-name-part-type="genus">Solanum</tp:taxon-name-part><tp:taxon-name-part taxon-name-part-type="infraspecific-rank">section</tp:taxon-name-part><tp:taxon-name-part taxon-name-part-type="section">Acanthophora</tp:taxon-name-part></tp:taxon-name>. American Journal of Botany 92(4): 603–612. <ext-link xlink:href="10.3732/ajb.92.4.603" ext-link-type="doi" xlink:type="simple">https://doi.org/10.3732/ajb.92.4.603</ext-link></mixed-citation></ref><ref id="B101"><mixed-citation xmlns:xlink="http://www.w3.org/1999/xlink" xlink:type="simple"><person-group><name name-style="western"><surname>Stern</surname><given-names>S</given-names></name><name name-style="western"><surname>Giacomin</surname><given-names>LL</given-names></name><name name-style="western"><surname>Stehmann</surname><given-names>JR</given-names></name><name name-style="western"><surname>Knapp</surname><given-names>S</given-names></name></person-group> (<year>2013</year>) <article-title>A revision of <tp:taxon-name><tp:taxon-name-part taxon-name-part-type="genus">Solanum</tp:taxon-name-part><tp:taxon-name-part taxon-name-part-type="infraspecific-rank">section</tp:taxon-name-part><tp:taxon-name-part taxon-name-part-type="section">Gonatotrichum</tp:taxon-name-part></tp:taxon-name> Bitter (<tp:taxon-name><tp:taxon-name-part taxon-name-part-type="family">Solanaceae</tp:taxon-name-part></tp:taxon-name>).</article-title><source>Systematic Botany</source><volume>38</volume>: <fpage>471</fpage>–<lpage>496</lpage>. <ext-link xlink:href="10.1600/036364413X666624" ext-link-type="doi" xlink:type="simple">https://doi.org/10.1600/036364413X666624</ext-link></mixed-citation></ref></ref-list></tp:taxon-treatment>
