# Supplementary material for: ﻿A revision of the endemic Brazilian Solanumhexandrum group (Leptostemonum, Solanum, Solanaceae)
Source: PhytoKeys. 2025 Mar 12;253:199–259. doi: 10.3897/phytokeys.253.138216 (PMC11923794; doi:10.3897/phytokeys.253.138216)
Supplement: XML Treatment for Solanum phrixothrix [file phytokeys.253.138216-treatment4.xml]

<!DOCTYPE tp:taxon-treatment
  PUBLIC "-//TaxonX//DTD Taxonomic Treatment Publishing DTD v0 20100105//EN" "tax-treatment-NSO.dtd">
<tp:taxon-treatment xmlns:tp="http://www.plazi.org/taxpub"><tp:treatment-meta><kwd-group><label>Taxon classification</label><kwd>
                <named-content content-type="kingdom">Plantae</named-content>
              </kwd><kwd>
                <named-content content-type="order">Solanales</named-content>
              </kwd><kwd>
                <named-content content-type="family">Solanaceae</named-content>
              </kwd></kwd-group><mixed-citation publication-type="journal"><person-group><name><surname>Knapp</surname><given-names>Sandra</given-names></name><name><surname>Gouvêa</surname><given-names>Yuri F.</given-names></name><name><surname>Giacomin</surname><given-names>Leandro L.</given-names></name></person-group><article-title>﻿A revision of the endemic Brazilian <italic><tp:taxon-name><tp:taxon-name-part taxon-name-part-type="genus" reg="Solanum">Solanum</tp:taxon-name-part><tp:taxon-name-part taxon-name-part-type="species" reg="hexandrum">hexandrum</tp:taxon-name-part></tp:taxon-name></italic> group (<tp:taxon-name><tp:taxon-name-part taxon-name-part-type="clade">Leptostemonum</tp:taxon-name-part></tp:taxon-name>, <italic><tp:taxon-name><tp:taxon-name-part taxon-name-part-type="genus" reg="Solanum">Solanum</tp:taxon-name-part></tp:taxon-name></italic>, <tp:taxon-name><tp:taxon-name-part taxon-name-part-type="family">Solanaceae</tp:taxon-name-part></tp:taxon-name>)</article-title><source>PhytoKeys</source><day>12</day><month>03</month><year>2025</year><volume>253</volume><fpage>199</fpage><lpage>259</lpage><pub-id pub-id-type="doi">10.3897/phytokeys.253.138216</pub-id></mixed-citation></tp:treatment-meta><tp:nomenclature><label>﻿4.</label><tp:taxon-name>
              <object-id xmlns:xlink="http://www.w3.org/1999/xlink" content-type="arpha" xlink:type="simple">5EF90468-007D-5F1B-8334-5821A4CB995E</object-id>
              <tp:taxon-name-part taxon-name-part-type="genus" reg="Solanum">Solanum</tp:taxon-name-part>
              <tp:taxon-name-part taxon-name-part-type="species" reg="phrixothrix">phrixothrix</tp:taxon-name-part>
              <object-id xmlns:xlink="http://www.w3.org/1999/xlink" content-type="ipni" xlink:type="simple">urn:lsid:ipni.org:names:77358212-1</object-id>
            </tp:taxon-name><tp:taxon-authority>Gouvêa &amp; S.Knapp</tp:taxon-authority><tp:taxon-status xmlns:xlink="http://www.w3.org/1999/xlink" xlink:type="simple">sp. nov.</tp:taxon-status><xref ref-type="fig" rid="F9">Fig. 9</xref></tp:nomenclature><tp:treatment-sec sec-type="diagnosis" id="SECID0EP4DI"><title>Diagnosis.</title><p><italic><tp:taxon-name><tp:taxon-name-part taxon-name-part-type="genus" reg="Solanum">Solanum</tp:taxon-name-part><tp:taxon-name-part taxon-name-part-type="species" reg="phrixothrix">phrixothrix</tp:taxon-name-part></tp:taxon-name></italic> differs from all other members of the <italic><tp:taxon-name><tp:taxon-name-part taxon-name-part-type="genus" reg="Solanum">S.</tp:taxon-name-part><tp:taxon-name-part taxon-name-part-type="species" reg="hexandrum">hexandrum</tp:taxon-name-part></tp:taxon-name></italic> group in its rotate, white corollas. It is similar to <italic><tp:taxon-name><tp:taxon-name-part taxon-name-part-type="genus" reg="Solanum">S.</tp:taxon-name-part><tp:taxon-name-part taxon-name-part-type="species" reg="aciculare">aciculare</tp:taxon-name-part></tp:taxon-name></italic> and <italic><tp:taxon-name><tp:taxon-name-part taxon-name-part-type="genus" reg="Solanum">S.</tp:taxon-name-part><tp:taxon-name-part taxon-name-part-type="species" reg="sublentum">sublentum</tp:taxon-name-part></tp:taxon-name></italic> in its cordate non-decurrent leaf bases, but differs from both in its eglandular pubescence. The eglandular bristle-like trichomes completely lacking lateral rays distinguish it from <italic><tp:taxon-name><tp:taxon-name-part taxon-name-part-type="genus" reg="Solanum">S.</tp:taxon-name-part><tp:taxon-name-part taxon-name-part-type="species" reg="aciculare">aciculare</tp:taxon-name-part></tp:taxon-name></italic> and its densely bristly stems distinguish it from <italic><tp:taxon-name><tp:taxon-name-part taxon-name-part-type="genus" reg="Solanum">S.</tp:taxon-name-part><tp:taxon-name-part taxon-name-part-type="species" reg="sublentum">sublentum</tp:taxon-name-part></tp:taxon-name></italic>. It differs from <italic><tp:taxon-name><tp:taxon-name-part taxon-name-part-type="genus" reg="Solanum">S.</tp:taxon-name-part><tp:taxon-name-part taxon-name-part-type="species" reg="hexandrum">hexandrum</tp:taxon-name-part></tp:taxon-name></italic>, <italic><tp:taxon-name><tp:taxon-name-part taxon-name-part-type="genus" reg="Solanum">S.</tp:taxon-name-part><tp:taxon-name-part taxon-name-part-type="species" reg="hydroides">hydroides</tp:taxon-name-part></tp:taxon-name></italic> and <italic><tp:taxon-name><tp:taxon-name-part taxon-name-part-type="genus" reg="Solanum">S.</tp:taxon-name-part><tp:taxon-name-part taxon-name-part-type="species" reg="stagnale">stagnale</tp:taxon-name-part></tp:taxon-name></italic> in its cordate non-decurrent leaf bases and from <italic><tp:taxon-name><tp:taxon-name-part taxon-name-part-type="genus" reg="Solanum">S.</tp:taxon-name-part><tp:taxon-name-part taxon-name-part-type="species" reg="stagnale">stagnale</tp:taxon-name-part></tp:taxon-name></italic>, it is acicular, rather than broad-based and usually curved prickles.</p><fig id="F9" position="float" orientation="portrait"><object-id xmlns:xlink="http://www.w3.org/1999/xlink" content-type="doi" xlink:type="simple">10.3897/phytokeys.253.138216.figure9</object-id><object-id xmlns:xlink="http://www.w3.org/1999/xlink" content-type="arpha" xlink:type="simple">8BA98C2D-28A6-51E5-88F1-A52EF0FAB011</object-id><label>Figure 9.</label><caption><p><italic><tp:taxon-name><tp:taxon-name-part taxon-name-part-type="genus" reg="Solanum">Solanum</tp:taxon-name-part><tp:taxon-name-part taxon-name-part-type="species" reg="phrixothrix">phrixothrix</tp:taxon-name-part></tp:taxon-name></italic><bold>A</bold> flowering branch <bold>B</bold> section of stem with copious bristles <bold>C</bold> inflorescence with two open flowers <bold>D</bold> adaxial surface of calyx <bold>E</bold> open short-styled flower <bold>F</bold> short-styled flower with corolla bent back to expose the tapering anthers (<bold>A–F</bold><italic>Folli 7560</italic>, BHCB). Photos: Yuri F. Gouvêa.</p></caption><graphic xmlns:xlink="http://www.w3.org/1999/xlink" xlink:href="phytokeys-253-199_article-138216__-g009.jpg" position="float" orientation="portrait" xlink:type="simple" id="oo_1278589.jpg"><uri content-type="original_file" xlink:type="simple">https://binary.pensoft.net/fig/1278589</uri></graphic></fig></tp:treatment-sec><tp:treatment-sec sec-type="material" id="SECID0EMCAK"><title>Type.</title><p>Brazil. Espirito Santo: Mun. Linhares, bairro Bebedouro, mata de tabuleiro, estrada ES-245, sentido a Regência, mata de cabruca (Cacau), UTM: 394627, 7851005 [<named-content xmlns:xlink="http://www.w3.org/1999/xlink" content-type="dwc:verbatimCoordinates" xlink:type="simple"><named-content content-type="geo-json" specific-use="{&#34;type&#34;:&#34;Point&#34;,&#34;coordinates&#34;:[-40.003750,-19.432528]}" id="NCID0EVCAK" xlink:type="simple">19°25'57.1"S, 40°00'13.5"W</named-content></named-content>], 12 Jun 2017, <italic>D.A. Folli 7560</italic> (holotype: BHCB [BHCB221244]; isotype: CVRD [acc. # 15743]).</p></tp:treatment-sec><tp:treatment-sec sec-type="description" id="SECID0E3CAK"><title>Description.</title><p>Shrubs to ca. 2 m tall, erect to somewhat spreading, strongly armed and bristly. Stems terete, conspicuously fistulose (at least the younger ones), densely bristly and prickly; the bristle-like trichomes simple, 3.4–19.2 mm long, with a long multiseriate stalk and a shorter uniseriate mid-point at the tip, the stalks 2.5–16 mm long, the mid-points 0.9–3.2 mm long, 1–2-celled, underlying pubescence of sparse, very tiny papillate trichomes, these drying golden yellow; the prickles 0.5–1.2 cm long, the base ca. 1 mm in diameter, straight to retrorse, somewhat laterally compressed, yellowish-golden at base, becoming yellowish-brown towards the tip; the epidermis densely dotted with crystal sand (inclusions of calcium oxalate); new growth densely bristly and prickly, with simple bristle-like trichomes and prickles like those of the stems; bark of older stems not known. Sympodial units plurifoliate, the leaves not geminate. Leaves lobed, the blades 21–30 cm long, 20–24 cm wide, ca. 1–1.25 times as long as wide, broadly ovate to broadly elliptic, usually widest in the basal half, membranous, concolorous, sparsely to moderately prickly on the mid-rib and major veins of both surfaces with prickles like those of the stems, but usually smaller; adaxial surface densely to moderately pubescent to hirsute with simple bristle-like trichomes similar to those of the stems, but smaller, 0.8–6.5 mm long, the stalks 0.2–4.5 mm long, the mid-points 0.7–2 mm long; abaxial surfaces more sparsely pubescent with trichomes like those of the adaxial surface, these restricted to the mid-rib, major and minor veins and usually smaller and thinner-walled; principal veins 5–7 pairs; base cordate to angular-cordate often with a prominent pair of basiscopic lobes, not decurrent on to the petiole, symmetrical; margins 4–6-lobed, leaves of young plants or new growth also with secondary lobing, the sinuses 1/3–1/5 of the distance to the mid-rib; apex acute to obtuse; petiole 4.8–9.5 cm long, densely bristly, moderately to densely prickly with trichomes and prickles like those of the stems. Inflorescences opposite the leaves or internodal, 12–15 cm long, unbranched, with 19–25 flowers; axes densely to moderately bristly and prickly with trichomes and prickles like those of the stems, but the prickles sometimes thinner; peduncle 2.7–3.6 cm long; pedicels 1–2 cm long, 0.6–0.9 mm in diameter at the base, same diameter at the apex (excluding trichomes), erect to directed downwards, moderately to densely bristly with bristle-like trichomes like those of the stems, prickly or not, articulated at the base; pedicel scars more or less evenly spaced 1–5 mm apart on mature inflorescences, more closely packed distally. Buds ellipsoid to narrowly ellipsoid, the calyx lobes soon splitting, exceeding the length of the corolla until just before anthesis. Flowers 5-merous, heterostylous, the proximal flowers long-styled (co-sexual) and distal ones short-styled (functionally staminate), the plants andromonoecious. Calyx with the tube 4.3–7.5 mm long, 4–8 mm in diameter, shallowly cup-shaped to obconical, the lobes 4.5–11.3 mm long, triangular to somewhat lanceolate, sometimes varying in size in a single flower, densely bristly with trichomes like those of the stems, prickly or not. Corolla 3–3.6 cm in diameter, white, rotate, shallowly campanulate or tubular, lobed less than 1/8 of the way to the base, interpetalar tissue indistinguishable from the rest of the lobe or nearly so, copious and reaching nearly to the tips, the lobes 3.8–5 mm long, 16.5–25 mm wide, rounded to retuse, glabrous with pubescence restricted to the lobe apices on both surfaces, the trichomes minute, simple. Stamens equal; filament tube 1.5–1.7 mm long, glabrous; free portion of the filaments 1.4–1.8 mm long, glabrous; anthers 6.5–10 mm long, 2.2–3 mm wide, broadly lanceolate and tapering, connivent, glabrous, yellow, abaxially swollen in the lower half (gibbous) and somewhat papillate, poricidal at the tips, the pores directed distally, not elongating to slits with age. Ovary cup-shaped, moderately to densely pubescent, the trichomes simple, glandular, very tiny papillate and sessile to 0.6 mm long, 1–5-celled, thin-walled, the longer ones less abundant, pubescence sometimes restricted to the ovary apex; style 8.8–12 mm long in long-styled flowers, 1.2–3.6 mm long in short-styled flowers, straight, sparsely to moderately puberulent with very tiny papillate trichomes; stigma clavate, the surface minutely papillose. Fruit and seeds not known. Chromosome number not known.</p></tp:treatment-sec><tp:treatment-sec sec-type="distribution" id="SECID0EBDAK"><title>Distribution</title><p>(Fig. <xref ref-type="fig" rid="F10">10</xref>). <italic><tp:taxon-name><tp:taxon-name-part taxon-name-part-type="genus" reg="Solanum">Solanum</tp:taxon-name-part><tp:taxon-name-part taxon-name-part-type="species" reg="phrixothrix">phrixothrix</tp:taxon-name-part></tp:taxon-name></italic> is endemic to the south-eastern region of Brazil and known only from two collections; one with a specific locality from Espírito Santo State and another made by A. St.-Hilaire that is likely to be from Minas Gerais State (see <xref ref-type="bibr" rid="B33">Dwyer (1955)</xref>).</p></tp:treatment-sec><tp:treatment-sec sec-type="ecology" id="SECID0E1DAK"><title>Ecology and habitat.</title><p>The only known collection with locality and vegetation type information of <italic><tp:taxon-name><tp:taxon-name-part taxon-name-part-type="genus" reg="Solanum">S.</tp:taxon-name-part><tp:taxon-name-part taxon-name-part-type="species" reg="phrixothrix">phrixothrix</tp:taxon-name-part></tp:taxon-name></italic> is from wet evergreen forests of the lower Rio Doce drainage, at approximately 13 m elevation. This collection is from a “cabruca” (cacao plantation). These cacao plantations retain the upper strata of the forest for shade, but the understorey is significantly damaged by shrub and herb removal, along with significant cacao leaf litter.</p></tp:treatment-sec><tp:treatment-sec sec-type="Common names and uses" id="SECID0ELEAK"><title>Common names and uses.</title><p>None recorded.</p></tp:treatment-sec><tp:treatment-sec sec-type="etymology" id="SECID0EQEAK"><title>Etymology.</title><p>The species epithet is derived from the Greek, meaning with bristling (or horrid) hairs.</p></tp:treatment-sec><tp:treatment-sec sec-type="Preliminary conservation status" id="SECID0EVEAK"><title>Preliminary conservation status</title><p>(<xref ref-type="bibr" rid="B45">IUCN 2020</xref>). <italic><tp:taxon-name><tp:taxon-name-part taxon-name-part-type="genus" reg="Solanum">Solanum</tp:taxon-name-part><tp:taxon-name-part taxon-name-part-type="species" reg="phrixothrix">phrixothrix</tp:taxon-name-part></tp:taxon-name></italic> is known from only two collections, gathered 200 years apart and so must have a preliminary assessment of Data Deficient. That said, however, it is imperative that more populations be sought to better assess its range and population density. It is likely to be of conservation concern, as the single collection with an accurate locality (<italic>Folli 7506</italic>) is from a highly disturbed anthropogenic site (cacao plantation), not within a protected area. It is near the Floresta Nacional de Goytacazes in Espiríto Santo State and should be sought there. Other protected areas close to this collection, such as Reserva Biológica de Sooretama and Reserva Natural Vale are well-inventoried and we have seen no specimens of <italic><tp:taxon-name><tp:taxon-name-part taxon-name-part-type="genus" reg="Solanum">S.</tp:taxon-name-part><tp:taxon-name-part taxon-name-part-type="species" reg="phrixothrix">phrixothrix</tp:taxon-name-part></tp:taxon-name></italic> from them in any of the many herbaria we consulted.</p></tp:treatment-sec><tp:treatment-sec sec-type="discussion" id="SECID0EXFAK"><title>Discussion.</title><p><italic><tp:taxon-name><tp:taxon-name-part taxon-name-part-type="genus" reg="Solanum">Solanum</tp:taxon-name-part><tp:taxon-name-part taxon-name-part-type="species" reg="phrixothrix">phrixothrix</tp:taxon-name-part></tp:taxon-name></italic> is a distinctive, densely bristly plant that has only been collected twice, once by Auguste St. Hilaire in the early 19<sup>th</sup> century and more recently in 2017 (<italic>Folli 7506</italic>) along the Rio Doce in Espiríto Santo State. It differs from other taxa in the group in its rotate to rotate-pentagonal corollas (Fig. <xref ref-type="fig" rid="F9">9E, F</xref>) and densely bristly stems with no stellate trichomes present (Fig. <xref ref-type="fig" rid="F9">9B</xref>). The long inflorescences and somewhat delicate pedicels are similar to those of <italic><tp:taxon-name><tp:taxon-name-part taxon-name-part-type="genus" reg="Solanum">S.</tp:taxon-name-part><tp:taxon-name-part taxon-name-part-type="species" reg="aciculare">aciculare</tp:taxon-name-part></tp:taxon-name></italic>, but that species has copious glandular stellate to multangulate pubescence and stellate corollas (Fig. <xref ref-type="fig" rid="F2">2F, G, I</xref>). It is surprising that this species has escaped notice for so long, but members of the <italic><tp:taxon-name><tp:taxon-name-part taxon-name-part-type="genus" reg="Solanum">S.</tp:taxon-name-part><tp:taxon-name-part taxon-name-part-type="species" reg="hexandrum">hexandrum</tp:taxon-name-part></tp:taxon-name></italic> group often occur in very small populations at the bases of rocky outcrops and may easily overlooked despite their large size and fearsome appearance.</p><fig id="F10" position="float" orientation="portrait"><object-id xmlns:xlink="http://www.w3.org/1999/xlink" content-type="doi" xlink:type="simple">10.3897/phytokeys.253.138216.figure10</object-id><object-id xmlns:xlink="http://www.w3.org/1999/xlink" content-type="arpha" xlink:type="simple">8F832BC9-4C88-5C28-A42C-F65E4BB53879</object-id><label>Figure 10.</label><caption><p>Distribution of <italic><tp:taxon-name><tp:taxon-name-part taxon-name-part-type="genus" reg="Solanum">S.</tp:taxon-name-part><tp:taxon-name-part taxon-name-part-type="species" reg="phrixothrix">phrixothrix</tp:taxon-name-part></tp:taxon-name></italic>.</p></caption><graphic xmlns:xlink="http://www.w3.org/1999/xlink" xlink:href="phytokeys-253-199_article-138216__-g010.jpg" position="float" orientation="portrait" xlink:type="simple" id="oo_1278590.jpg"><uri content-type="original_file" xlink:type="simple">https://binary.pensoft.net/fig/1278590</uri></graphic></fig><p><italic><tp:taxon-name><tp:taxon-name-part taxon-name-part-type="genus" reg="Solanum">Solanum</tp:taxon-name-part><tp:taxon-name-part taxon-name-part-type="species" reg="phrixothrix">phrixothrix</tp:taxon-name-part></tp:taxon-name></italic> shares dense bristly stems with <italic><tp:taxon-name><tp:taxon-name-part taxon-name-part-type="genus" reg="Solanum">S.</tp:taxon-name-part><tp:taxon-name-part taxon-name-part-type="species" reg="aciculare">aciculare</tp:taxon-name-part></tp:taxon-name></italic> but can be easily distinguished from that species by its lack of copiously glandular pubescence of long-stalked stellate trichomes. <italic><tp:taxon-name><tp:taxon-name-part taxon-name-part-type="genus" reg="Solanum">Solanum</tp:taxon-name-part><tp:taxon-name-part taxon-name-part-type="species" reg="phrixothrix">phrixothrix</tp:taxon-name-part></tp:taxon-name></italic> appears to lack long-stalked stellate trichomes on any part. White flowers are also found in <italic><tp:taxon-name><tp:taxon-name-part taxon-name-part-type="genus" reg="Solanum">S.</tp:taxon-name-part><tp:taxon-name-part taxon-name-part-type="species" reg="hydroides">hydroides</tp:taxon-name-part></tp:taxon-name></italic> (Fig. <xref ref-type="fig" rid="F7">7D</xref>) and <italic><tp:taxon-name><tp:taxon-name-part taxon-name-part-type="genus" reg="Solanum">S.</tp:taxon-name-part><tp:taxon-name-part taxon-name-part-type="species" reg="sublentum">sublentum</tp:taxon-name-part></tp:taxon-name></italic> (Fig. <xref ref-type="fig" rid="F13">13H</xref>), as well as occasionally in <italic><tp:taxon-name><tp:taxon-name-part taxon-name-part-type="genus" reg="Solanum">S.</tp:taxon-name-part><tp:taxon-name-part taxon-name-part-type="species" reg="aciculare">aciculare</tp:taxon-name-part></tp:taxon-name></italic> (Fig. <xref ref-type="fig" rid="F2">2F</xref>). Corollas in these three species are always stellate with variously deltate to triangular lobes, whereas those of <italic><tp:taxon-name><tp:taxon-name-part taxon-name-part-type="genus" reg="Solanum">S.</tp:taxon-name-part><tp:taxon-name-part taxon-name-part-type="species" reg="phrixothrix">phrixothrix</tp:taxon-name-part></tp:taxon-name></italic> are rotate and somewhat campanulate with the lobes reduced to tiny apiculae.</p></tp:treatment-sec><tp:treatment-sec><!--Section generated to contain objects referenced in tp:taxon-treatment.--><fig id="F2" position="float" orientation="portrait"><object-id xmlns:xlink="http://www.w3.org/1999/xlink" content-type="doi" xlink:type="simple">10.3897/phytokeys.253.138216.figure2</object-id><object-id xmlns:xlink="http://www.w3.org/1999/xlink" content-type="arpha" xlink:type="simple">7B9E46D7-B727-58BB-B6E5-8B3734186D16</object-id><label>Figure 2.</label><caption><p><italic><tp:taxon-name><tp:taxon-name-part taxon-name-part-type="genus" reg="Solanum">Solanum</tp:taxon-name-part><tp:taxon-name-part taxon-name-part-type="species" reg="aciculare">aciculare</tp:taxon-name-part></tp:taxon-name></italic><bold>A</bold> habit in open area <bold>B</bold> habit along rock face <bold>C</bold> inflorescence with bud <bold>D</bold> inflorescence with open short-styled flower <bold>E</bold> calyx at anthesis <bold>F</bold> short-styled flowers (note colour change over anthesis) <bold>G</bold> long-styled flower <bold>H</bold> mature berry with calyx removed <bold>I</bold> stem section with glandular long-stalked stellate and multangulate trichomes and straight acicular prickles (<bold>A</bold>, <bold>D</bold>, <bold>G</bold><italic>Gouvêa 283</italic>; <bold>B</bold>, <bold>H</bold><italic>Gouvêa 281</italic>; <bold>C</bold>, <bold>E</bold>, <bold>F</bold>, <bold>I</bold><italic>Gouvêa 280</italic>). Photos: Yuri F. Gouvêa .</p></caption><graphic xmlns:xlink="http://www.w3.org/1999/xlink" xlink:href="phytokeys-253-199_article-138216__-g002.jpg" position="float" orientation="portrait" xlink:type="simple" id="oo_1278581.jpg"><uri content-type="original_file" xlink:type="simple">https://binary.pensoft.net/fig/1278581</uri></graphic></fig><fig id="F7" position="float" orientation="portrait"><object-id xmlns:xlink="http://www.w3.org/1999/xlink" content-type="doi" xlink:type="simple">10.3897/phytokeys.253.138216.figure7</object-id><object-id xmlns:xlink="http://www.w3.org/1999/xlink" content-type="arpha" xlink:type="simple">BF464BF5-8DD3-5B7C-B5B1-F7745389FF29</object-id><label>Figure 7.</label><caption><p><italic><tp:taxon-name><tp:taxon-name-part taxon-name-part-type="genus" reg="Solanum">Solanum</tp:taxon-name-part><tp:taxon-name-part taxon-name-part-type="species" reg="hydroides">hydroides</tp:taxon-name-part></tp:taxon-name></italic><bold>A</bold> habit <bold>B</bold> flowering branch <bold>C</bold> inflorescence <bold>D</bold> open long-styled flower <bold>E</bold> mature berry with only partially accrescent calyx <bold>F</bold> cross-section of 4-locular mature berry showing fleshy mesocarp and brown seeds (<bold>A</bold>, <bold>C–F</bold><italic>Gouvêa et al. 492</italic>; <bold>B</bold><italic>Gouvêa &amp; Santos 325</italic>). Photos: Yuri F. Gouvêa.</p></caption><graphic xmlns:xlink="http://www.w3.org/1999/xlink" xlink:href="phytokeys-253-199_article-138216__-g007.jpg" position="float" orientation="portrait" xlink:type="simple" id="oo_1278587.jpg"><uri content-type="original_file" xlink:type="simple">https://binary.pensoft.net/fig/1278587</uri></graphic></fig><fig id="F13" position="float" orientation="portrait"><object-id xmlns:xlink="http://www.w3.org/1999/xlink" content-type="doi" xlink:type="simple">10.3897/phytokeys.253.138216.figure13</object-id><object-id xmlns:xlink="http://www.w3.org/1999/xlink" content-type="arpha" xlink:type="simple">DC2145C2-E97E-5213-B58F-21FAE890F4E7</object-id><label>Figure 13.</label><caption><p><italic><tp:taxon-name><tp:taxon-name-part taxon-name-part-type="genus" reg="Solanum">Solanum</tp:taxon-name-part><tp:taxon-name-part taxon-name-part-type="species" reg="sublentum">sublentum</tp:taxon-name-part></tp:taxon-name></italic><bold>A</bold> habitat of arboreal restinga (coastal scrub-forest transition) forest edges <bold>B</bold> habit <bold>C</bold> habitat in seasonally dry deciduous forests <bold>D</bold> habit in rocky inselberg <bold>E</bold> stem with recurved prickles and unbranched glandular pubescence <bold>F</bold> leaf with cordate base and secondary lobing <bold>G</bold> variation in leaf bases and lobing <bold>H</bold> inflorescence <bold>I</bold> long-styled flowers showing colour polymorphism <bold>J</bold> mature berry with accrescent invaginate calyx (<bold>B</bold>, <bold>F, H–J</bold><italic>Gouvêa &amp; Guerrero</italic> 452; <bold>D</bold><italic>Stehmann et al. 6370</italic>; <bold>E, G</bold><italic>Stehmann et al. 6372</italic>). Photos: <bold>A</bold>, <bold>B</bold>, <bold>H–J</bold> Yuri F. Gouvêa <bold>C</bold>, <bold>D, E, G</bold> João R. Stehmann.</p></caption><graphic xmlns:xlink="http://www.w3.org/1999/xlink" xlink:href="phytokeys-253-199_article-138216__-g013.jpg" position="float" orientation="portrait" xlink:type="simple" id="oo_1278593.jpg"><uri content-type="original_file" xlink:type="simple">https://binary.pensoft.net/fig/1278593</uri></graphic></fig></tp:treatment-sec><ref-list><ref id="B33"><mixed-citation xmlns:xlink="http://www.w3.org/1999/xlink" xlink:type="simple"><person-group><name name-style="western"><surname>Dwyer</surname><given-names>JD</given-names></name></person-group> (<year>1955</year>) <article-title>The botanical catalogues of Auguste de St. Hilaire.</article-title><source>Annals of the Missouri Botanical Garden</source><volume>42</volume>(<issue>2</issue>): <fpage>153</fpage>–<lpage>170</lpage>. <ext-link xlink:href="10.2307/2394600" ext-link-type="doi" xlink:type="simple">https://doi.org/10.2307/2394600</ext-link></mixed-citation></ref><ref id="B45"><mixed-citation xmlns:xlink="http://www.w3.org/1999/xlink" xlink:type="simple">IUCN (<year>2020</year>) Guidelines for Using the IUCN Red List Categories and Criteria. Version 13. Prepared by the Standards and Petitions Subcommittee of the IUCN Species Survival Commission. <ext-link xlink:href="http://www.iucnredlist.org/documents/RedListGuidelines.pdf" ext-link-type="uri" xlink:type="simple">http://www.iucnredlist.org/documents/RedListGuidelines.pdf</ext-link> [accessed 26 June 2024]</mixed-citation></ref></ref-list></tp:taxon-treatment>
