# Supplementary material for: ﻿A revision of the endemic Brazilian Solanumhexandrum group (Leptostemonum, Solanum, Solanaceae)
Source: PhytoKeys. 2025 Mar 12;253:199–259. doi: 10.3897/phytokeys.253.138216 (PMC11923794; doi:10.3897/phytokeys.253.138216)
Supplement: XML Treatment for Solanum stagnale [file phytokeys.253.138216-treatment5.xml]

<!DOCTYPE tp:taxon-treatment
  PUBLIC "-//TaxonX//DTD Taxonomic Treatment Publishing DTD v0 20100105//EN" "tax-treatment-NSO.dtd">
<tp:taxon-treatment xmlns:tp="http://www.plazi.org/taxpub"><tp:treatment-meta><kwd-group><label>Taxon classification</label><kwd>
                <named-content content-type="kingdom">Plantae</named-content>
              </kwd><kwd>
                <named-content content-type="order">Solanales</named-content>
              </kwd><kwd>
                <named-content content-type="family">Solanaceae</named-content>
              </kwd></kwd-group><mixed-citation publication-type="journal"><person-group><name><surname>Knapp</surname><given-names>Sandra</given-names></name><name><surname>Gouvêa</surname><given-names>Yuri F.</given-names></name><name><surname>Giacomin</surname><given-names>Leandro L.</given-names></name></person-group><article-title>﻿A revision of the endemic Brazilian <italic><tp:taxon-name><tp:taxon-name-part taxon-name-part-type="genus" reg="Solanum">Solanum</tp:taxon-name-part><tp:taxon-name-part taxon-name-part-type="species" reg="hexandrum">hexandrum</tp:taxon-name-part></tp:taxon-name></italic> group (<tp:taxon-name><tp:taxon-name-part taxon-name-part-type="clade">Leptostemonum</tp:taxon-name-part></tp:taxon-name>, <italic><tp:taxon-name><tp:taxon-name-part taxon-name-part-type="genus" reg="Solanum">Solanum</tp:taxon-name-part></tp:taxon-name></italic>, <tp:taxon-name><tp:taxon-name-part taxon-name-part-type="family">Solanaceae</tp:taxon-name-part></tp:taxon-name>)</article-title><source>PhytoKeys</source><day>12</day><month>03</month><year>2025</year><volume>253</volume><fpage>199</fpage><lpage>259</lpage><pub-id pub-id-type="doi">10.3897/phytokeys.253.138216</pub-id></mixed-citation></tp:treatment-meta><tp:nomenclature><label>﻿5.</label><tp:taxon-name>
              <object-id xmlns:xlink="http://www.w3.org/1999/xlink" content-type="arpha" xlink:type="simple">9297D1B3-4E22-5557-BFA5-600F9C216DD6</object-id>
              <tp:taxon-name-part taxon-name-part-type="genus" reg="Solanum">Solanum</tp:taxon-name-part>
              <tp:taxon-name-part taxon-name-part-type="species" reg="stagnale">stagnale</tp:taxon-name-part>
            </tp:taxon-name><tp:taxon-authority>Moric., Pl. Nouv. Amer. 34, tab. 23. 1837.</tp:taxon-authority><xref ref-type="fig" rid="F11">Fig. 11</xref><tp:nomenclature-citation-list><tp:nomenclature-citation><tp:taxon-name>
                  <tp:taxon-name-part taxon-name-part-type="genus" reg="Solanum">Solanum</tp:taxon-name-part>
                  <tp:taxon-name-part taxon-name-part-type="species" reg="moricandii">moricandii</tp:taxon-name-part>
                </tp:taxon-name><comment>Dunal, Prodr. [A. P. de Candolle] 13(1): 319. 1852, nom. illeg. superfl. Type: Based on <tp:taxon-name><tp:taxon-name-part taxon-name-part-type="genus" reg="Solanum">Solanum</tp:taxon-name-part><tp:taxon-name-part taxon-name-part-type="species" reg="stagnale">stagnale</tp:taxon-name-part></tp:taxon-name> Moric.</comment></tp:nomenclature-citation><tp:nomenclature-citation><tp:taxon-name>
                  <tp:taxon-name-part taxon-name-part-type="genus" reg="Solanum">Solanum</tp:taxon-name-part>
                  <tp:taxon-name-part taxon-name-part-type="species" reg="moricandii">moricandii</tp:taxon-name-part>
                  <tp:taxon-name-part taxon-name-part-type="authority">Dunal</tp:taxon-name-part>
                  <tp:taxon-name-part taxon-name-part-type="infraspecific-rank">var.</tp:taxon-name-part>
                  <tp:taxon-name-part taxon-name-part-type="variety" reg="majus">majus</tp:taxon-name-part>
                </tp:taxon-name><comment>Dunal, Prodr. [A. P. de Candolle] 13(1): 319. 1852. Type: Based on <tp:taxon-name><tp:taxon-name-part taxon-name-part-type="genus" reg="Solanum">Solanum</tp:taxon-name-part><tp:taxon-name-part taxon-name-part-type="species" reg="stagnale">stagnale</tp:taxon-name-part></tp:taxon-name> Moric.</comment></tp:nomenclature-citation><tp:nomenclature-citation><tp:taxon-name>
                  <tp:taxon-name-part taxon-name-part-type="genus" reg="Solanum">Solanum</tp:taxon-name-part>
                  <tp:taxon-name-part taxon-name-part-type="species" reg="moricandii">moricandii</tp:taxon-name-part>
                  <tp:taxon-name-part taxon-name-part-type="authority">Dunal</tp:taxon-name-part>
                  <tp:taxon-name-part taxon-name-part-type="infraspecific-rank">var.</tp:taxon-name-part>
                  <tp:taxon-name-part taxon-name-part-type="variety" reg="minus">minus</tp:taxon-name-part>
                </tp:taxon-name><comment>Dunal, Prodr. [A. P. de Candolle] 13(1): 320. 1852. Type; Brazil. Bahia: Ilheus, 1840, <italic>J.S. Blanchet 3095A</italic> (lectotype, designated by <xref ref-type="bibr" rid="B117">Whalen et al. (1981)</xref>, pg. 69: G-DC [G00131269]; isolectotypes: G [G00343734], P [P00371688], W [acc. # 0004133]).</comment></tp:nomenclature-citation><tp:nomenclature-citation><tp:taxon-name>
                  <tp:taxon-name-part taxon-name-part-type="genus" reg="Solanum">Solanum</tp:taxon-name-part>
                  <tp:taxon-name-part taxon-name-part-type="species" reg="moricandii">moricandii</tp:taxon-name-part>
                  <tp:taxon-name-part taxon-name-part-type="authority">Dunal</tp:taxon-name-part>
                  <tp:taxon-name-part taxon-name-part-type="infraspecific-rank">var.</tp:taxon-name-part>
                  <tp:taxon-name-part taxon-name-part-type="variety" reg="echinocalyx">echinocalyx</tp:taxon-name-part>
                </tp:taxon-name><comment>Dunal, Prodr. [A. P. de Candolle] 13(1): 320. 1852. Type: Brazil. Sin. loc., <italic>J.J. Lalande s.n.</italic> (holotype: P [P00371692]).</comment></tp:nomenclature-citation><tp:nomenclature-citation><tp:taxon-name>
                  <tp:taxon-name-part taxon-name-part-type="genus" reg="Solanum">Solanum</tp:taxon-name-part>
                  <tp:taxon-name-part taxon-name-part-type="species" reg="nolitangere">nolitangere</tp:taxon-name-part>
                </tp:taxon-name><comment>Salzm. ex Dunal, Prodr. [A. P. de Candolle] 13(1): 320. 1852. Type: Brazil. Bahia: “in maritimis”, 1830, <italic>P. Salzmann s.n.</italic> (lectotype, designated by <xref ref-type="bibr" rid="B117">Whalen et al. (1981)</xref>, pg. 69: G-DC [G00131246]; isolectotypes: C [C10019308], K [K000590187, K000590188], LE [LE00016989], P [P00366831, P00366832, P00366833, P00366834], W [acc. # 1889-0293774]).</comment></tp:nomenclature-citation><tp:nomenclature-citation><tp:taxon-name>
                  <tp:taxon-name-part taxon-name-part-type="genus" reg="Solanum">Solanum</tp:taxon-name-part>
                  <tp:taxon-name-part taxon-name-part-type="species" reg="nolitangere">nolitangere</tp:taxon-name-part>
                  <tp:taxon-name-part taxon-name-part-type="authority">Dunal</tp:taxon-name-part>
                  <tp:taxon-name-part taxon-name-part-type="infraspecific-rank">var.</tp:taxon-name-part>
                  <tp:taxon-name-part taxon-name-part-type="variety" reg="ochraceo-ferrugineum">ochraceo-ferrugineum</tp:taxon-name-part>
                </tp:taxon-name><comment>Dunal, Prodr. [A. P. de Candolle] 13(1): 320. 1852. Type: Brazil. Bahia: sin.loc., 1832, <italic>J.S. Blanchet 710</italic> (lectotype, designated by <xref ref-type="bibr" rid="B117">Whalen et al. (1981)</xref>, pg. 69: G-DC [G00131245]).</comment></tp:nomenclature-citation></tp:nomenclature-citation-list></tp:nomenclature><tp:treatment-sec sec-type="material" id="SECID0EJRAK"><title>Type.</title><p>Brazil. Bahia: sin. loc., <italic>J.S. Blanchet 2085</italic> (lectotype, designated by <xref ref-type="bibr" rid="B117">Whalen et al. (1981)</xref>, pg. 69 [as holotype]: G [G00343733]; isolectotypes: BM [BM000617832], G-DC [G00131205], P [P00371689, P00578808, P00371690]).</p></tp:treatment-sec><tp:treatment-sec sec-type="description" id="SECID0EVRAK"><title>Description.</title><p>Large, soft-wooded perennials 0.3 - several m tall. Stems terete, usually somewhat winged from the decurrent leaf bases, densely pubescent and sparsely prickly, the pubescence of whitish or reddish-cream porrect-stellate or occasionally multangulate (<italic>Agra 617</italic>) trichomes with multiseriate stalks 0.2–0.8 (-2.5) mm long, the lateral rays 4–9, 0.4–0.6 (-1) mm long, the mid-points much shorter than the rays, 0.05–0.2 mm long, the hairs densely interwoven and entirely concealing young stems, the prickles 1–2 cm long, 0.3–0.5 cm wide at the base, straight or recurved (e.g. <italic>Blanchet 2085</italic>) broad-based and strongly laterally compressed, often densely stellate-pubescent basally. Sympodial units difoliate, the leaves of a pair not geminate. Leaves shallowly lobed and coarsely repand; blades 9.5–30 cm long, 8–15 cm wide, ca. 1–1.5 times as long as wide, broadly elliptic to ovate, slightly discolorous, membranous or somewhat chartaceous, prickly on both surfaces along the veins with straight prickles to 15 mm long; adaxial surfaces densely pubescent with eglandular short- to long-stalked porrect stellate trichomes, the stalks 0.5–0.8 (-1) mm long, the rays 4–8, 0.5–0.7 mm long, the mid-points minute or equal in length to the rays, the lamina visible under the microscope; abaxial surfaces densely woolly-pubescent with stalked porrect stellate trichomes, the stalks 0.5–1 mm long, the rays 6–10, 0.5–1 mm long, often not in a single plane, the mid-points 0.2–0.4 mm long, much shorter than the rays; principal veins 4–5 pairs, with scattered straight prickles to 1.3 mm long, the prickles longer and larger on the mid-rib; base strongly decurrent along a winged petiole, the wing of laminar tissue to 0.5 cm wide on each side, often decurrent on to stem; margin lobed, the lobes 4–5, 1.5–3 cm long, 2–3 cm wide, deltate, acute- or round-tipped, often with irregular secondary lobing, the sinuses reaching less than halfway to the mid-rib ; apex acute or obtuse; petioles 0.8–5 cm, usually 1/4–1/3 the length of the blades and winged, stellate-pubescent like the stems, prickly. Inflorescences 2–7 cm long, extra-axillary or leaf-opposed, unbranched, with ca. 10 flowers, the axes densely stellate-pubescent, unarmed; peduncle 1–2 cm; pedicels 2–5 mm, 1–2.5 mm in diameter at the base, 2–2.6 mm diameter at the apex, articulated at the base; pedicel scars closely spaced 2–7 mm apart. Flowers 5-merous, heterostylous, with the lowermost long-styled (co-sexual) and the distalmost short-styled (functionally staminate), the plants probably andromonecious. Calyx with the tube 5–10 mm long, 8–10 mm in diameter, broadly obconical, the lobes 10–15 mm long, 5–8 mm wide, ovate-lanceolate or somewhat spathulate or tongue-shaped, obtuse or round apically, densely stellate-pubescent on both surfaces, often with scattered prickles on both surfaces near the mid-vein, often purple-tinged distally. Corolla 2.5–4.5 cm in diameter, white or lilac with a paler central star, stellate, lobed 2/3 to 3/4 of the way to the base, interpetalar tissue a thin edge on the lobes, the lobes 13- 20 mm long, 10–12 mm wide, ovate-lanceolate, densely stellate-pubescent abaxially, the trichomes with robust mid-points equal to or longer than the rays, glabrous adaxially, but the acute tips stellate-pubescent, the interpetalar tissue thin, glabrous. Stamens equal; filament tube minute; free portion of the filaments ca. 1 mm long, glabrous; anthers 7–10 mm long, ca. 3 mm wide, broadly lanceolate and tapering, connivent, glabrous, yellow, abaxially swollen in the lower half (gibbous) and somewhat papillate, poricidal at the tips, the pores directed distally, slightly extrorse, not elongating to slits with age. Ovary conical, densely stellate-pubescent, the trichomes with well-developed lateral rays; style 10–14 mm long, glabrous or sparsely stellate-pubescent in the lower half; stigma large and capitate. Fruit a globose to flattened-globose berry, 2–2.5 cm in diameter, whitish-green at maturity, sparsely stellate-pubescent, ultimately glabrous, the pericarp matte or slightly shiny; fruiting pedicels 0.5–1 cm long, usually less than 0.5 cm long, 3–5 mm in diameter at the base, ca. 6 mm in diameter at the apex; fruiting calyx only partially accrescent, tightly investing. but not completely covering fruit, the tube ca. 1.5 cm long, the lobes ca. 15–20 mm long, ca. 10 mm wide, not overlapping. Seeds ca. 100 per berry, ca. 2.5 mm long, ca. 1.5 mm wide, flattened reniform, dark brown, the surfaces minutely pitted, the testal cells pentagonal in outline. Chromosome number; 2n = 24 (<xref ref-type="bibr" rid="B11">Bernardello et al. 1994</xref>; voucher (grown in Indiana and, therefore, should be in IND, but not seen) <italic>Carvahlo 3213</italic>, possibly a misprint for <italic>Carvalho 3219</italic>).</p><fig id="F11" position="float" orientation="portrait"><object-id xmlns:xlink="http://www.w3.org/1999/xlink" content-type="doi" xlink:type="simple">10.3897/phytokeys.253.138216.figure11</object-id><object-id xmlns:xlink="http://www.w3.org/1999/xlink" content-type="arpha" xlink:type="simple">3A5D1393-CB54-569C-A3D9-9337E9E29D53</object-id><label>Figure 11.</label><caption><p><italic><tp:taxon-name><tp:taxon-name-part taxon-name-part-type="genus" reg="Solanum">Solanum</tp:taxon-name-part><tp:taxon-name-part taxon-name-part-type="species" reg="stagnale">stagnale</tp:taxon-name-part></tp:taxon-name></italic><bold>A</bold> habit of a young plant <bold>B</bold> habit of an older reproductive plant <bold>B, C</bold> inflorescence congested with flowers clustered due to extremely short pedicels <bold>D</bold> flower buds and short-styled flower (arrows point to spathulate calyx lobes) <bold>E</bold> long-styled flower and leaf base markedly decurrent on to the petiole <bold>F</bold> berries (almost mature) with appressed, only partially accrescent fruiting calyces (<bold>A</bold>, <bold>D</bold><italic>Giacomin &amp; Stehmann 1930</italic>, BHCB; <bold>B</bold>, <bold>C</bold>, <bold>E</bold>, <bold>F</bold> unvouchered field photograph, Bahia State [<named-content xmlns:xlink="http://www.w3.org/1999/xlink" content-type="dwc:verbatimCoordinates" xlink:type="simple"><named-content content-type="geo-json" specific-use="{&#34;type&#34;:&#34;Point&#34;,&#34;coordinates&#34;:[-38.052222,-12.539722]}" id="NCID0EXTAK" xlink:type="simple">12°32'23"S, 38°03'08"W</named-content></named-content>]). Photos: <bold>A</bold>, <bold>D</bold> Leandro L. Giacomin <bold>B</bold>, <bold>C</bold>, <bold>E</bold>, <bold>F</bold> Wagner Nogueira.</p></caption><graphic xmlns:xlink="http://www.w3.org/1999/xlink" xlink:href="phytokeys-253-199_article-138216__-g011.jpg" position="float" orientation="portrait" xlink:type="simple" id="oo_1278591.jpg"><uri content-type="original_file" xlink:type="simple">https://binary.pensoft.net/fig/1278591</uri></graphic></fig></tp:treatment-sec><tp:treatment-sec sec-type="distribution" id="SECID0EMUAK"><title>Distribution</title><p>(Fig. <xref ref-type="fig" rid="F12">12</xref>). <italic><tp:taxon-name><tp:taxon-name-part taxon-name-part-type="genus" reg="Solanum">Solanum</tp:taxon-name-part><tp:taxon-name-part taxon-name-part-type="species" reg="stagnale">stagnale</tp:taxon-name-part></tp:taxon-name></italic> is endemic to eastern Brazil; it has been recorded from the States of Bahia and adjacent northern Minas Gerais and disjunctly in Paraíba State. This disjunct distribution is unusual, the single collection from Paraíba is from the northern side of the São Franscisco River, the site of the Pernambuco area of endemism.</p></tp:treatment-sec><tp:treatment-sec sec-type="ecology" id="SECID0EBVAK"><title>Ecology and habitat.</title><p><italic><tp:taxon-name><tp:taxon-name-part taxon-name-part-type="genus" reg="Solanum">Solanum</tp:taxon-name-part><tp:taxon-name-part taxon-name-part-type="species" reg="stagnale">stagnale</tp:taxon-name-part></tp:taxon-name></italic> occurs in sandy coastal vegetation (restinga) habitat, in sand dunes, forests, forest edges and somewhat open habitats, from sea level to 300 m elevation.</p></tp:treatment-sec><tp:treatment-sec sec-type="Common names and uses" id="SECID0ESVAK"><title>Common names and uses.</title><p>None recorded.</p></tp:treatment-sec><tp:treatment-sec sec-type="Preliminary conservation status" id="SECID0EXVAK"><title>Preliminary conservation status</title><p>(<xref ref-type="bibr" rid="B45">IUCN 2020</xref>). <abbrev xmlns:xlink="http://www.w3.org/1999/xlink" xlink:title="Extent of Occurrence" id="ABBRID0EBWAK" xlink:type="simple">EOO</abbrev> (157,059 km<sup>2</sup>, LC); <abbrev xmlns:xlink="http://www.w3.org/1999/xlink" xlink:title="Area of Occupancy" id="ABBRID0EHWAK" xlink:type="simple">AOO</abbrev> (68 km<sup>2</sup>, EN). <italic><tp:taxon-name><tp:taxon-name-part taxon-name-part-type="genus" reg="Solanum">Solanum</tp:taxon-name-part><tp:taxon-name-part taxon-name-part-type="species" reg="stagnale">stagnale</tp:taxon-name-part></tp:taxon-name></italic> is known from more than five localities, even if the widely disjunct collection from Paraíba State is not included. Only one of these is within a protected area (Estação Ecológica de Cotegipe in Mun. Salvador, Bahia). The fragmented nature of the habitat and the absence of state or national level of protection for areas where it occurs suggests it should be assigned a preliminary conservation status of Vulnerable, based on criteria B 2 a,b i,ii,iii,iv.</p></tp:treatment-sec><tp:treatment-sec sec-type="discussion" id="SECID0EYWAK"><title>Discussion.</title><p>Like all members of this group, <italic><tp:taxon-name><tp:taxon-name-part taxon-name-part-type="genus" reg="Solanum">S.</tp:taxon-name-part><tp:taxon-name-part taxon-name-part-type="species" reg="stagnale">stagnale</tp:taxon-name-part></tp:taxon-name></italic> has large, repand leaves. Most collections have strongly winged petioles with a wing extending fully to the base, but occasionally the wing becomes very narrow basally (<italic>Rosas 1</italic> from Salvador). The pedicels in both flower and fruit of <italic><tp:taxon-name><tp:taxon-name-part taxon-name-part-type="genus" reg="Solanum">S.</tp:taxon-name-part><tp:taxon-name-part taxon-name-part-type="species" reg="stagnale">stagnale</tp:taxon-name-part></tp:taxon-name></italic> are the shortest in the group, rarely reaching 5 mm long. <italic><tp:taxon-name><tp:taxon-name-part taxon-name-part-type="genus" reg="Solanum">Solanum</tp:taxon-name-part><tp:taxon-name-part taxon-name-part-type="species" reg="stagnale">stagnale</tp:taxon-name-part></tp:taxon-name></italic> is easily distinguished from <italic><tp:taxon-name><tp:taxon-name-part taxon-name-part-type="genus" reg="Solanum">S.</tp:taxon-name-part><tp:taxon-name-part taxon-name-part-type="species" reg="hexandrum">hexandrum</tp:taxon-name-part></tp:taxon-name></italic>, with which it is most similar, by its pubescence of porrect-stellate trichome with usually more than 5 lateral rays, usually curved prickles, short, stubby pedicels usually less than 0.5 cm long, spathulate calyx lobes with rounded apices and berry that is not completely enclosed in an accrescent calyx. The trichomes of <italic><tp:taxon-name><tp:taxon-name-part taxon-name-part-type="genus" reg="Solanum">S.</tp:taxon-name-part><tp:taxon-name-part taxon-name-part-type="species" reg="stagnale">stagnale</tp:taxon-name-part></tp:taxon-name></italic> usually have mid-points that are shorter than or equal to the rays in length; in contrast, other species of the group have longer mid-points.</p><fig id="F12" position="float" orientation="portrait"><object-id xmlns:xlink="http://www.w3.org/1999/xlink" content-type="doi" xlink:type="simple">10.3897/phytokeys.253.138216.figure12</object-id><object-id xmlns:xlink="http://www.w3.org/1999/xlink" content-type="arpha" xlink:type="simple">986AB0C3-9221-5D19-9F7D-D39F0C8E6D68</object-id><label>Figure 12.</label><caption><p>Distribution of <italic><tp:taxon-name><tp:taxon-name-part taxon-name-part-type="genus" reg="Solanum">S.</tp:taxon-name-part><tp:taxon-name-part taxon-name-part-type="species" reg="stagnale">stagnale.</tp:taxon-name-part></tp:taxon-name></italic></p></caption><graphic xmlns:xlink="http://www.w3.org/1999/xlink" xlink:href="phytokeys-253-199_article-138216__-g012.jpg" position="float" orientation="portrait" xlink:type="simple" id="oo_1278592.jpg"><uri content-type="original_file" xlink:type="simple">https://binary.pensoft.net/fig/1278592</uri></graphic></fig><p><xref ref-type="bibr" rid="B117">Whalen et al. (1981)</xref> treated <italic><tp:taxon-name><tp:taxon-name-part taxon-name-part-type="genus" reg="Solanum">S.</tp:taxon-name-part><tp:taxon-name-part taxon-name-part-type="species" reg="stagnale">stagnale</tp:taxon-name-part></tp:taxon-name></italic> as a member, albeit anomalous, of section <tp:taxon-name><tp:taxon-name-part taxon-name-part-type="genus" reg="Solanum"/><tp:taxon-name-part taxon-name-part-type="section" reg="Lasiocarpa">Lasiocarpa</tp:taxon-name-part></tp:taxon-name> (Dunal) D’Arcy and <xref ref-type="bibr" rid="B115">Whalen (1984)</xref> later included it in his equivalent <italic><tp:taxon-name><tp:taxon-name-part taxon-name-part-type="genus" reg="Solanum">S.</tp:taxon-name-part><tp:taxon-name-part taxon-name-part-type="species" reg="quitoense">quitoense</tp:taxon-name-part></tp:taxon-name></italic> Lam. species group. Both groups were composed of species, with the exception of <italic><tp:taxon-name><tp:taxon-name-part taxon-name-part-type="genus" reg="Solanum">S.</tp:taxon-name-part><tp:taxon-name-part taxon-name-part-type="species" reg="stagnale">stagnale</tp:taxon-name-part></tp:taxon-name></italic>, which are now recognised (<xref ref-type="bibr" rid="B38">Gagnon et al. 2022</xref>) as the <tp:taxon-name><tp:taxon-name-part taxon-name-part-type="clade">Lasiocarpa</tp:taxon-name-part></tp:taxon-name> clade; they share with members of the <italic><tp:taxon-name><tp:taxon-name-part taxon-name-part-type="genus" reg="Solanum">S.</tp:taxon-name-part><tp:taxon-name-part taxon-name-part-type="species" reg="hexandrum">hexandrum</tp:taxon-name-part></tp:taxon-name></italic> group large repand leaves. Molecular data (<xref ref-type="bibr" rid="B39">Gouvêa 2020</xref>; <xref ref-type="bibr" rid="B38">Gagnon et al. 2022</xref>), however, clearly show that <italic><tp:taxon-name><tp:taxon-name-part taxon-name-part-type="genus" reg="Solanum">S.</tp:taxon-name-part><tp:taxon-name-part taxon-name-part-type="species" reg="stagnale">stagnale</tp:taxon-name-part></tp:taxon-name></italic> is related to <italic><tp:taxon-name><tp:taxon-name-part taxon-name-part-type="genus" reg="Solanum">S.</tp:taxon-name-part><tp:taxon-name-part taxon-name-part-type="species" reg="hexandrum">hexandrum</tp:taxon-name-part></tp:taxon-name></italic> and other Brazilian endemic species of this group, not to the largely Andean members of the <tp:taxon-name><tp:taxon-name-part taxon-name-part-type="clade">Lasiocarpa</tp:taxon-name-part></tp:taxon-name> clade.</p><p><xref ref-type="bibr" rid="B32">Dunal (1852)</xref> changed the name <italic><tp:taxon-name><tp:taxon-name-part taxon-name-part-type="genus" reg="Solanum">S.</tp:taxon-name-part><tp:taxon-name-part taxon-name-part-type="species" reg="stagnale">stagnale</tp:taxon-name-part></tp:taxon-name></italic> to <italic><tp:taxon-name><tp:taxon-name-part taxon-name-part-type="genus" reg="Solanum">S.</tp:taxon-name-part><tp:taxon-name-part taxon-name-part-type="species" reg="moricandii">moricandii</tp:taxon-name-part></tp:taxon-name></italic> because he felt it was inappropriate (“Blanchet in schedis non dicit hanc specimen crescere in stagnis, ut putat Moricand, et hâc ratione, nomen <italic><tp:taxon-name><tp:taxon-name-part taxon-name-part-type="genus" reg="Solanum"/><tp:taxon-name-part taxon-name-part-type="species" reg="stagnale">stagnale</tp:taxon-name-part></tp:taxon-name></italic> mutavi” – Blanchet does not say this specimen grows in ponds, as Moricand thinks, for this reason I have changed the name <italic><tp:taxon-name><tp:taxon-name-part taxon-name-part-type="genus" reg="Solanum"/><tp:taxon-name-part taxon-name-part-type="species" reg="stagnale">stagnale</tp:taxon-name-part></tp:taxon-name></italic>”: <xref ref-type="bibr" rid="B32">Dunal 1852</xref>: 319) rendering the name <italic><tp:taxon-name><tp:taxon-name-part taxon-name-part-type="genus" reg="Solanum">S.</tp:taxon-name-part><tp:taxon-name-part taxon-name-part-type="species" reg="moricandii">moricandii</tp:taxon-name-part></tp:taxon-name></italic> illegitimate and superfluous.</p></tp:treatment-sec><ref-list><ref id="B117"><mixed-citation xmlns:xlink="http://www.w3.org/1999/xlink" xlink:type="simple"><person-group><name name-style="western"><surname>Whalen</surname><given-names>MD</given-names></name><name name-style="western"><surname>Costich</surname><given-names>DE</given-names></name><name name-style="western"><surname>Heiser</surname><given-names>Jr CB</given-names></name></person-group> (<year>1981</year>) Taxonomy of <tp:taxon-name><tp:taxon-name-part taxon-name-part-type="genus">Solanum</tp:taxon-name-part><tp:taxon-name-part taxon-name-part-type="infraspecific-rank">section</tp:taxon-name-part><tp:taxon-name-part taxon-name-part-type="section">Lasiocarpa.</tp:taxon-name-part></tp:taxon-name> Gentes Herbarum 12: 41–129.</mixed-citation></ref><ref id="B11"><mixed-citation xmlns:xlink="http://www.w3.org/1999/xlink" xlink:type="simple"><person-group><name name-style="western"><surname>Bernardello</surname><given-names>LM</given-names></name><name name-style="western"><surname>Heiser</surname><given-names>CB</given-names></name><name name-style="western"><surname>Piazzano</surname><given-names>M</given-names></name></person-group> (<year>1994</year>) <article-title>Karyotypic studies in <tp:taxon-name><tp:taxon-name-part taxon-name-part-type="genus">Solanum</tp:taxon-name-part><tp:taxon-name-part taxon-name-part-type="infraspecific-rank">section</tp:taxon-name-part><tp:taxon-name-part taxon-name-part-type="section">Lasiocarpa</tp:taxon-name-part></tp:taxon-name> (<tp:taxon-name><tp:taxon-name-part taxon-name-part-type="family">Solanaceae</tp:taxon-name-part></tp:taxon-name>).</article-title><source>American Journal of Botany</source><volume>81</volume>(<issue>1</issue>): <fpage>95</fpage>–<lpage>103</lpage>. <ext-link xlink:href="10.1002/j.1537-2197.1994.tb15414.x" ext-link-type="doi" xlink:type="simple">https://doi.org/10.1002/j.1537-2197.1994.tb15414.x</ext-link></mixed-citation></ref><ref id="B45"><mixed-citation xmlns:xlink="http://www.w3.org/1999/xlink" xlink:type="simple">IUCN (<year>2020</year>) Guidelines for Using the IUCN Red List Categories and Criteria. Version 13. Prepared by the Standards and Petitions Subcommittee of the IUCN Species Survival Commission. <ext-link xlink:href="http://www.iucnredlist.org/documents/RedListGuidelines.pdf" ext-link-type="uri" xlink:type="simple">http://www.iucnredlist.org/documents/RedListGuidelines.pdf</ext-link> [accessed 26 June 2024]</mixed-citation></ref><ref id="B115"><mixed-citation xmlns:xlink="http://www.w3.org/1999/xlink" xlink:type="simple"><person-group><name name-style="western"><surname>Whalen</surname><given-names>MD</given-names></name></person-group> (<year>1984</year>) Conspectus of species groups in <tp:taxon-name><tp:taxon-name-part taxon-name-part-type="genus">Solanum</tp:taxon-name-part><tp:taxon-name-part taxon-name-part-type="infraspecific-rank">subgenus</tp:taxon-name-part><tp:taxon-name-part taxon-name-part-type="subgenus">Leptostemonum.</tp:taxon-name-part></tp:taxon-name> Gentes Herbarum 12: 179–282.</mixed-citation></ref><ref id="B38"><mixed-citation xmlns:xlink="http://www.w3.org/1999/xlink" xlink:type="simple"><person-group><name name-style="western"><surname>Gagnon</surname><given-names>E</given-names></name><name name-style="western"><surname>Hilgenhof</surname><given-names>R</given-names></name><name name-style="western"><surname>Orejuela</surname><given-names>A</given-names></name><name name-style="western"><surname>McDonnell</surname><given-names>A</given-names></name><name name-style="western"><surname>Sablok</surname><given-names>G</given-names></name><name name-style="western"><surname>Aubriot</surname><given-names>X</given-names></name><name name-style="western"><surname>Giacomin</surname><given-names>L</given-names></name><name name-style="western"><surname>Gouvêa</surname><given-names>Y</given-names></name><name name-style="western"><surname>Bragonis</surname><given-names>T</given-names></name><name name-style="western"><surname>Stehmann</surname><given-names>JR</given-names></name><name name-style="western"><surname>Bohs</surname><given-names>L</given-names></name><name name-style="western"><surname>Dodsworth</surname><given-names>S</given-names></name><name name-style="western"><surname>Martine</surname><given-names>C</given-names></name><name name-style="western"><surname>Poczai</surname><given-names>P</given-names></name><name name-style="western"><surname>Knapp</surname><given-names>S</given-names></name><name name-style="western"><surname>Särkinen</surname><given-names>T</given-names></name></person-group> (<year>2022</year>) <article-title>Phylogenomic discordance suggests polytomies along the backbone of the large genus <italic><tp:taxon-name><tp:taxon-name-part taxon-name-part-type="genus">Solanum</tp:taxon-name-part></tp:taxon-name></italic>.</article-title><source>American Journal of Botany</source><volume>109</volume>(<issue>4</issue>): <fpage>580</fpage>–<lpage>601</lpage>. <ext-link xlink:href="10.1002/ajb2.1827" ext-link-type="doi" xlink:type="simple">https://doi.org/10.1002/ajb2.1827</ext-link></mixed-citation></ref><ref id="B39"><mixed-citation xmlns:xlink="http://www.w3.org/1999/xlink" xlink:type="simple"><person-group><name name-style="western"><surname>Gouvêa</surname><given-names>YF</given-names></name></person-group> (<year>2020</year>) Plastome phylogenetics and taxonomy of the prickly climbing, hairy- and large-fruited species of <italic><tp:taxon-name><tp:taxon-name-part taxon-name-part-type="genus">Solanum</tp:taxon-name-part></tp:taxon-name></italic> L. PhD thesis, Universidade Federal de Minas Gerais, Belo Horizonte.</mixed-citation></ref><ref id="B32"><mixed-citation xmlns:xlink="http://www.w3.org/1999/xlink" xlink:type="simple"><person-group><name name-style="western"><surname>Dunal</surname><given-names>M-F</given-names></name></person-group> (<year>1852</year>) <article-title><tp:taxon-name><tp:taxon-name-part taxon-name-part-type="family">Solanaceae</tp:taxon-name-part></tp:taxon-name>.</article-title> In: <person-group><name name-style="western"><surname>Candolle</surname><given-names>AP de</given-names></name></person-group> (<role>Ed.</role>) <issue-title>Prodromus systematis naturalis regni vegetabilis.</issue-title><source>V. Masson, Paris, 13(1)</source>, <fpage>1</fpage>–<lpage>690</lpage></mixed-citation></ref></ref-list></tp:taxon-treatment>
