# Supplementary material for: ﻿A revision of the endemic Brazilian Solanumhexandrum group (Leptostemonum, Solanum, Solanaceae)
Source: PhytoKeys. 2025 Mar 12;253:199–259. doi: 10.3897/phytokeys.253.138216 (PMC11923794; doi:10.3897/phytokeys.253.138216)
Supplement: XML Treatment for Solanum sublentum [file phytokeys.253.138216-treatment6.xml]

<!DOCTYPE tp:taxon-treatment
  PUBLIC "-//TaxonX//DTD Taxonomic Treatment Publishing DTD v0 20100105//EN" "tax-treatment-NSO.dtd">
<tp:taxon-treatment xmlns:tp="http://www.plazi.org/taxpub"><tp:treatment-meta><kwd-group><label>Taxon classification</label><kwd>
                <named-content content-type="kingdom">Plantae</named-content>
              </kwd><kwd>
                <named-content content-type="order">Solanales</named-content>
              </kwd><kwd>
                <named-content content-type="family">Solanaceae</named-content>
              </kwd></kwd-group><mixed-citation publication-type="journal"><person-group><name><surname>Knapp</surname><given-names>Sandra</given-names></name><name><surname>Gouvêa</surname><given-names>Yuri F.</given-names></name><name><surname>Giacomin</surname><given-names>Leandro L.</given-names></name></person-group><article-title>﻿A revision of the endemic Brazilian <italic><tp:taxon-name><tp:taxon-name-part taxon-name-part-type="genus" reg="Solanum">Solanum</tp:taxon-name-part><tp:taxon-name-part taxon-name-part-type="species" reg="hexandrum">hexandrum</tp:taxon-name-part></tp:taxon-name></italic> group (<tp:taxon-name><tp:taxon-name-part taxon-name-part-type="clade">Leptostemonum</tp:taxon-name-part></tp:taxon-name>, <italic><tp:taxon-name><tp:taxon-name-part taxon-name-part-type="genus" reg="Solanum">Solanum</tp:taxon-name-part></tp:taxon-name></italic>, <tp:taxon-name><tp:taxon-name-part taxon-name-part-type="family">Solanaceae</tp:taxon-name-part></tp:taxon-name>)</article-title><source>PhytoKeys</source><day>12</day><month>03</month><year>2025</year><volume>253</volume><fpage>199</fpage><lpage>259</lpage><pub-id pub-id-type="doi">10.3897/phytokeys.253.138216</pub-id></mixed-citation></tp:treatment-meta><tp:nomenclature><label>﻿6.</label><tp:taxon-name>
              <object-id xmlns:xlink="http://www.w3.org/1999/xlink" content-type="arpha" xlink:type="simple">88E2C492-0A73-5F9C-AC6C-C74ADD79D5B1</object-id>
              <tp:taxon-name-part taxon-name-part-type="genus" reg="Solanum">Solanum</tp:taxon-name-part>
              <tp:taxon-name-part taxon-name-part-type="species" reg="sublentum">sublentum</tp:taxon-name-part>
            </tp:taxon-name><tp:taxon-authority>Hiern., Kjoeb. Vidensk. Meddel. 1877–78: 53. 1878.</tp:taxon-authority><xref ref-type="fig" rid="F13">Fig. 13</xref><tp:nomenclature-citation-list><tp:nomenclature-citation><tp:taxon-name>
                  <tp:taxon-name-part taxon-name-part-type="genus" reg="Solanum">Solanum</tp:taxon-name-part>
                  <tp:taxon-name-part taxon-name-part-type="species" reg="wettsteinianum">wettsteinianum</tp:taxon-name-part>
                </tp:taxon-name><comment>Witasek, Denkschr. Kaiserl. Akad. Wiss. Wien, Math.-Naturwiss. Kl. 79 (advance separate): 50. 1910. Type. Brazil. São Paulo: prope “Fazenda Bella Vista” in districtu urbis S. Cruz ad flumen Rio Pardo, 500 m alt., Jul 1901, <italic>R. von Wettstein s.n.</italic> (lectotype, designated here: WU [acc. # 0038006]).</comment></tp:nomenclature-citation></tp:nomenclature-citation-list></tp:nomenclature><tp:treatment-sec sec-type="material" id="SECID0ERABK"><title>Type.</title><p>Brazil. Minas Gerais: Lagoa Santa, [24 Feb 1863], <italic>E. Warming s.n.</italic> (lectotype, designated here: C [C10019316]; possible isolectotype: [note date on sheet is 1866] S [acc. # S04-2985]).</p></tp:treatment-sec><tp:treatment-sec sec-type="description" id="SECID0EZABK"><title>Description.</title><p>Shrubs 1–3 m, erect or sometimes somewhat prostrate, armed. Stems terete, densely glandular-pubescent and sparsely prickly, the trichomes weak, simple uniseriate ca. 0.5 mm long with glandular tips, mixed with sparse short-stalked porrect stellate trichomes with 6–7 rays to 1 mm long, the mid-point to 1 mm long, gland-tipped or eglandular, the prickles 0.5–1.2 cm long, slightly to strongly curved and broad-based, ca. 0.5–1 cm in diameter at the base; new growth densely glandular pubescent with mixed simple and stellate trichomes like the stems; bark of older stems pale greyish-brown, somewhat glabrescent. Sympodial units difoliate, the leaves not geminate. Leaves shallowly lobed and repand, much smaller in younger branches; blades (5)8.5–17 cm long, (3)6–13 cm wide, ca. 1.3–1.6 times as long as wide, broadly elliptic or ovate, widest at or just below the middle, membranous, concolorous, sparsely prickly on both surfaces along the veins with straight prickles 0.3–1 cm long; adaxial surface densely pubescent with a mix of short-stalked porrect stellate trichomes with 5–7 rays ca. 1 mm long, trichomes consisting of solely unicellular or multicellular gland-tipped mid-points to 1.2 mm long (probably derived from stellate trichomes) and sessile, papillate glands composed of 4 cells; abaxial surface pubescent like the adaxial surface, but lacking the sessile papillate glands, also with delicate sessile porrect stellate trichomes with 4–5 rays ca. 0.3 mm long and mid-points shorter than the rays, these underneath the dense layer of larger short-stalked trichomes; principal veins 4–5 pairs, usually sparsely prickly on both surfaces with straight prickles to 0.9 cm long; base somewhat cordate-angular to hastate or sagittate-hastate from the basiscopically directed lowest leaf lobes, occasionally acute to abruptly attenuate, usually not decurrent on to the petiole; margins shallowly and broadly lobed, the lobes 4–5, 1–2.5 long, 2–4 cm wide, apically acute to acuminate, sometimes minutely secondarily lobed, the sinuses less than 1/4 of the way to the mid-rib; apex acute to acuminate; petiole (1-) 1.5–7 cm long, prickly with straight prickles to 1 cm long, densely glandular pubescent like the stems with a mix of simple trichomes apparently consisting of unicellular or multicellular mid-points with glandular tips and sparse porrect stellate trichomes. Inflorescences internodal, 2–9 cm long, unbranched, with 3–6 flowers. but only one open at a time; axes densely glandular pubescent like the stems with a mix of unicellular and multicellular gland-tipped simple uniseriate trichomes (derived from mid-points of stellate trichomes) and sparse porrect stellate trichomes with glandular mid-points; peduncle 1.5–5 cm long; pedicels 1.2–1.5 cm long, ca. 1 mm in diameter at the base, ca. 2.5 mm in diameter at the apex (excluding trichomes), erect to spreading, densely glandular pubescent like the inflorescence axes and stems and occasionally with a few straight prickles, articulated at the base; pedicel scars more or less evenly spaced 4–5 mm apart, further apart in fruit, distally and, in young inflorescences, more tightly packed. Buds globose to ovoid, the corolla ca. halfway exerted from the calyx tube just before anthesis. Flowers 5-merous, co-sexual or perhaps a few distal flowers short-styled and functionally staminate, the plants only weakly andromonoecious. Calyx with the tube 3.5–4 mm long, 5–6 mm in diameter, deeply to shallowly broadly cup-shaped, plicate from the fused bases of adjacent lobes, usually invaginate at the base, the lobes 7–10 mm long, 2.3–5 mm wide, long-triangular, apically acuminate, densely glandular pubescent with a mix of simple uniseriate (mid-points?) and sparse short-stalked or sessile stellate trichomes, often with a few straight prickles 0.2–1.5 mm long on the main veins abaxially. Corolla 3.5–5 cm in diameter, purple to pale violet or white, shallowly stellate, lobed ca. 1/4 of the way to the base, interpetalar tissue thin, glabrous, the lobes 9–12 mm long, 11–19 mm wide, spreading to slightly cupped, densely pubescent abaxially where exposed in bud with short-stalked and sessile stellate trichomes, these occasionally glandular, glabrous adaxially, but occasionally with a few minute prickles along the veins. Stamens equal; filament tube minute; free portion of the filaments 0.5–1 mm long, glabrous; anthers 8.5–9 mm long, 2.6–3 mm wide, broadly lanceolate and tapering, connivent, glabrous, yellow, abaxially swollen in the lower half (gibbous) and somewhat papillate, poricidal at the tips, the pores directed distally, not elongating to slits with age. Ovary conical, glabrous; style 14–16 mm long, glabrous, widening markedly distally; stigma clavate or broadly capitate, the surface minutely papillate. Fruit a globose berry, 1.4–2 cm in diameter, green or pale whitish-green, glabrous, the pericarp matte when dry, opaque, the berry completely enclosed in the accrescent saccate calyx; fruiting pedicel 1.6–2.5 cm long, 1–1.5 mm in diameter at the base, 3–5 mm in diameter at the apex, spreading or pendent from the weight of the fruit; fruiting calyx strongly accrescent, inflated and invaginate, exceeding the length of the berry, but not completely enclosing it, the tube 1.5–2 cm long, saccate (invaginate) at the base, the lobes 0.8–0.9 cm long, often broken in dried specimens, not overlapping, densely glandular pubescent and occasionally prickly like the calyx in flower. Seeds 80–100 per berry, ca. 2.5 mm long, ca. 2 mm wide, flattened reniform, reddish-brown when dry, the surface minutely pitted, the testal cells thick-walled and sinuate in outline. Chromosome number not known.</p><fig id="F13" position="float" orientation="portrait"><object-id xmlns:xlink="http://www.w3.org/1999/xlink" content-type="doi" xlink:type="simple">10.3897/phytokeys.253.138216.figure13</object-id><object-id xmlns:xlink="http://www.w3.org/1999/xlink" content-type="arpha" xlink:type="simple">DC2145C2-E97E-5213-B58F-21FAE890F4E7</object-id><label>Figure 13.</label><caption><p><italic><tp:taxon-name><tp:taxon-name-part taxon-name-part-type="genus" reg="Solanum">Solanum</tp:taxon-name-part><tp:taxon-name-part taxon-name-part-type="species" reg="sublentum">sublentum</tp:taxon-name-part></tp:taxon-name></italic><bold>A</bold> habitat of arboreal restinga (coastal scrub-forest transition) forest edges <bold>B</bold> habit <bold>C</bold> habitat in seasonally dry deciduous forests <bold>D</bold> habit in rocky inselberg <bold>E</bold> stem with recurved prickles and unbranched glandular pubescence <bold>F</bold> leaf with cordate base and secondary lobing <bold>G</bold> variation in leaf bases and lobing <bold>H</bold> inflorescence <bold>I</bold> long-styled flowers showing colour polymorphism <bold>J</bold> mature berry with accrescent invaginate calyx (<bold>B</bold>, <bold>F, H–J</bold><italic>Gouvêa &amp; Guerrero</italic> 452; <bold>D</bold><italic>Stehmann et al. 6370</italic>; <bold>E, G</bold><italic>Stehmann et al. 6372</italic>). Photos: <bold>A</bold>, <bold>B</bold>, <bold>H–J</bold> Yuri F. Gouvêa <bold>C</bold>, <bold>D, E, G</bold> João R. Stehmann.</p></caption><graphic xmlns:xlink="http://www.w3.org/1999/xlink" xlink:href="phytokeys-253-199_article-138216__-g013.jpg" position="float" orientation="portrait" xlink:type="simple" id="oo_1278593.jpg"><uri content-type="original_file" xlink:type="simple">https://binary.pensoft.net/fig/1278593</uri></graphic></fig></tp:treatment-sec><tp:treatment-sec sec-type="distribution" id="SECID0ECDBK"><title>Distribution</title><p>(Fig. <xref ref-type="fig" rid="F14">14</xref>). <italic><tp:taxon-name><tp:taxon-name-part taxon-name-part-type="genus" reg="Solanum">Solanum</tp:taxon-name-part><tp:taxon-name-part taxon-name-part-type="species" reg="sublentum">sublentum</tp:taxon-name-part></tp:taxon-name></italic> is recorded to south-eastern and central Brazil, in the States of Espírito Santo, Goiás, Minas Gerais, Rio de Janeiro and São Paulo. The collection from Goiás is discontinuous from the rest of the species range (see discussion).</p></tp:treatment-sec><tp:treatment-sec sec-type="ecology" id="SECID0EXDBK"><title>Ecology and habitat.</title><p><italic><tp:taxon-name><tp:taxon-name-part taxon-name-part-type="genus" reg="Solanum">Solanum</tp:taxon-name-part><tp:taxon-name-part taxon-name-part-type="species" reg="sublentum">sublentum</tp:taxon-name-part></tp:taxon-name></italic> occupies primarily forest understory, edges and clearings of wet coastal and semi-deciduous forests in the Atlantic Forest domain (Mata Atlântica; Fig. <xref ref-type="fig" rid="F13">13A, B</xref>), as well as semi-deciduous and deciduous seasonally dry tropical forests (Fig. <xref ref-type="fig" rid="F13">13C, D</xref>) in ecotonal zones or within savannah matrices in the Cerrado domain. The forests where <tp:taxon-name><tp:taxon-name-part taxon-name-part-type="genus" reg="Solanum">S.</tp:taxon-name-part><tp:taxon-name-part taxon-name-part-type="species" reg="sublentum">sublentum</tp:taxon-name-part></tp:taxon-name> occurs can be associated with granite/gneiss (wet and semi-deciduous forests in coastal and sub-coastal regions) and limestone or basaltic (inland seasonally dry tropical forests in savannah matrices) outcrops, it is the only species in the group and one of the few American species of <italic><tp:taxon-name><tp:taxon-name-part taxon-name-part-type="genus" reg="Solanum">Solanum</tp:taxon-name-part></tp:taxon-name></italic> found in STDFs associated with limestone outcrops. <italic><tp:taxon-name><tp:taxon-name-part taxon-name-part-type="genus" reg="Solanum">Solanum</tp:taxon-name-part><tp:taxon-name-part taxon-name-part-type="species" reg="sublentum">sublentum</tp:taxon-name-part></tp:taxon-name></italic> grows both in deep soils and in rock cavities, in fissures and in small, shallow soil patches that accumulate on bare rocks (Fig. <xref ref-type="fig" rid="F13">13D</xref>); from sea level to 800 m elevation.</p><fig id="F14" position="float" orientation="portrait"><object-id xmlns:xlink="http://www.w3.org/1999/xlink" content-type="doi" xlink:type="simple">10.3897/phytokeys.253.138216.figure14</object-id><object-id xmlns:xlink="http://www.w3.org/1999/xlink" content-type="arpha" xlink:type="simple">6907D1C8-1BA5-53ED-BDF2-1EAFED4B8480</object-id><label>Figure 14.</label><caption><p>Distribution of <italic><tp:taxon-name><tp:taxon-name-part taxon-name-part-type="genus" reg="Solanum">S.</tp:taxon-name-part><tp:taxon-name-part taxon-name-part-type="species" reg="sublentum">sublentum.</tp:taxon-name-part></tp:taxon-name></italic></p></caption><graphic xmlns:xlink="http://www.w3.org/1999/xlink" xlink:href="phytokeys-253-199_article-138216__-g014.jpg" position="float" orientation="portrait" xlink:type="simple" id="oo_1278594.jpg"><uri content-type="original_file" xlink:type="simple">https://binary.pensoft.net/fig/1278594</uri></graphic></fig></tp:treatment-sec><tp:treatment-sec sec-type="Common names and uses" id="SECID0EHGBK"><title>Common names and uses.</title><p>None recorded.</p></tp:treatment-sec><tp:treatment-sec sec-type="Preliminary conservation status" id="SECID0EMGBK"><title>Preliminary conservation status</title><p>(<xref ref-type="bibr" rid="B45">IUCN 2020</xref>). <abbrev xmlns:xlink="http://www.w3.org/1999/xlink" xlink:title="Extent of Occurrence" id="ABBRID0EWGBK" xlink:type="simple">EOO</abbrev> (642,872 km<sup>2</sup>, LC); <abbrev xmlns:xlink="http://www.w3.org/1999/xlink" xlink:title="Area of Occupancy" id="ABBRID0E3GBK" xlink:type="simple">AOO</abbrev> (72 km<sup>2</sup>, EN). <italic><tp:taxon-name><tp:taxon-name-part taxon-name-part-type="genus" reg="Solanum">Solanum</tp:taxon-name-part><tp:taxon-name-part taxon-name-part-type="species" reg="sublentum">sublentum</tp:taxon-name-part></tp:taxon-name></italic> is known from eight localities (including the extremely disjunct occurrence in the State of Goiás), at least three of which are in protected areas (Parque Nacional Cavernas do Peruaçu, Estação Biológica de Caratinga in Minas Gerais State; Parque Municipal Sombra da Tarde in Espirito Santo State) with other collections from the mountains near Rio de Janeiro in what is now Parque Nacional da Serra dos Orgãos (e.g. “Organ Mount”). Even with the disjunct occurrence in Goiás excluded, <italic><tp:taxon-name><tp:taxon-name-part taxon-name-part-type="genus" reg="Solanum">S.</tp:taxon-name-part><tp:taxon-name-part taxon-name-part-type="species" reg="sublentum">sublentum</tp:taxon-name-part></tp:taxon-name></italic> has the largest extent of occurrence of any of the species of the <italic><tp:taxon-name><tp:taxon-name-part taxon-name-part-type="genus" reg="Solanum">S.</tp:taxon-name-part><tp:taxon-name-part taxon-name-part-type="species" reg="hexandrum">hexandrum</tp:taxon-name-part></tp:taxon-name></italic> group. Nevertheless, due to the extreme level of habitat alteration in the region where it occurs and the paucity of recent collections (most of those used in calculating the <abbrev xmlns:xlink="http://www.w3.org/1999/xlink" xlink:title="Extent of Occurrence" id="ABBRID0EDIBK" xlink:type="simple">EOO</abbrev> are more than a century old), we consider it of some conservation concern and suggest a preliminary status of Near Threatened, based on criteria B 2 a,b ii,iii, iv.</p></tp:treatment-sec><tp:treatment-sec sec-type="discussion" id="SECID0EHIBK"><title>Discussion.</title><p><italic><tp:taxon-name><tp:taxon-name-part taxon-name-part-type="genus" reg="Solanum">Solanum</tp:taxon-name-part><tp:taxon-name-part taxon-name-part-type="species" reg="sublentum">sublentum</tp:taxon-name-part></tp:taxon-name></italic> is easily distinguishable from other members of this group in its markedly plicate accrescent calyces that exceed, but do not completely enclose the berries and simple, glandular pubescence with a mix of much less abundant stellate trichomes.</p><p>The majority of trichomes of <italic><tp:taxon-name><tp:taxon-name-part taxon-name-part-type="genus" reg="Solanum">S.</tp:taxon-name-part><tp:taxon-name-part taxon-name-part-type="species" reg="sublentum">sublentum</tp:taxon-name-part></tp:taxon-name></italic> are simple, uniseriate and unicellular or multicellular. Their shape and overall morphology suggest they are structurally analogous to mid-points of stellate trichomes without rays, like those that occur in the <tp:taxon-name><tp:taxon-name-part taxon-name-part-type="clade">Acanthophora</tp:taxon-name-part></tp:taxon-name> clade (<xref ref-type="bibr" rid="B77">Nee 1979</xref>; <xref ref-type="bibr" rid="B43">Hilgenhof et al. 2023</xref>) and most members of the <tp:taxon-name><tp:taxon-name-part taxon-name-part-type="genus" reg="Solanum"/><tp:taxon-name-part taxon-name-part-type="section" reg="Gonatotrichum">Gonatotrichum</tp:taxon-name-part></tp:taxon-name> group of the <tp:taxon-name><tp:taxon-name-part taxon-name-part-type="clade">Brevantherum</tp:taxon-name-part></tp:taxon-name> clade (<xref ref-type="bibr" rid="B101">Stern et al. 2013</xref>).</p><p>The single collection of <italic><tp:taxon-name><tp:taxon-name-part taxon-name-part-type="genus" reg="Solanum">S.</tp:taxon-name-part><tp:taxon-name-part taxon-name-part-type="species" reg="sublentum">sublentum</tp:taxon-name-part></tp:taxon-name></italic> from Goiás (<italic>Hatschbach 34747</italic>) is from Mun. Jataí, in the extreme southwest of the State. The habitat is stated as “clareiras da mata” (forest clearings) and the area in which it was collected was a remnant of the now very restricted Atlantic Forest. The southernmost portion of Goiás State is the original limit of the Atlantic Rainforest domain in central Brazil and an ecotonal zone with the Cerrado domain, where contiguous forested formations were found in the past (IBGE 2012). These mostly semi-deciduous forests were either considered part of the Cerrado (“Cerradão”) or the Atlantic Rainforest itself. They have been largely converted first to cattle farming and later to soy and corn plantations (<xref ref-type="bibr" rid="B81">Oliveira 2007</xref>). No recent collections from this locality have been seen, so recollection there is a priority.</p><p><italic><tp:taxon-name><tp:taxon-name-part taxon-name-part-type="genus" reg="Solanum">Solanum</tp:taxon-name-part><tp:taxon-name-part taxon-name-part-type="species" reg="sublentum">sublentum</tp:taxon-name-part></tp:taxon-name></italic> is similar to <italic><tp:taxon-name><tp:taxon-name-part taxon-name-part-type="genus" reg="Solanum">S.</tp:taxon-name-part><tp:taxon-name-part taxon-name-part-type="species" reg="aciculare">aciculare</tp:taxon-name-part></tp:taxon-name></italic> in possessing glandular indument and strongly accrescent, inflated and invaginate fruiting calyx lobes. The pubescence of <italic><tp:taxon-name><tp:taxon-name-part taxon-name-part-type="genus" reg="Solanum">S.</tp:taxon-name-part><tp:taxon-name-part taxon-name-part-type="species" reg="sublentum">sublentum</tp:taxon-name-part></tp:taxon-name></italic> is of unbranched trichomes (the bases and mid-points of modified stellate trichomes), while that of <italic><tp:taxon-name><tp:taxon-name-part taxon-name-part-type="genus" reg="Solanum">S.</tp:taxon-name-part><tp:taxon-name-part taxon-name-part-type="species" reg="aciculare">aciculare</tp:taxon-name-part></tp:taxon-name></italic> is of long-stalked stellate trichomes with glands on each ray tip. Prickles in <italic><tp:taxon-name><tp:taxon-name-part taxon-name-part-type="genus" reg="Solanum">S.</tp:taxon-name-part><tp:taxon-name-part taxon-name-part-type="species" reg="sublentum">sublentum</tp:taxon-name-part></tp:taxon-name></italic> are sparse and recurved, whereas those of <italic><tp:taxon-name><tp:taxon-name-part taxon-name-part-type="genus" reg="Solanum">S.</tp:taxon-name-part><tp:taxon-name-part taxon-name-part-type="species" reg="aciculare">aciculare</tp:taxon-name-part></tp:taxon-name></italic> are straight and denser especially on stems. The calyx completely covers the berry in <italic><tp:taxon-name><tp:taxon-name-part taxon-name-part-type="genus" reg="Solanum">S.</tp:taxon-name-part><tp:taxon-name-part taxon-name-part-type="species" reg="aciculare">aciculare</tp:taxon-name-part></tp:taxon-name></italic> (Fig. <xref ref-type="fig" rid="F2">2H</xref>) while, in <italic><tp:taxon-name><tp:taxon-name-part taxon-name-part-type="genus" reg="Solanum">S.</tp:taxon-name-part><tp:taxon-name-part taxon-name-part-type="species" reg="sublentum">sublentum</tp:taxon-name-part></tp:taxon-name></italic>, the berry is clearly visible (Fig. <xref ref-type="fig" rid="F13">13J</xref>).</p><p>Many different collecting dates are written on the Warming collections at C used by <xref ref-type="bibr" rid="B42">Hiern (1878)</xref> to describe <italic><tp:taxon-name><tp:taxon-name-part taxon-name-part-type="genus" reg="Solanum">S.</tp:taxon-name-part><tp:taxon-name-part taxon-name-part-type="species" reg="sublentum">sublentum.</tp:taxon-name-part></tp:taxon-name></italic> We have chosen the only sheet with both flowers and fruits (C10010316), showing the characteristic saccate calyx in fruit of <italic><tp:taxon-name><tp:taxon-name-part taxon-name-part-type="genus" reg="Solanum">S.</tp:taxon-name-part><tp:taxon-name-part taxon-name-part-type="species" reg="sublentum">sublentum.</tp:taxon-name-part></tp:taxon-name></italic> The many syntype collections in Copenhagen and sent elsewhere by Hiern have a confusing panoply of dates and some may be isolectotypes, but, in the absence of unambiguous dates on these sheets, we do not recognise them as such. The sheet we here cite as a possible isolectotype at S (acc. # S04-2985) has a label stating 1866, so it too is likely not a duplicate, but it is the only original material we have seen outside of Copenhagen.</p></tp:treatment-sec><tp:treatment-sec><!--Section generated to contain objects referenced in tp:taxon-treatment.--><fig id="F2" position="float" orientation="portrait"><object-id xmlns:xlink="http://www.w3.org/1999/xlink" content-type="doi" xlink:type="simple">10.3897/phytokeys.253.138216.figure2</object-id><object-id xmlns:xlink="http://www.w3.org/1999/xlink" content-type="arpha" xlink:type="simple">7B9E46D7-B727-58BB-B6E5-8B3734186D16</object-id><label>Figure 2.</label><caption><p><italic><tp:taxon-name><tp:taxon-name-part taxon-name-part-type="genus" reg="Solanum">Solanum</tp:taxon-name-part><tp:taxon-name-part taxon-name-part-type="species" reg="aciculare">aciculare</tp:taxon-name-part></tp:taxon-name></italic><bold>A</bold> habit in open area <bold>B</bold> habit along rock face <bold>C</bold> inflorescence with bud <bold>D</bold> inflorescence with open short-styled flower <bold>E</bold> calyx at anthesis <bold>F</bold> short-styled flowers (note colour change over anthesis) <bold>G</bold> long-styled flower <bold>H</bold> mature berry with calyx removed <bold>I</bold> stem section with glandular long-stalked stellate and multangulate trichomes and straight acicular prickles (<bold>A</bold>, <bold>D</bold>, <bold>G</bold><italic>Gouvêa 283</italic>; <bold>B</bold>, <bold>H</bold><italic>Gouvêa 281</italic>; <bold>C</bold>, <bold>E</bold>, <bold>F</bold>, <bold>I</bold><italic>Gouvêa 280</italic>). Photos: Yuri F. Gouvêa .</p></caption><graphic xmlns:xlink="http://www.w3.org/1999/xlink" xlink:href="phytokeys-253-199_article-138216__-g002.jpg" position="float" orientation="portrait" xlink:type="simple" id="oo_1278581.jpg"><uri content-type="original_file" xlink:type="simple">https://binary.pensoft.net/fig/1278581</uri></graphic></fig></tp:treatment-sec><ref-list><ref id="B45"><mixed-citation xmlns:xlink="http://www.w3.org/1999/xlink" xlink:type="simple">IUCN (<year>2020</year>) Guidelines for Using the IUCN Red List Categories and Criteria. Version 13. Prepared by the Standards and Petitions Subcommittee of the IUCN Species Survival Commission. <ext-link xlink:href="http://www.iucnredlist.org/documents/RedListGuidelines.pdf" ext-link-type="uri" xlink:type="simple">http://www.iucnredlist.org/documents/RedListGuidelines.pdf</ext-link> [accessed 26 June 2024]</mixed-citation></ref><ref id="B77"><mixed-citation xmlns:xlink="http://www.w3.org/1999/xlink" xlink:type="simple"><person-group><name name-style="western"><surname>Nee</surname><given-names>M</given-names></name></person-group> (<year>1979</year>) A revision of <tp:taxon-name><tp:taxon-name-part taxon-name-part-type="genus">Solanum</tp:taxon-name-part><tp:taxon-name-part taxon-name-part-type="infraspecific-rank">section</tp:taxon-name-part><tp:taxon-name-part taxon-name-part-type="section">Acanthophora</tp:taxon-name-part></tp:taxon-name>. PhD dissertation, University of Wisconsin, Madison.</mixed-citation></ref><ref id="B43"><mixed-citation xmlns:xlink="http://www.w3.org/1999/xlink" xlink:type="simple"><person-group><name name-style="western"><surname>Hilgenhof</surname><given-names>R</given-names></name><name name-style="western"><surname>Gagnon</surname><given-names>E</given-names></name><name name-style="western"><surname>Knapp</surname><given-names>S</given-names></name><name name-style="western"><surname>Aubriot</surname><given-names>X</given-names></name><name name-style="western"><surname>Tepe</surname><given-names>EJ</given-names></name><name name-style="western"><surname>Bohs</surname><given-names>L</given-names></name><name name-style="western"><surname>Giacomin</surname><given-names>LL</given-names></name><name name-style="western"><surname>Gouvêa</surname><given-names>YF</given-names></name><name name-style="western"><surname>Martine</surname><given-names>CT</given-names></name><name name-style="western"><surname>Orejuela</surname><given-names>A</given-names></name><name name-style="western"><surname>Orozco</surname><given-names>CI</given-names></name><name name-style="western"><surname>Peralta</surname><given-names>IE</given-names></name><name name-style="western"><surname>Särkinen</surname><given-names>T</given-names></name></person-group> (<year>2023</year>) <article-title>Morphological trait evolution in <italic><tp:taxon-name><tp:taxon-name-part taxon-name-part-type="genus">Solanum</tp:taxon-name-part></tp:taxon-name></italic> (<tp:taxon-name><tp:taxon-name-part taxon-name-part-type="family">Solanaceae</tp:taxon-name-part></tp:taxon-name>): Evolutionary lability of key taxonomic characters.</article-title><source>Taxon</source><volume>72</volume>(<issue>4</issue>): <fpage>811</fpage>–<lpage>847</lpage>. <ext-link xlink:href="10.1002/tax.12990" ext-link-type="doi" xlink:type="simple">https://doi.org/10.1002/tax.12990</ext-link></mixed-citation></ref><ref id="B101"><mixed-citation xmlns:xlink="http://www.w3.org/1999/xlink" xlink:type="simple"><person-group><name name-style="western"><surname>Stern</surname><given-names>S</given-names></name><name name-style="western"><surname>Giacomin</surname><given-names>LL</given-names></name><name name-style="western"><surname>Stehmann</surname><given-names>JR</given-names></name><name name-style="western"><surname>Knapp</surname><given-names>S</given-names></name></person-group> (<year>2013</year>) <article-title>A revision of <tp:taxon-name><tp:taxon-name-part taxon-name-part-type="genus">Solanum</tp:taxon-name-part><tp:taxon-name-part taxon-name-part-type="infraspecific-rank">section</tp:taxon-name-part><tp:taxon-name-part taxon-name-part-type="section">Gonatotrichum</tp:taxon-name-part></tp:taxon-name> Bitter (<tp:taxon-name><tp:taxon-name-part taxon-name-part-type="family">Solanaceae</tp:taxon-name-part></tp:taxon-name>).</article-title><source>Systematic Botany</source><volume>38</volume>: <fpage>471</fpage>–<lpage>496</lpage>. <ext-link xlink:href="10.1600/036364413X666624" ext-link-type="doi" xlink:type="simple">https://doi.org/10.1600/036364413X666624</ext-link></mixed-citation></ref><ref id="B81"><mixed-citation xmlns:xlink="http://www.w3.org/1999/xlink" xlink:type="simple"><person-group><name name-style="western"><surname>Oliveira</surname><given-names>IJ</given-names></name></person-group> (<year>2007</year>) <article-title>Dinâmica da ocupação das terras no município de Jataí (GO) e sua relação com o meio físico.</article-title><source>Boletim Goiano de Geografia</source><volume>27</volume>(<issue>2</issue>): <fpage>153</fpage>–<lpage>179</lpage>. <ext-link xlink:href="10.5216/bgg.v27i2.2662" ext-link-type="doi" xlink:type="simple">https://doi.org/10.5216/bgg.v27i2.2662</ext-link></mixed-citation></ref><ref id="B42"><mixed-citation xmlns:xlink="http://www.w3.org/1999/xlink" xlink:type="simple"><person-group><name name-style="western"><surname>Hiern</surname><given-names>WP</given-names></name></person-group> (<year>1878</year>) Symbolae ad floram Brasiliae centralis cognoscendam. Edit. E. Warming Particula XXIII. <tp:taxon-name><tp:taxon-name-part taxon-name-part-type="family">Solanaceae</tp:taxon-name-part></tp:taxon-name>, <tp:taxon-name><tp:taxon-name-part taxon-name-part-type="family">Acanthaceae</tp:taxon-name-part></tp:taxon-name>, <tp:taxon-name><tp:taxon-name-part taxon-name-part-type="family">Gesneraceae</tp:taxon-name-part></tp:taxon-name>, <tp:taxon-name><tp:taxon-name-part taxon-name-part-type="family">Verbenaceae</tp:taxon-name-part></tp:taxon-name>. Videnskabelige Meddelelser fra den Naturhistoriske Forening i Kjøbenhavn 1877–1878: 37–108.</mixed-citation></ref></ref-list></tp:taxon-treatment>
