# Supplementary material for: ﻿A revision of the endemic Brazilian Solanumhexandrum group (Leptostemonum, Solanum, Solanaceae)
Source: PhytoKeys. 2025 Mar 12;253:199–259. doi: 10.3897/phytokeys.253.138216 (PMC11923794; doi:10.3897/phytokeys.253.138216)
Supplement: Supplementary material 1 — All specimens of members of the Solanumhexandrum group examined [file phytokeys-253-199_article-138216__-s001.xlsx]

## Sheet: Table1
MuseumCode	SpecimenAccession	SpecimenBarcode	TypeCategory	Collectors	AdditionalCollectors	Prefix	FieldNumber	Suffix	CollectionDay	CollectionMonth	CollectionYear	FamilyName	GenusName	SpeciesName	SpeciesAuthorName	CountryName	MajorAdminName	MinorAdminName	LocalityName	LocalityNotes	Latitude	Longitude	LLResolution	LLOrigin	Elevation	ElevationMax	ElevationResolution	Cultivated	DescriptionText	HabitatText	Comments
BR		BR0000008380180	syntype	Ackermann			s.n.					Solanaceae	Solanum	hexandrum	Vell.	Brazil	Minas Gerais			sin. loc.								False
JPB	23180			Agra, MF	Góis, G		617		27	12	1987	Solanaceae	Solanum	stagnale	Moric.	Brazil	Paraíba	Pedras de Fogo			-7.40194	-35.1164	5-20k	GAZ				False	Arbustivo; flor roxa; planta muito aculeada e piloso-ferruginea.
UT				Agra, MF	Silva, BM; Daneu, L; Bohs, L		7216		8	12	2009	Solanaceae	Solanum	hexandrum	Vell.	Brazil	Bahia			Camacan, RPPN Serra Bonita, road linking Camacan with Jacarecí. Reserve headquarters and lodging near the communication towers	-15.3904	-39.5556	<2km	SPEC	800			False	Herb ca. 1 m tall. Buds only.	Mata atlântica.
JPB				Agra, MF	Silva, BM; Daneu, L; Bohs, L		7216		8	12	2009	Solanaceae	Solanum	hexandrum	Vell.	Brazil	Bahia			Camacan, RPPN Serra Bonita, road linking Camacan with Jacarecí. Reserve headquarters and lodging near the communication towers	-15.3904	-39.5556	<2km	SPEC	800			False	Herb ca. 1 m tall. Buds only.	Mata atlântica.
UT				Agra, MF	Bohs, L; Coêlho, V; Souza, PP de; Rodrigues, IMC		7234		19	4	2010	Solanaceae	Solanum	hexandrum	Vell.	Brazil	Minas Gerais			Entrance to Parque Estadual Serra do Brigadeiro near town of Araponga. Near Centro de Visitantes and Trilha dos Muriquis	-20.7155	-42.4866		SPEC	1380	1400		False	Shrub ca. 1 m tall. Fruits green, surrounded by accrescent calyx.	Roadside.
JPB				Agra, MF	Bohs, L; Coêlho, V; Souza, PP de; Rodrigues, IMC		7234		19	4	2010	Solanaceae	Solanum	hexandrum	Vell.	Brazil	Minas Gerais			Entrance to Parque Estadual Serra do Brigadeiro near town of Araponga. Near Centro de Visitantes and Trilha dos Muriquis	-20.7155	-42.4866		SPEC	1380	1400		False	Shrub ca. 1 m tall. Fruits green, surrounded by accrescent calyx.	Roadside.
BHCB	150857			Agra, MF	Bohs, L; Coêlho, V; Souza, PP de; Rodrigues, IMC		7254		22	4	2010	Solanaceae	Solanum	hexandrum	Vell.	Brazil	Minas Gerais			Mata do Seu Nico, outskirts of Viçosa	-20.7934	-42.8444		SPEC	715	720		False	Shrub ca. 1 m tall. Plant with rusty pubescence. Corollas light purple; anthers yellow. Calyces with purplish cast, accrescent.	Mata estacional semidecidual.
JPB				Agra, MF	Bohs, L; Coêlho, V; Souza, PP de; Rodrigues, IMC		7254		22	4	2010	Solanaceae	Solanum	hexandrum	Vell.	Brazil	Minas Gerais			Mata do Seu Nico, outskirts of Viçosa	-20.7934	-42.8444		SPEC	715	720		False	Shrub ca. 1 m tall. Plant with rusty pubescence. Corollas light purple; anthers yellow. Calyces with purplish cast, accrescent.	Mata estacional semidecidual.
UT				Agra, MF	Bohs, L; Coêlho, V; Souza, PP de; Rodrigues, IMC		7254		22	4	2010	Solanaceae	Solanum	hexandrum	Vell.	Brazil	Minas Gerais			Mata do Seu Nico, outskirts of Viçosa	-20.7934	-42.8444		SPEC	715	720		False	Shrub ca. 1 m tall. Plant with rusty pubescence. Corollas light purple; anthers yellow. Calyces with purplish cast, accrescent.	Mata estacional semidecidual.
BHCB	152772	BHCB002583		Agra, MF	Bohs, L; Giacomin, LL; Giudicelli, GC; Jorge, TB		7359		2	5	2011	Solanaceae	Solanum	hexandrum	Vell.	Brazil	São Paulo	São José do Barreiro		Parque Nacional Serra da Bocaina, Road from park administrative headquarters at São José do Barreiro to alojamento at entrance to park	-22.6844	-44.6331		SPEC	1323	1323		False	Roadside, in shade. Single-trunked shrub 1-2m tall. Collas light purple; anthers yellow; flowers 6-merous. Fruitslight green, hanging, surrounded by the purplish accrescent calyx. Prensado em álcool.
BHCB	208421	BHCB208421		Aleixo, S	Delaqua, GCG	sp	28	-1	13	5	2011	Solanaceae	Solanum	hexandrum	Vell.	Brazil	Rio de Janeiro	São José de Ubá		Sítio Cambiocó, fragmento 1	-21.3919	-41.925	<2km	SPEC	357			False
CESJ	30348	CESJ030348		Almeida-Lafetá, RC			78		9	3	1996	Solanaceae	Solanum	hexandrum	Vell.	Brazil	Minas Gerais	Juiz de Fora		Reserva Biológica Municipal de Santa Cândida	-21.7642	-43.3503						False	Arbusto ca. 1.8 m; Flor lilás.	em borda de mata; na sombra, local úmido.
RB		RB00476425		Almeida-Lafetá, RC			78		9	3	1996	Solanaceae	Solanum	hexandrum	Vell.	Brazil	Minas Gerais	Juiz de Fora		Reserva Biológica Municipal de Santa Cândida	-21.7642	-43.3503						False	Arbusto ca. 1.8 m; Flor lilás.	em borda de mata; na sombra, local úmido.
NY		00566239		Amorim, AM	Sant'Ana, SC; Paixão, JL		2706		21	11	1998	Solanaceae	Solanum	stagnale	Moric.	Brazil	Bahia	Jussarí		Rod.Jussari-Palmira.Entrada ca.7.5 km de Jussari.Faz.Teimoso.RPPN Serra do Teimoso	-15.1581	-39.5286	<2km	SPEC				False
NY		00750035		Amorim, AM	Sant'Ana, SC; Paixão, JL		2706		21	11	1998	Solanaceae	Solanum	stagnale	Moric.	Brazil	Bahia	Jussarí		Rod.Jussari-Palmira.Entrada ca.7.5 km de Jussari.Faz.Teimoso.RPPN Serra do Teimoso	-15.1581	-39.5286	<2km	SPEC				False
JPB	64827			Amorim, AM	Sant'Ana, SC; Paixão, JL		2706		21	11	1998	Solanaceae	Solanum	stagnale	Moric.	Brazil	Bahia	Jussarí		Rod.Jussari-Palmira.Entrada ca.7.5 km de Jussari.Faz.Teimoso.RPPN Serra do Teimoso	-15.1581	-39.5286	<2km	SPEC				False
CEPEC	81656			Amorim, AM	Sant'Ana, SC; Paixão, JL		2706		21	11	1998	Solanaceae	Solanum	stagnale	Moric.	Brazil	Bahia	Jussarí		Rod.Jussari-Palmira.Entrada ca.7.5 km de Jussari.Faz.Teimoso.RPPN Serra do Teimoso	-15.1581	-39.5286	<2km	SPEC				False
CEPEC	125463			Amorim, AM	Forzza, RC; Fraga, CN; Kollmann, L; Labiak, PH		7124		16	2	2008	Solanaceae	Solanum	hexandrum	Vell.	Brazil	Espírito Santo	Cariacica	Reserva Biológica Duas Bocas	floresta na beira da estrada para a localidade de Alegre	-20.3025	-40.4819		SPEC	500			False	sub-arbusto ca. 1 5 m; corola violácea, estames amarelos; prensado em álcool	floresta ombrófila densa montana
RB	462947	RB00521189		Amorim, AM	Forzza, RC; Fraga, CN; Kollmann, L; Labiak, PH		7124		16	2	2008	Solanaceae	Solanum	hexandrum	Vell.	Brazil	Espírito Santo	Cariacica	Reserva Biológica Duas Bocas	floresta na beira da estrada para a localidade de Alegre	-20.3025	-40.4819		SPEC	500			False	sub-arbusto ca. 1 5 m; corola violácea, estames amarelos; prensado em álcool	floresta ombrófila densa montana
MBML	34081	MBML034081		Amorim, AM	Forzza, RC; Fraga, CN; Kollmann, L; Labiak, PH		7124		16	2	2008	Solanaceae	Solanum	hexandrum	Vell.	Brazil	Espírito Santo	Cariacica	Reserva Biológica Duas Bocas	floresta na beira da estrada para a localidade de Alegre	-20.3025	-40.4819		SPEC	500			False	sub-arbusto ca. 1 5 m; corola violácea, estames amarelos; prensado em álcool	floresta ombrófila densa montana
UPCB	71125			Amorim, AM	Forzza, RC; Fraga, CN; Kollmann, L; Labiak, PH		7124		16	2	2008	Solanaceae	Solanum	hexandrum	Vell.	Brazil	Espírito Santo	Cariacica	Reserva Biológica Duas Bocas	floresta na beira da estrada para a localidade de Alegre	-20.3025	-40.4819		SPEC	500			False	sub-arbusto ca. 1 5 m; corola violácea, estames amarelos; prensado em álcool	floresta ombrófila densa montana
BHCB	137614			Amorim, AM	Forzza, RC; Fraga, CN; Kollmann, L; Labiak, PH		7124		16	2	2008	Solanaceae	Solanum	hexandrum	Vell.	Brazil	Espírito Santo	Cariacica	Reserva Biológica Duas Bocas	floresta na beira da estrada para a localidade de Alegre	-20.3025	-40.4819		SPEC	500			False	sub-arbusto ca. 1 5 m; corola violácea, estames amarelos; prensado em álcool	floresta ombrófila densa montana
BHCB	33823	BHCB046753		Andrade, IR	Costa, LV		147		7	7	1987	Solanaceae	Solanum	hexandrum	Vell.	Brazil	Minas Gerais	Caratinga		Estação Biológica de Caratinga	-19.7897	-42.1392	<2km	GAZ				False	sub-arbusto	mata Atlântica
IAC	21895			Aranha, C			s.n.		10	10	1969	Solanaceae	Solanum	hexandrum	Vell.	Brazil	São Paulo			Litoral Norte								False
BHCB	76932	BHCB027226		Aranha, C			s.n.		10	10	1969	Solanaceae	Solanum	hexandrum	Vell.	Brazil	São Paulo			Litoral Norte								False
RB		RB00465620		Araujo, D	Peixoto, AL		801		25	9	1975	Solanaceae	Solanum	hexandrum	Vell.	Brazil	Rio de Janeiro	Mangaratiba		Estrada para Muriqui.								False	Arbusto de +/- 2 m de alt. umbrófilo. Botões cobertos de indumento ferrugíneo, corola esverdeada. Folhas papiráceas.	Mata secundária.
RB		RB00465653		Araujo, D	Vianna, MC; Carauta, JPP; Oliveira, RF		1399		7	12	1976	Solanaceae	Solanum	hexandrum	Vell.	Brazil	Rio de Janeiro	Paraty		Parati-Mirim.								False	Arbusto com +/- 1,7 m de alt., flores roxas.	À beira da estrada.
NY		00585555		Arbo, MM	Carvalho, AM de; Ferrucci, MS; Jardim, JS; Sant'Ana, SC		7792		28	1	1997	Solanaceae	Solanum	sublentum	Hiern	Brazil	Espírito Santo			Rodovia ES-080, 10 km al N de Colatina, junto al rio Pancas	-19.42	-40.67	<2km	SPEC				False
BHCB	57883	BHCB046743		Arbocz, GF			160		22	2	1994	Solanaceae	Solanum	hexandrum	Vell.	Brazil	São Paulo	Piquete		Alto da Serra da Mantiqueira, à margem da rod. BR-459.	-22.61	-45.17	<2km	GAZ	1200	1400		False	Arbusto com espinhos, frutos verde rajados
BHCB	170600	BHCB015268		Arbocz, GF			1446		13	5	1996	Solanaceae	Solanum	hexandrum	Vell.	Brazil	São Paulo	Piquete		Margem da rodovia para Itajubí	-22.61	-45.17	<2km	GAZ	1600			False
VIC	43862			Azevedo, IFP			28		4	5	2014	Solanaceae	Solanum	hexandrum	Vell.	Brazil	Minas Gerais	Viçosa		Mata do Paraíso. Trilha Caminho das Águas	-20.7539	-42.8819	2-5km	GAZ				False	Arbusto, cerca de 3m de altura, ramos com acúleos, folhas isoladas, margem denteada, flores em cima escorpioide, corola violácea
E		E00526089		Ball, J			s.n.			7	1882	Solanaceae	Solanum	hexandrum	Vell.	Brazil	Rio de Janeiro		Petrópolis	prope Pertopolis					800		c	False		ex umbrosi montanis
K		K000983122		Ball, J			s.n.			7	1882	Solanaceae	Solanum	hexandrum	Vell.	Brazil	Rio de Janeiro		Petrópolis	prope Pertopolis					800		c	False		ex umbrosi montanis
RB	555564	RB00725657		Bandeira, BC	Baumgratz, JFA; Nadruz, M; Souza, MC		147		24	10	2012	Solanaceae	Solanum	hexandrum	Vell.	Brazil	Rio de Janeiro	Santa Maria Madalena	Parque Estadual do Desengano	Alto Imbé, pedra da Laje escorregadia								False	arvore heliofila ca. 1 6 m; folhas membranaceas discolores; botões roxos; corola roxa; estames amarelos; frutos verdes imaturos envolvidos pelo calice inflado, base do calice frutifero e floral com espinhos	floresta ombrofila densa sub-montana
JPB	24245			Barbosa, MR	et al.		1508		15	11	1993	Solanaceae	Solanum	hexandrum	Vell.	Brazil	Rio de Janeiro	Paraty		Laranjeiras, caminho para a praia do Sonho.	-23.2178	-44.7131	5-20k	GAZ				False	Arbusto ca.60 cm de alt.; flor lilás com espinhos.; DESC: Arbusto ca.60 cm de alt.; flor lilás com espinhos.
US	2343023	01931530		Barth, OM		P-	11		2	11	1959	Solanaceae	Solanum	hexandrum	Vell.	Brazil	Rio de Janeiro	Petrópolis		Petrópolis								False	flroes azul claro; herbaceo
US	2467044	01933693		Belém, RP	Magalhães, M		1078		21	5	1965	Solanaceae	Solanum	stagnale	Moric.	Brazil	Bahia	Una		Una	-15.2933	-39.0753	<2km	SPEC				False	arbusto 2 m; flores roxas; calice piloso	mata litoránea
NY		00770632		Belém, RP	Magalhães, M		1078		21	5	1965	Solanaceae	Solanum	stagnale	Moric.	Brazil	Bahia	Una		Una	-15.2933	-39.0753	<2km	SPEC				False	arbusto 2 m; flores roxas; calice piloso	mata litoránea
MO	5468290	MO-1336264		Bernardi, L.			32					Solanaceae	Solanum	hexandrum	Vell.	Brazil				sin. loc.								False
BM		BM000935627		Blanchet, JS			32					Solanaceae	Solanum	stagnale	Moric.	Brazil				Jacobina.								False	In wood collection.
BM		BM000935624		Blanchet, JS			179					Solanaceae	Solanum	stagnale	Moric.	Brazil				[sin loc.]								False
G		G00443007		Blanchet, JS			370					Solanaceae	Solanum	stagnale	Moric.	Brazil	Bahia											False		aux bords des mares
G-DC		G00131245	lectotype	Blanchet, JS			710				1832	Solanaceae	Solanum	stagnale	Moric.	Brazil	Bahia			sin. loc.								False
BM		BM000935625		Blanchet, JS			1843					Solanaceae	Solanum	stagnale	Moric.	Brazil				Bahia? Moritiba?								False
G		G00343733	lectotype	Blanchet, JS			2085					Solanaceae	Solanum	stagnale	Moric.	Brazil				[sin loc.]								False		au bords des mares	also the lectotype for Solanum moricandi Dunal, nom. illeg. superfl. (also bsed on Blanchet 2085) and lectotypifid by Whalen et al. (1981) with same sheet at G
P		P00371691	isolectotype	Blanchet, JS			2085					Solanaceae	Solanum	stagnale	Moric.	Brazil				[sin loc.]								False		au bords des mares
P		P00371689	isolectotype	Blanchet, JS			2085					Solanaceae	Solanum	stagnale	Moric.	Brazil				[sin loc.]								False		au bords des mares
BM		BM000617832	isolectotype	Blanchet, JS			2085					Solanaceae	Solanum	stagnale	Moric.	Brazil				[sin loc.]								False		au bords des mares
P		P00371690	isolectotype	Blanchet, JS			2085					Solanaceae	Solanum	stagnale	Moric.	Brazil				[sin loc.]								False		au bords des mares
G		G00343734	syntype	Blanchet, JS			3095	A				Solanaceae	Solanum	stagnale	Moric.	Brazil	Bahia			'Partie Meridionale; envoi recu en septembre 1840'								False
W	0004133			Blanchet, JS			3095	A				Solanaceae	Solanum	stagnale	Moric.	Brazil	Bahia			'Partie Meridionale; envoi recu en septembre 1840'								False
G		G00443006		Blanchet, JS			3095		21	9	1839	Solanaceae	Solanum	stagnale	Moric.	Brazil	Bahia			sin. loc.								False
G		G00443011		Blanchet, JS			3095		21	9	1839	Solanaceae	Solanum	stagnale	Moric.	Brazil	Bahia			sin. loc.								False
OXF				Blanchet, JS			3095		21	9	1839	Solanaceae	Solanum	stagnale	Moric.	Brazil	Bahia			sin. loc.								False
BM		BM000935626		Blanchet, JS			s.n.					Solanaceae	Solanum	stagnale	Moric.	Brazil				[sin loc.]								False
G		G00442778	possible type ?	Blanchet, JS			s.n.				1843	Solanaceae	Solanum	stagnale	Moric.	Brazil	Bahia			'Montiba'								False
W			syntype	Blanchet, JS			s.n.					Solanaceae	Solanum	stagnale	Moric.	Brazil	Bahia			Bahia								False
G		G00443003		Blanchet, JS			s.n.				1857	Solanaceae	Solanum	stagnale	Moric.	Brazil	Bahia			sin. loc.								False
G				Blanchet, JS			s.n.					Solanaceae	Solanum	stagnale	Moric.	Brazil	Bahia			sin. loc.								False
UEC	47625	UEC074132		Boechat, SL			17		9	10	1986	Solanaceae	Solanum	hexandrum	Vell.	Brazil	Minas Gerais	Tombos		Parque F. Municipal da Cachoeira.	-20.9047	-42.0228	<2km	SPEC				False	Flor lilás, frutos brancos, parte foleares com espinhos.
K		K001161608		Bovini, MG	Giordano, LC		658		28	11	1994	Solanaceae	Solanum	hexandrum	Vell.	Brazil	Rio de Janeiro	Parati		Apa-Cairucu, Coriacao	-23.2833	-44.6667	2-5km	SPEC	350			False	arbusto semi-heliofilo ca. 1.5 m; folhas membranaceas; cálice verde com corola violeta e estames amarelos; muitos espinhos	margem do rio
K		K001161609		Bovini, MG	Giordano, LC		658		28	11	1994	Solanaceae	Solanum	hexandrum	Vell.	Brazil	Rio de Janeiro	Parati		Apa-Cairucu, Coriacao	-23.2833	-44.6667	2-5km	SPEC	350			False	arbusto semi-heliofilo ca. 1.5 m; folhas membranaceas; cálice verde com corola violeta e estames amarelos; muitos espinhos	margem do rio
RB		RB00465682		Bovini, MG	Giordano, LC		658		28	11	1994	Solanaceae	Solanum	hexandrum	Vell.	Brazil	Rio de Janeiro	Parati		Apa-Cairucu, Coriacao	-23.2833	-44.6667	2-5km	SPEC	350			False	arbusto semi-heliofilo ca. 1.5 m; folhas membranaceas; cálice verde com corola violeta e estames amarelos; muitos espinhos	margem do rio
K		K001161610		Bovini, MG	Giordano, LC		658		28	11	1994	Solanaceae	Solanum	hexandrum	Vell.	Brazil	Rio de Janeiro	Parati		Apa-Cairucu, Coriacao	-23.2833	-44.6667	2-5km	SPEC	350			False	arbusto semi-heliofilo ca. 1.5 m; folhas membranaceas; cálice verde com corola violeta e estames amarelos; muitos espinhos	margem do rio
K		K001161607		Bovini, MG	Giordano, LC		658		28	11	1994	Solanaceae	Solanum	hexandrum	Vell.	Brazil	Rio de Janeiro	Parati		Apa-Cairucu, Coriacao	-23.2833	-44.6667	2-5km	SPEC	350			False	arbusto semi-heliofilo ca. 1.5 m; folhas membranaceas; cálice verde com corola violeta e estames amarelos; muitos espinhos	margem do rio
RB		RB00741366		Bovini, MG	Vieira, CM; Braga JMA; ,Lira Neto,JA; Alves, CA		1072		19	10	1996	Solanaceae	Solanum	hexandrum	Vell.	Brazil	Rio de Janeiro	Mangaratiba		Reserva Ecológica do Rio das Pedras, trilha do Cambucá.					200	300		False	Subarbusto ca. 1,50, heliófilo. Folhas membranáceas concolores. Flores liláses, estames amarelos. Botões verdes. Espinhos. Comum.
RB		RB00465976		Bovini, MG	Vieira, CM; Braga JMA; ,Lira Neto,JA; Alves, CA		1072		19	10	1996	Solanaceae	Solanum	hexandrum	Vell.	Brazil	Rio de Janeiro	Mangaratiba		Reserva Ecológica do Rio das Pedras, trilha do Cambucá.					200	300		False	Subarbusto ca. 1,50, heliófilo. Folhas membranáceas concolores. Flores liláses, estames amarelos. Botões verdes. Espinhos. Comum.
RB		RB00348175		Bovini, MG	M. Moraes, H. Costa, G. Cattan, S. J. Silva Neto .		2128		15	1	2002	Solanaceae	Solanum	hexandrum	Vell.	Brazil	Rio de Janeiro	Nova Iguaçu		Estrada do Ouro. REBIO do Tinguá					600	750		False	Subarbursto espinhoso, heliófilo, ca. 1,0m. Folhas membranáceas, concolores. Cálice verde, corola lilás. Frutos imaturos alvos.
US	1570293	01933732		Brade, AC			11018		23	8	1921	Solanaceae	Solanum	sublentum	Hiern	Brazil	Rio de Janeiro			Vista Chinesa								False
RB		RB00465573		Brade, AC	Altamiro, A; Apparicio		18190		13	5	1946	Solanaceae	Solanum	hexandrum	Vell.	Brazil	Espírito Santo	Itaguaçu		Jatiboca.								False
RB		RB00465244		Brade, AC	Altamiro, A		18312		9	5	1946	Solanaceae	Solanum	hexandrum	Vell.	Brazil	Espírito Santo	Itaguaçu-Limoeiro.		Itaguassú-Limoeiro.								False
RB		RB00700432		Braga, JMA			677		9	10	1993	Solanaceae	Solanum	hexandrum	Vell.	Brazil	Rio de Janeiro	Ibitioca		Fazenda Pedra Negra.								False	subarbusto, ca. 50cm de alt.; umbrófilo. Folhas membranáceas. Flores vistosas com cálice verde e corola roxa. Estames amarelos.	subbosque na base de costão rochoso ingreme
RB		RB00700692		Braga, JMA	Bovini, MG; Figueiredo, JR		874		17	11	1993	Solanaceae	Solanum	hexandrum	Vell.	Brazil	Rio de Janeiro	Guapimirim		Granja Monte Olivete, margem do rio Bananal.					500	600		False	Subarbusto, ca. 50cm de altura, heliófilo, lâmina foliar membranácea. Flores alvacentas com estames vistosos amarelos.	Pequeno trecho degradado em mata densa.
RB		RB00700758		Braga, JMA	Bovini, MG; Figueiredo, JR		1451		20	10	1994	Solanaceae	Solanum	hexandrum	Vell.	Brazil	Rio de Janeiro	Guapimirim		Granja Monte Olivete, Margem do rio bananal.					600			False	Arbusto ca 2,5m de altura, ciófilo. Folhas membranáceas. Pêlos castanhos e dourados. Flores vistosas, cálice verde e corola roxa, estames amarelos.	Margem do rio na encosta com mata densa.
RB		RB00465665		Braga, JMA			6244		14	10	2000	Solanaceae	Solanum	hexandrum	Vell.	Brazil	Rio de Janeiro	Rio das Ostras		Sob a rede elétrica que corta a REBIO.								False	Arbusto de ca. 1,5m de altura, heliófila. Folhas membranáceas, Flores vistosas, cálice esverdeado com máculas roxas, corola roxa e estames amarelos	Topo de morrote descampado e coberto de Pteridium sp.
MBM	422453	MBM422453		Brotto, ML	Cordeiro, J		3269		28	3	2019	Solanaceae	Solanum	hexandrum	Vell.	Brazil	Espírito Santo	Cachoeiro do Itapemirim		estrada de Barra Alegre	-20.6369	-41.3247	<2km	SPEC	330			False	arbusto 1.5 m; flroes azul-claras, estames amarelas	beira da estrada; florest ombrofila densa submontana, local antropizado
RB		RB01450797		Brotto, ML	Cordeiro, J		3269		28	3	2019	Solanaceae	Solanum	hexandrum	Vell.	Brazil	Espírito Santo	Cachoeiro do Itapemirim		estrada de Barra Alegre	-20.6369	-41.3247	<2km	SPEC	330			False	arbusto 1.5 m; flroes azul-claras, estames amarelas	beira da estrada; florest ombrofila densa submontana, local antropizado
BHCB	136458	BHCB046731		Bünger, MO	Fernandes, AC; Silva, MH; Ribeiro, ASS		531		11	3	2010	Solanaceae	Solanum	hexandrum	Vell.	Brazil	Minas Gerais	Alto Caparaó	Parque Nacional Caparaó	mata na base do Coração	-20.4322	-41.8469		SPEC	1356			False		mata
K		K000983778		Burchell, WJ			1157					Solanaceae	Solanum	sublentum	Hiern	Brazil				sin. loc.								False
K		K000983119		Burchell, WJ			s.n.					Solanaceae	Solanum	hexandrum	Vell.	Brazil				sin. loc. [no locality on label, not even country]								False
RB	298128	RB00465655		Callejas, R	Carvalho, AM; Silva, LM		1582		28	10	1983	Solanaceae	Solanum	stagnale	Moric.	Brazil	Bahia	Itabuna		km 9 da estrada Jucari - Palmeira	-14.7858	-39.2803	2-5km	GAZ	300			False	hierba 1 m; flores de color purpurea; estambres amarillos; ocasional	mata higrofila sul baiana; en sotobosque
NY		00770635		Callejas, R	Carvalho, AM; Silva, LM		1582		28	10	1983	Solanaceae	Solanum	stagnale	Moric.	Brazil	Bahia	Itabuna		km 9 da estrada Jucari - Palmeira	-14.7858	-39.2803	2-5km	GAZ	300			False	hierba 1 m; flores de color purpurea; estambres amarillos; ocasional	mata higrofila sul baiana; en sotobosque
RB		RB00479047		Campos Porto, P			776		11	10	1918	Solanaceae	Solanum	hexandrum	Vell.	Brazil	Rio de Janeiro	Itatiaia		Itatiaia								False
RB		RB00851833		Campos Porto, P			776		11	10	1918	Solanaceae	Solanum	hexandrum	Vell.	Brazil	Rio de Janeiro	Itatiaia		Itatiaia								False
BHCB	17220	BHCB046723		Campos, WG			55		10	2	1986	Solanaceae	Solanum	hexandrum	Vell.	Brazil	Distrito Federal	Dionísio										False
ESA		ESA012622		Campos,MTVA	et al.		150					Solanaceae	Solanum	hexandrum	Vell.	Brazil	São Paulo	Ilhabela		Ilhabela								False
RB		RB00465929		Carauta, JPP	Conceição, L		2348		26	2	1977	Solanaceae	Solanum	hexandrum	Vell.	Brazil	Rio de Janeiro	Rio de Janeiro		Pedra da Gávea, Mesa, Jardim de Alá.					700			False	Arbusto com flores verdes
JPB	55222	JPB0055222		Carauta, JPP	Moutella, RCO		2780		24	11	1977	Solanaceae	Solanum	hexandrum	Vell.	Brazil	Rio de Janeiro	Santa Maria Madalena		Serra da Grama	-21.9553	-42.0081	5-20k	GAZ				False	Arbusto freatófito e esciófilo com frutos roxo-escuros.Comum no local.; DESC: Arbusto freatófito e esciófilo com frutos roxo-escuros.Comum no local.
RB		RB00465225		Carauta, JPP	Moutella, RCO		2780		24	11	1977	Solanaceae	Solanum	hexandrum	Vell.	Brazil	Rio de Janeiro	Santa Maria Madalena		Serra da Grama	-21.9553	-42.0081	5-20k	GAZ				False	Arbusto freatófito e esciófilo com frutos roxo-escuros.Comum no local.; DESC: Arbusto freatófito e esciófilo com frutos roxo-escuros.Comum no local.
RB		RB00465642		Carauta, JPP	Souza, BC de		2803		25	11	1977	Solanaceae	Solanum	hexandrum	Vell.	Brazil	Rio de Janeiro	Santa Maria Madalena		Serra da Rifa.								False	Arbusto freatófito e esciólo
RB		RB00465252		Carauta, JPP	Kautsky, R		3282		20	10	1979	Solanaceae	Solanum	hexandrum	Vell.	Brazil	Espírito Santo	Domingos Martins		sin. loc.								False	Arbusto de flores violáceas.	À beira da estrada, local de semi-sombra.
RB		RB00465224		Carauta, JPP	M.R. Ascenção,E.S.F. da Rocha, G.V. Sommer		4592		11	1	1984	Solanaceae	Solanum	hexandrum	Vell.	Brazil	Rio de Janeiro	Itaperuna		Faz. São Domingos, Vale do Rio São Domingos, cerca de 200 metros da margem da est. para São José de Ubá.								False	Subarbusto com cerca de 1 m de altura. Muito urticante. Botão lilás.	Na orla da mata.
RB		RB00465990		Carauta, JPP			5330		13	10	1986	Solanaceae	Solanum	hexandrum	Vell.	Brazil	Rio de Janeiro	Barra do Piraí		Ipiabas.								False	Arbusto ciófilo, flores violáceas, crescendo em semi-sombra.
RB		RB00928637		Cardoso, LJT	R.S. Couto,J.M.A. Braga		694		26	8	2009	Solanaceae	Solanum	hexandrum	Vell.	Brazil	Rio de Janeiro	Campos dos Goytacazes		Distrito de Morro do Coco, Morro da antena, BR-101 Km 19 Norte					222			False	Cálice purpúreo. Frutos alvos.	Morro recoberto por pastagem com fragmento de floresta próximo ao cume, cobrindo uma linha de drenagem (grota).
RB		RB01097935		Cardoso, LJT	Jordão, L; Monteiro, P; Giovanetti, R		1382		4	5	2015	Solanaceae	Solanum	hexandrum	Vell.	Brazil	Rio de Janeiro	Resende		Serra do Eme. Floresta Ombrófila Densa. Parque Estadual da Pedra Selada	-22.2942	-44.4194	<2km	SPEC	1032			False
F	1916566	V0146808F		Carvalho, AM de			452		7	1	1981	Solanaceae	Solanum	stagnale	Moric.	Brazil	Bahia	Belmonte		A 3Km da cidade.	-15.8631	-38.8828	5-20k	GAZ				False	arbusto ca. 1.5 m; hastes come pilosidae pardecenta; folhas discolor; flroes com petalos azul-erroxeadas; frutos imaturos verdes	restinga arbustiva e campos
CEPEC	22793			Carvalho, AM de			452		7	1	1981	Solanaceae	Solanum	stagnale	Moric.	Brazil	Bahia	Belmonte		A 3Km da cidade.	-15.8631	-38.8828	5-20k	GAZ				False	arbusto ca. 1.5 m; hastes come pilosidae pardecenta; folhas discolor; flroes com petalos azul-erroxeadas; frutos imaturos verdes	restinga arbustiva e campos
MG	MG92240			Carvalho, AM de			452		7	1	1981	Solanaceae	Solanum	stagnale	Moric.	Brazil	Bahia	Belmonte		A 3Km da cidade.	-15.8631	-38.8828	5-20k	GAZ				False	arbusto ca. 1.5 m; hastes come pilosidae pardecenta; folhas discolor; flroes com petalos azul-erroxeadas; frutos imaturos verdes	restinga arbustiva e campos
MBM		MBM084283		Carvalho, AM de	Plowman, TC		1490		6	2	1983	Solanaceae	Solanum	stagnale	Moric.	Brazil	Bahia	Valença		km 9 estrada Valença/Guaibim								False	arbusto com ca. 1.5 m, ramificado na base; flroes com petalas violetas, anteras amarelas palidas; frutos imaturos verdes	restinga
HUEFS	2609	HUEFS000105097		Carvalho, AM de	Plowman, TC		1490		6	2	1983	Solanaceae	Solanum	stagnale	Moric.	Brazil	Bahia	Valença		km 9 estrada Valença/Guaibim								False	arbusto com ca. 1.5 m, ramificado na base; flroes com petalas violetas, anteras amarelas palidas; frutos imaturos verdes	restinga
MBM		MBM100573		Carvalho, AM de	Plowman, TC		1490		6	2	1983	Solanaceae	Solanum	stagnale	Moric.	Brazil	Bahia	Valença		km 9 estrada Valença/Guaibim								False	arbusto com ca. 1.5 m, ramificado na base; flroes com petalas violetas, anteras amarelas palidas; frutos imaturos verdes	restinga
F	1916970	V0146810F		Carvalho, AM de	Plowman, TC		1490		6	2	1983	Solanaceae	Solanum	stagnale	Moric.	Brazil	Bahia	Valença		km 9 estrada Valença/Guaibim								False	arbusto com ca. 1.5 m, ramificado na base; flroes com petalas violetas, anteras amarelas palidas; frutos imaturos verdes	restinga
CEPEC	30985			Carvalho, AM de	Plowman, TC		1490		6	2	1983	Solanaceae	Solanum	stagnale	Moric.	Brazil	Bahia	Valença		km 9 estrada Valença/Guaibim								False	arbusto com ca. 1.5 m, ramificado na base; flroes com petalas violetas, anteras amarelas palidas; frutos imaturos verdes	restinga
G		G00443004		Carvalho, AM de	Plowman, TC		1490		6	2	1983	Solanaceae	Solanum	stagnale	Moric.	Brazil	Bahia	Valença		km 9 estrada Valença/Guaibim								False	arbusto com ca. 1.5 m, ramificado na base; flroes com petalas violetas, anteras amarelas palidas; frutos imaturos verdes	restinga
CEPEC	50926			Carvalho, AM de			3219			11	1990	Solanaceae	Solanum	stagnale	Moric.	Brazil	Bahia	Valença		8Km na estrada Valença para Guaibim	-13.3703	-39.0731	<2km	GAZ				False	Arbusto com ca. 1,5m de altura; Flores com pétalas azul-arroxeadas; Frutos imaturos verdes	Restinga;
BHCB	102600	BHCB002663		Carvalho, AM de			3219			11	1990	Solanaceae	Solanum	stagnale	Moric.	Brazil	Bahia	Valença		8Km na estrada Valença para Guaibim	-13.3703	-39.0731	<2km	GAZ				False	Arbusto com ca. 1,5m de altura; Flores com pétalas azul-arroxeadas; Frutos imaturos verdes	Restinga;
CEPEC	84201			Carvalho, AM de	Jardim, JG; Sant'Ana, SC; Paixão, JL; et al.		6866		6	5	2000	Solanaceae	Solanum	hexandrum	Vell.	Brazil	Bahia	Jussari	RPPN Teimoso	entrada a 7.5 km na Rod. Jussari/Faz. Teimoso, 1.7 km da entrada	-15.1545	-39.5312		SPEC				False	arbusto 2 m; folhas verdes com a face inferior mais clara; frutos inmaturos verdes, cálice com indumento ferrugineo	mata higrofila sud baiana; solo argiloso com afloramentos rocosos
MO	6612015	MO-2845890		Carvalho, AM de	Jardim, JG; Sant'Ana, SC; Paixão, JL; et al.		6866		6	5	2000	Solanaceae	Solanum	hexandrum	Vell.	Brazil	Bahia	Jussari	RPPN Teimoso	entrada a 7.5 km na Rod. Jussari/Faz. Teimoso, 1.7 km da entrada	-15.1545	-39.5312		SPEC				False	arbusto 2 m; folhas verdes com a face inferior mais clara; frutos inmaturos verdes, cálice com indumento ferrugineo	mata higrofila sud baiana; solo argiloso com afloramentos rocosos
NY		00829346		Carvalho, AM de	Jardim, JG; Sant'Ana, SC; Paixão, JL; et al.		6866		6	5	2000	Solanaceae	Solanum	hexandrum	Vell.	Brazil	Bahia	Jussari	RPPN Teimoso	entrada a 7.5 km na Rod. Jussari/Faz. Teimoso, 1.7 km da entrada	-15.1545	-39.5312		SPEC				False	arbusto 2 m; folhas verdes com a face inferior mais clara; frutos inmaturos verdes, cálice com indumento ferrugineo	mata higrofila sud baiana; solo argiloso com afloramentos rocosos
RB		RB00465595		Carvalho, AM de	Jardim, JG; Sant'Ana, SC; Paixão, JL; et al.		6866		6	5	2000	Solanaceae	Solanum	hexandrum	Vell.	Brazil	Bahia	Jussari	RPPN Teimoso	entrada a 7.5 km na Rod. Jussari/Faz. Teimoso, 1.7 km da entrada	-15.1545	-39.5312		SPEC				False	arbusto 2 m; folhas verdes com a face inferior mais clara; frutos inmaturos verdes, cálice com indumento ferrugineo	mata higrofila sud baiana; solo argiloso com afloramentos rocosos
RB		RB00465995		Castellar, A	Bovini, MG; Giordano, LC; Melo, JQ; Boruche, M		6		22	8	1995	Solanaceae	Solanum	hexandrum	Vell.	Brazil	Rio de Janeiro	Paraty		Margem do Rio Corisco.								False	Erva, heliófila. Folha cartácea, concolor. Cálice verde escuro, corola lilás, estames amarelos, região estigmática esverdeada.
RB		RB00465656		Castellar, A	Bovini, MG; Giordano, LC; Melo, JQ; Boruche, M		14		23	8	1995	Solanaceae	Solanum	hexandrum	Vell.	Brazil	Rio de Janeiro	Paraty		Morro da Pedra Rolada.					350			False	Erva heliófila. Folha cartácea concolor. Cálice verde. Corola lilás. Estames amarelos. Região estigmática esverdeada. Fruto imaturo verde-claro.
SPF	2337			Ceccantini, GCT	Freire, GQ; Garcia, R; Jono, V; Melo Jr, JCF		2812		1	1	2006	Solanaceae	Solanum	sublentum	Hiern	Brazil	Minas Gerais	Matozinhos			-19.4772	-44.0152	<2km	SPEC	702	702		False
BHCB	49472	BHCB046745		Chuang, W			s.n.		20	10	1990	Solanaceae	Solanum	hexandrum	Vell.	Brazil	São Paulo	Mogi das Cruzes	Serra do Itapety	Sitio Cacheirinha, Bairro Alto da Serra	-23.4275	-46.6596	2-5km	GAZ				False	porte árboreo, ca. 3 m
BHCB	208380	BHCB208380		Clarissa, C			3		13	6	2019	Solanaceae	Solanum	hexandrum	Vell.	Brazil	Rio de Janeiro	Campos dos Goytacazes		Morro do Itaoca	-21.7542	-41.3244	<2km	SPEC				False	Com espinhos mas flores e no caule.
RB		RB01188961		Colletta, GD	Ferrucci, MS; Angulo, MB; Flores, TB; Leoni, LS		166		11	5	2009	Solanaceae	Solanum	hexandrum	Vell.	Brazil	Minas Gerais			Carangola, estrada de furriel	-20.7331	-42.0294	2-5km	GAZ				False	arbusto ca. 2 m; flores com corola violeta e antheras amarelas
ESA	110320			Colletta, GD	Ferrucci, MS; Angulo, MB; Flores, TB; Leoni, LS		166		11	5	2009	Solanaceae	Solanum	hexandrum	Vell.	Brazil	Minas Gerais			Carangola, estrada de furriel	-20.7331	-42.0294	2-5km	GAZ				False	arbusto ca. 2 m; flores com corola violeta e antheras amarelas
CAP	9615			Cordeiro, J	Brotto, ML		6030		29	3	2019	Solanaceae	Solanum	hexandrum	Vell.	Brazil	Espírito Santo	Castelo		Parque Estadual Mata das Flores	-20.6142	-41.3681	<2km	SPEC	127			False	arbusto ca. 1 m; petalas lilas e estames amarelos	Floresta Ombrofila Sensa Submontana
MBM		MBM422509		Cordeiro, J	Brotto, ML		6030		29	3	2019	Solanaceae	Solanum	hexandrum	Vell.	Brazil	Espírito Santo	Castelo		Parque Estadual Mata das Flores	-20.6142	-41.3681	<2km	SPEC	127			False	arbusto ca. 1 m; petalas lilas e estames amarelos	Floresta Ombrofila Sensa Submontana
RB		RB01449972		Cordeiro, J	Brotto, ML		6030		29	3	2019	Solanaceae	Solanum	hexandrum	Vell.	Brazil	Espírito Santo	Castelo		Parque Estadual Mata das Flores	-20.6142	-41.3681	<2km	SPEC	127			False	arbusto ca. 1 m; petalas lilas e estames amarelos	Floresta Ombrofila Sensa Submontana
UEC	52360	UEC047339		Costa, APL			16985			9	1984	Solanaceae	Solanum	hexandrum	Vell.	Brazil	Minas Gerais	Juiz de Fora		Reserva Biológica Municipal do Poço D'Anta.Em Beira de Mata.	-21.7642	-43.3503	5-20k	GAZ				False
BHCB	76880	BHCB027224		Costa, AS	Viégas, AP		s.n.		27	9	1938	Solanaceae	Solanum	hexandrum	Vell.	Brazil	São Paulo	Ubatuba		Estação Experimental Ubatuba	-23.43	-45.07	<2km	GAZ				False
NY		02707645		Costa, IG			543		13	9	2014	Solanaceae	Solanum	hexandrum	Vell.	Brazil	Rio de Janeiro	São Fidélis		Serra de Itacolomy, em Zona de Amortecimento do Parque Estadual do Desengano	-21.8164	-41.8453	<2km	SPEC	1025			False	subarbusto arborescente; lamina membranacea esverdeada, discolor [very lobed leaves]	campo de altitude; em mata a margem da estrada
RB	636893	01040560		Costa, IG			543		13	9	2014	Solanaceae	Solanum	hexandrum	Vell.	Brazil	Rio de Janeiro	São Fidélis		Serra de Itacolomy, em Zona de Amortecimento do Parque Estadual do Desengano	-21.8164	-41.8453	<2km	SPEC	1025			False	subarbusto arborescente; lamina membranacea esverdeada, discolor [very lobed leaves]	campo de altitude; em mata a margem da estrada
BHCB		BHCB215506		Costa, IG			543		13	9	2014	Solanaceae	Solanum	hexandrum	Vell.	Brazil	Rio de Janeiro	São Fidélis		Serra de Itacolomy, em Zona de Amortecimento do Parque Estadual do Desengano	-21.8164	-41.8453	<2km	SPEC	1025			False	subarbusto arborescente; lamina membranacea esverdeada, discolor [very lobed leaves]	campo de altitude; em mata a margem da estrada
UEC	63231	UEC085082		Costa, LV	Andrade, IR		89		5	7	1987	Solanaceae	Solanum	sublentum	Hiern	Brazil	Minas Gerais	Caratinga		Estação biológica de Caratinga.	-19.7897	-42.1392	5-20k	GAZ				False	Corola branca, antera amarela alva como invasora.
BHCB	12010	BHCB043406		Costa, LV	Horta, MB; et al.		199		27	11	1987	Solanaceae	Solanum	hexandrum	Vell.	Brazil	Minas Gerais	Caratinga		Estação Biológica de Caratinga	-19.7897	-42.1392	<2km	GAZ				False
UEC	63234	UEC085080		Costa, LV			200		27	11	1987	Solanaceae	Solanum	sublentum	Hiern	Brazil	Minas Gerais	Caratinga		Estação biológica do Caratinga, EBC, MG.	-19.7897	-42.1392	5-20k	GAZ				False	Pétalas brancas.Arbusto de 1m.
BHCB	139457	BHCB046717		Costa, LV	Sanglard, J		865		12	1	2010	Solanaceae	Solanum	hexandrum	Vell.	Brazil	Minas Gerais	Volta Grande		PCH Foz do Angú	-21.7706	-42.5389	<2km	GAZ				False	Arbusto. Pasto sujo.
ESA	048449			Costa, LV			s.n.			1	1998	Solanaceae	Solanum	hexandrum	Vell.	Brazil	Minas Gerais	São João Nepomuceno	Itamarati de Minas	Mineração de Aluminio - CBA								False	arbusto 1.5 m
BHCB	49215	BHCB046750		Costa, LV			s.n.			6	1999	Solanaceae	Solanum	hexandrum	Vell.	Brazil	Minas Gerais	Antônio Dias	RPPN Guilman-Amorim									False	arbusto 2.5 m	clareira em eucalyptal
CESJ		CESJ031942		Costa, LV			s.n.			6	1999	Solanaceae	Solanum	hexandrum	Vell.	Brazil	Minas Gerais	Antônio Dias	RPPN Guilman-Amorim									False	arbusto 2.5 m	clareira em eucalyptal
BHCB	41930	BHCB043407		Costa, LV			s.n.			1	1998	Solanaceae	Solanum	hexandrum	Vell.	Brazil	Minas Gerais	São João Nepomuceno	Itamarati de Minas	Mineração de Aluminio - CBA								False	arbusto 1.5 m
MBML	45148	MBML00055169		Couto, DR			690		18	7	2008	Solanaceae	Solanum	hexandrum	Vell.	Brazil	Espírito Santo	Alegre		ARIE Laerth Paiva Gama	-20.7672	-41.5503	2-5km	GAZ				False	arbusto; flor branca	proximo ao brejo
E		E00526119		Davis, PH	Shepherd, GJ; Makino, H; Silvestre, MS; Jung, SL	D.	59826		21	8	1976	Solanaceae	Solanum	hexandrum	Vell.	Brazil	São Paulo			Serra do Mar above Ubatuba					50	100		False	Large soft shrub; flowers large, lilac; stellate hairs on leaves	Edge of rain forest
UEC		UEC047345		Davis, PH	Shepherd, GJ; Makino, H; Silvestre, MS; Jung, SL	D.	59826		21	8	1976	Solanaceae	Solanum	hexandrum	Vell.	Brazil	São Paulo			Serra do Mar above Ubatuba					50	100		False	Large soft shrub; flowers large, lilac; stellate hairs on leaves	Edge of rain forest
NY		00770590		Davis, PH	Shepherd, GJ; Makino, H; Silvestre, MS; Jung, SL	D.	59826		21	8	1976	Solanaceae	Solanum	hexandrum	Vell.	Brazil	São Paulo			Serra do Mar above Ubatuba					50	100		False	Large soft shrub; flowers large, lilac; stellate hairs on leaves	Edge of rain forest
RB		RB00465948		Delforge, H			s.n.		9	9	1922	Solanaceae	Solanum	hexandrum	Vell.	Brazil	São Paulo	Lorena		Lorena								False	Fl. roxa
IAC	18579			Delistoianov, J			s.n.		20	3	1960	Solanaceae	Solanum	hexandrum	Vell.	Brazil	Espírito Santo			Vale do Rio Doce								False
BHCB	129450			Demuner, V	Magnago, LFS; Cruz, T; Bausen, E		2922		17	10	2006	Solanaceae	Solanum	hexandrum	Vell.	Brazil	Espírito Santo	Águia Branca		16 de Abril	-18.9069	-40.7347		SPEC	150	200		False	Arbusto 4m, flores roxas, anteras amarelas. Interior de mata alterada.
MBML	30241	MBML030241		Demuner, V	Vervloet, RR; Belisario, M; Bausen, E		4131		30	5	2007	Solanaceae	Solanum	hexandrum	Vell.	Brazil	Espírito Santo	Santa Leopoldina		Colina Verde (Morro do Agudo), propr.: Israel Elias Ramos (trilha acima do bananal).	-20.0981	-40.44	<2km	SPEC	300	300		False	Arbusto 2m botões florais, flores pétalas roxas, sépalas vinho, frutos imaturos verdes.Interior de mata.
MBML		MBML032876		Demuner, V	Cruz, TA; Belisário, M		4944		29	1	2008	Solanaceae	Solanum	hexandrum	Vell.	Brazil	Espírito Santo	Sanata Leopoldina		Fazenda Caioaba, Propriedade Cláudio Villoni	-20.0594	-40.4731		SPEC	100	300		False
BHCB	129454	BHCB043404		Demuner, V	Cruz, TA; Belisário, M		4944		29	1	2008	Solanaceae	Solanum	hexandrum	Vell.	Brazil	Espírito Santo	Sanata Leopoldina		Fazenda Caioaba, Propriedade Cláudio Villoni	-20.0594	-40.4731		SPEC	100	300		False
RB		RB00465924		Duarte de Barros, W			1121		13	11	1942	Solanaceae	Solanum	hexandrum	Vell.	Brazil	Rio de Janeiro	Teresópolis		Teresópolis								False
RB		RB00705143		Duarte, AP	Pereira, E		1573		10	11	1948	Solanaceae	Solanum	hexandrum	Vell.	Brazil	Rio de Janeiro	Rio de Janeiro		Estrada da Vista Chinesa.								False	Planta com frutos do tamanho de uma jabuticaba das grandes envolvido pelo cálice.
NY		00770751		Duarte, AP			5002		2	9	1959	Solanaceae	Solanum	sublentum	Hiern	Brazil	Rio de Janeiro			Estado da Guanabara, Pedra da Onaa, Estrada do Redentor.								False
RB		RB00465606		Duarte, C	et al.		8		7	3	1994	Solanaceae	Solanum	hexandrum	Vell.	Brazil	Rio de Janeiro	Paraty		Corrego dos Micos. Morro da Pedra Rolada.					180			False	Arbusto, tronco com espinhos. Folhas membranáceas, fruto carnoso de cor verde.
P		P00614724		Dubois, D			s.n.					Solanaceae	Solanum	sublentum	Hiern	Brazil	Bahia			sin. loc.								False
S	S15-9935			Dusén, P			5135		12	10	1904	Solanaceae	Solanum	hexandrum	Vell.	Brazil	Rio de Janeiro		Corcovado	Corcovado								False
NY		00770598		Dusén, P			5135		12	10	1904	Solanaceae	Solanum	hexandrum	Vell.	Brazil	Rio de Janeiro		Corcovado	Corcovado								False
RB		RB00465650		Egler, W			105		14	1	1955	Solanaceae	Solanum	hexandrum	Vell.	Brazil	São Paulo	São Paulo		Serra da Bocaina.								False	Fl. roxas, 1 m alt	Capoeira
US	2688034	01931537		Eiten, G	Eiten, LT		7914		24	11	1966	Solanaceae	Solanum	hexandrum	Vell.	Brazil	São Paulo	Caraguatatuba		along road 12-15 km N from city of Caraguatatuba towards Paraibuna, seaward face of Serra do Mar	-23.5833	-45.45	2-5km	SPEC	500		c	False	leaf spines patent; corolla bluish-violet, athers yellow, style white, stigma medium green; flowes to 40 mm diameter	in open herbage at roadside edge; tall evergreen virgin forest (except where disturbed immediately along road)
SP	139105			Eiten, G	Eiten, LT		7914		24	11	1966	Solanaceae	Solanum	hexandrum	Vell.	Brazil	São Paulo	Caraguatatuba		along road 12-15 km N from city of Caraguatatuba towards Paraibuna, seaward face of Serra do Mar	-23.5833	-45.45	2-5km	SPEC	500		c	False	leaf spines patent; corolla bluish-violet, athers yellow, style white, stigma medium green; flowes to 40 mm diameter	in open herbage at roadside edge; tall evergreen virgin forest (except where disturbed immediately along road)
US	2688033	01931536		Eiten, G	Eiten, LT		7914		24	11	1966	Solanaceae	Solanum	hexandrum	Vell.	Brazil	São Paulo	Caraguatatuba		along road 12-15 km N from city of Caraguatatuba towards Paraibuna, seaward face of Serra do Mar	-23.5833	-45.45	2-5km	SPEC	500		c	False	leaf spines patent; corolla bluish-violet, athers yellow, style white, stigma medium green; flowes to 40 mm diameter	in open herbage at roadside edge; tall evergreen virgin forest (except where disturbed immediately along road)
CORD		CORD00024575		Emygdio, L		RB-	38680		14	8	1942	Solanaceae	Solanum	hexandrum	Vell.	Brazil	Rio de Janeiro	Teresópolis	Fazenda Boa Fé									False
MO	3943782	MO-1336257		Erickson, HT			1		13	12	1966	Solanaceae	Solanum	hexandrum	Vell.	Brazil	Minas Gerais		Divina de Uba									False
UEC	181447	UEC047338		Esteves, GL	Rodrigues, EA; Shirasuna, RT; Catharino, ELM		2634		27	9	1994	Solanaceae	Solanum	hexandrum	Vell.	Brazil	São Paulo	Bananal		Serra da Bocaina. Estrada para Madeirite.	-22.68	-44.32	2-5km	GAZ				False	Arbusto, cerca de !,5m de altura; corola roxo-clara; cálice arroxeado; indumento ferrugíneo.
SP	305774	SP116452		Esteves, GL	Rodrigues, EA; Shirasuna, RT; Catharino, ELM		2634		27	9	1994	Solanaceae	Solanum	hexandrum	Vell.	Brazil	São Paulo	Bananal		Serra da Bocaina. Estrada para Madeirite.	-22.68	-44.32	2-5km	GAZ				False	Arbusto, cerca de !,5m de altura; corola roxo-clara; cálice arroxeado; indumento ferrugíneo.
RB		RB01188862		Faria, ALA			120		13	7	2009	Solanaceae	Solanum	hexandrum	Vell.	Brazil	Minas Gerais	Tombos		Mata do Banco.								False
ALCB	27486			Faria, LSS	Claudio		s.n.		31	10	1995	Solanaceae	Solanum	stagnale	Moric.	Brazil	Bahia	Salvador		Região Metropolitana Salvador, Parque de Abaeté	-12.9667	-38.5	<2km	SPEC				False	tomentosa.Folhas com acúleos na face dorsal e no caule.Flor pequena, roxa.Fruto globoso.
RB		RB00465664		Farney, C			161		7	11	1982	Solanaceae	Solanum	hexandrum	Vell.	Brazil	Rio de Janeiro	Nova Friburgo		São Pedro do Lumiar-Pedra dos Mafort.								False	Sub-arbusto, cíofilo, caule verde com indumentos castanhos, folhas verde escuro na face dorsal, verde claro na face ventral, inflorescência com flores vináceas, cálice castanho, indumentos castanhos.
BHCB	128457	BHCB064345		Ferreira, LA	Hatschbach, GM; Silva, JM		69108		17	5	1999	Solanaceae	Solanum	hexandrum	Vell.	Brazil	Espírito Santo	Venda Nova do Imigrante		Varzeão	-20.3397	-41.1347	<2km	GAZ	900	900		False	Arbusto, 2m, flor lilás. Clareiras da floresta atlântica.
BHCB		BHCB046740		Ferreira, LA	Hatschbach, GM; Silva, JM		69108		17	5	1999	Solanaceae	Solanum	hexandrum	Vell.	Brazil	Espírito Santo	Venda Nova do Imigrante		Varzeão	-20.3397	-41.1347	<2km	GAZ	900	900		False	Arbusto, 2m, flor lilás. Clareiras da floresta atlântica.
NY	NY0082934	00829341		Fiaschi, P	Amorim, AM; Paixão, JL; Sant'Ana, SC		1987		14	2	2004	Solanaceae	Solanum	hexandrum	Vell.	Brazil	Bahia	Jussari	RPPN Serra do Teimoso	estrada de Jussari para Palmira, entrada a esq. ca. 7.5 km após Jussari, Fazenda Teimoso	-15.1603	-39.2028		SPEC				False	arbusto com ramas decumbentes, ca. 2 m; folhas levemente discolores; flroes com cálice verde-claro, estames con anteras amarelas
SPF		SPF00165687		Fiaschi, P	Amorim, AM; Paixão, JL; Sant'Ana, SC		1987		14	2	2004	Solanaceae	Solanum	hexandrum	Vell.	Brazil	Bahia	Jussari	RPPN Serra do Teimoso	estrada de Jussari para Palmira, entrada a esq. ca. 7.5 km após Jussari, Fazenda Teimoso	-15.1603	-39.2028		SPEC				False	arbusto com ramas decumbentes, ca. 2 m; folhas levemente discolores; flroes com cálice verde-claro, estames con anteras amarelas
BHCB	102605			Fiaschi, P	Amorim, AM; Paixão, JL; Sant'Ana, SC		1987		14	2	2004	Solanaceae	Solanum	hexandrum	Vell.	Brazil	Bahia	Jussari	RPPN Serra do Teimoso	estrada de Jussari para Palmira, entrada a esq. ca. 7.5 km após Jussari, Fazenda Teimoso	-15.1603	-39.2028		SPEC				False	arbusto com ramas decumbentes, ca. 2 m; folhas levemente discolores; flroes com cálice verde-claro, estames con anteras amarelas
W	2015-0009617			Fiaschi, P	Amorim, AM; Paixão, JL; Sant'Ana, SC		1987		14	2	2004	Solanaceae	Solanum	hexandrum	Vell.	Brazil	Bahia	Jussari	RPPN Serra do Teimoso	estrada de Jussari para Palmira, entrada a esq. ca. 7.5 km após Jussari, Fazenda Teimoso	-15.1603	-39.2028		SPEC				False	arbusto com ramas decumbentes, ca. 2 m; folhas levemente discolores; flroes com cálice verde-claro, estames con anteras amarelas
CEPEC	101354			Fiaschi, P	Amorim, AM; Paixão, JL; Sant'Ana, SC		1987		14	2	2004	Solanaceae	Solanum	hexandrum	Vell.	Brazil	Bahia	Jussari	RPPN Serra do Teimoso	estrada de Jussari para Palmira, entrada a esq. ca. 7.5 km após Jussari, Fazenda Teimoso	-15.1603	-39.2028		SPEC				False	arbusto com ramas decumbentes, ca. 2 m; folhas levemente discolores; flroes com cálice verde-claro, estames con anteras amarelas
MO	6448583	MO-2659816		Fiaschi, P	Amorim, AM; Paixão, JL; Sant'Ana, SC		1987		14	2	2004	Solanaceae	Solanum	hexandrum	Vell.	Brazil	Bahia	Jussari	RPPN Serra do Teimoso	estrada de Jussari para Palmira, entrada a esq. ca. 7.5 km após Jussari, Fazenda Teimoso	-15.1603	-39.2028		SPEC				False	arbusto com ramas decumbentes, ca. 2 m; folhas levemente discolores; flroes com cálice verde-claro, estames con anteras amarelas
ESA		ESA122594		Flores, TB	Kuntz-Galvão, J; Campos, OR		1465		23	10	2012	Solanaceae	Solanum	hexandrum	Vell.	Brazil	Espírito Santo	Ibitirama		Santa MArta, estarda que ramifica a esquerda logo após do ponte, rumo ao alojamento do ICMBIO	-20.5414	-41.6672	<2km	SPEC				False	erva ca. 80 cm; calice e corola roxas, androceu amarelo	mata da encosta
RB		RB00936096		Flores, TB	Kuntz-Galvão, J; Campos, OR		1465		23	10	2012	Solanaceae	Solanum	hexandrum	Vell.	Brazil	Espírito Santo	Ibitirama		Santa MArta, estarda que ramifica a esquerda logo após do ponte, rumo ao alojamento do ICMBIO	-20.5414	-41.6672	<2km	SPEC				False	erva ca. 80 cm; calice e corola roxas, androceu amarelo	mata da encosta
RB		RB00977420		Flores, TB	Campos, OR		1705		30	10	2012	Solanaceae	Solanum	hexandrum	Vell.	Brazil	Espírito Santo	Castelo		Vilarejo de Corumbá, estrada à direita na igreja católica.								False	Erva, ca. 90cm de alt. Cálice verde, corola roxa, androceu amarelo. Frutos verdes
UEC	186805	UEC116534		Flores, TB	Campos, OR		1717		29	10	2008	Solanaceae	Solanum	hexandrum	Vell.	Brazil	Espírito Santo	Castelo		Estrada entre a sede do Parque Estadual de Forno Grande e o povoado de Pedregulho								False	erva ca. 1 m; calice verde; corola alva, androceu amarelo
RB	621186	RB0938531		Flores, TB	Campos, OR		1717		29	10	2008	Solanaceae	Solanum	hexandrum	Vell.	Brazil	Espírito Santo	Castelo		Estrada entre a sede do Parque Estadual de Forno Grande e o povoado de Pedregulho								False	erva ca. 1 m; calice verde; corola alva, androceu amarelo
ESA	129378			Flores, TB	Campos, OR		1717		29	10	2008	Solanaceae	Solanum	hexandrum	Vell.	Brazil	Espírito Santo	Castelo		Estrada entre a sede do Parque Estadual de Forno Grande e o povoado de Pedregulho								False	erva ca. 1 m; calice verde; corola alva, androceu amarelo
RB		RB00465968		Folli, DA			1943		8	7	1993	Solanaceae	Solanum	stagnale	Moric.	Brazil	Bahia	Alcobaça			-17.5194	-39.1956	<2km	SPEC				False
NY		00770633		Folli, DA			1943		8	7	1993	Solanaceae	Solanum	stagnale	Moric.	Brazil	Bahia	Alcobaça			-17.5194	-39.1956	<2km	SPEC				False
CVRD			isotype	Folli, DA			7560		12	6	2017	Solanaceae	Solanum	phrixothrix	Gouvêa & S.Knapp	Brazil	Espírito Santo	Linhares		bairro Bebedouro, mata de tabuleiro, estrada ES-245, sentido a Regência, mata de cabruca (Cacau), UTM: 394627, 7851005	-19.4325	-40.0037	<2km	SPEC				False		mata de tabuleiro
BHCB			holotype	Folli, DA			7560		12	6	2017	Solanaceae	Solanum	phrixothrix	Gouvêa & S.Knapp	Brazil	Espírito Santo	Linhares		bairro Bebedouro, mata de tabuleiro, estrada ES-245, sentido a Regência, mata de cabruca (Cacau), UTM: 394627, 7851005	-19.4325	-40.0037	<2km	SPEC				False		mata de tabuleiro
MCCA	1347	MCCA01491		Fonseca, RS			s.n.		21	4	2009	Solanaceae	Solanum	hexandrum	Vell.	Brazil	Minas Gerais	Viçosa		Estação de Pesquisas, Treinamento e Educação Ambiental Mata do Paraíso, Trilha do Aceiro.	-20.8019	-42.8586	<2km	SPEC				False	Arbusto, corola roxa, andromonoico	área aberta
MCCA	1346	MCCA01490		Fonseca, RS			s.n.		21	3	2009	Solanaceae	Solanum	hexandrum	Vell.	Brazil	Minas Gerais	Viçosa		Estação de Pesquisas, Treinamento e Educação Ambiental Mata do Paraíso, Trilha da Pesquisa.	-20.8019	-42.8586	<2km	SPEC				False	Flor grande, corola azulada, 1,7m,	área aberta
RB		RB00561937		Fontana, AP	Brahim, KA; Kollmann, L; Perdiz, R		3051		16	3	2007	Solanaceae	Solanum	hexandrum	Vell.	Brazil	Espírito Santo	Santa Leopoldina		California, propriedade de Albertino Kriger. Floresta Ombrófila Aberta, Mata de Encosta.	-20.3289	-40.6742	<2km	SPEC	565			False	Arbusto, ca. 1,2m, na sombra. Fruto verde.
MBML	40787	MBML040787		Fontana, AP	Braga, E; Manhães, V; Couto, D; Leite, V; Cunha, G; Kollamnn, L; Sobreira, R; Suhett, K		5440		22	7	2008	Solanaceae	Solanum	hexandrum	Vell.	Brazil	Espírito Santo	Alegre		São João do Norte, PCH Santa Fé, Reservatório de Derivação, fragmento de estágio inicial, mata ciliar, Parcela 30 e 31	-20.6699	-41.4928	<2km	SPEC	207	346		False	arbusto 1.5 m; flores e frutos roxos	fragmento de estágio inicial, mata ciliar
MBML	40787	MBML00055140		Fontana, AP	Braga, E; Manhães, V; Couto, D; Leite, V; Cunha, G; Kollamnn, L; Sobreira, R; Suhett, K		5440		22	7	2008	Solanaceae	Solanum	hexandrum	Vell.	Brazil	Espírito Santo	Alegre		São João do Norte, PCH Santa Fé, Reservatório de Derivação, fragmento de estágio inicial, mata ciliar, Parcela 30 e 31	-20.6699	-41.4928	<2km	SPEC	207	346		False	arbusto 1.5 m; flores e frutos roxos	fragmento de estágio inicial, mata ciliar
MBML	36299	MBML036299		Forzza, RC	et al.		5029		15	2	2008	Solanaceae	Solanum	hexandrum	Vell.	Brazil	Espírito Santo	Cariacica		Reserva Biológica Duas Bocas	-20.2639	-40.42	5-20k	GAZ				False
CEPEC	125507			Forzza, RC	et al.		5029		15	2	2008	Solanaceae	Solanum	hexandrum	Vell.	Brazil	Espírito Santo	Cariacica		Reserva Biológica Duas Bocas	-20.2639	-40.42	5-20k	GAZ				False
BHCB	128617	BHCB046748		Forzza, RC	Menini Neto, L; Saavedra, M		5125		27	5	2008	Solanaceae	Solanum	hexandrum	Vell.	Brazil	Rio de Janeiro	Campos dos Goytacazes	Morro do Itaoca	Campos de Goytacases; Ibitioca	-21.7883	-41.4572	<2km	SPEC	54			False	arbusto 1 m; flores roxas; frutos alvos	inselbergue com fragmentos de floresta na base
RB		RB00540455		Forzza, RC	Menini Neto, L; Saavedra, M		5125		27	5	2008	Solanaceae	Solanum	hexandrum	Vell.	Brazil	Rio de Janeiro	Campos dos Goytacazes	Morro do Itaoca	Campos de Goytacases; Ibitioca	-21.7883	-41.4572	<2km	SPEC	54			False	arbusto 1 m; flores roxas; frutos alvos	inselbergue com fragmentos de floresta na base
RB		RB01232846		Forzza, RC	Paula, LFA; Barbosa-Silva, RG; Mauad, LP		8803		20	5	2016	Solanaceae	Solanum	hexandrum	Vell.	Brazil	Espírito Santo	Cachoeiro de Itapemirim		Burarama, localidade de Furquilha.	-20.6483	-41.3531	<2km	SPEC	491			False	Arbusto, ca. 50 cm alt. Flores passadas com cálice roxo.
MBML	034428			Fraga, CN	Amorim, AM; Forzza, RC; Fontana, AP; Kollmann, L		1899		18	2	2008	Solanaceae	Solanum	hydroides	Gouvêa & Giacomin	Brazil	Espírito Santo	Nova Venécia	APA do Pedra de Elefante	Serra de Baixo, Pedra da Torre	-18.7828	-40.4464		SPEC	420	500		False	arbusto; caule com espinhos castanhos; flores com pétalas brancas, estames amarelos; frutos verdes	inselbergue
RB	463214	RB00521494		Fraga, CN	Amorim, AM; Forzza, RC; Fontana, AP; Kollmann, L		1899		18	2	2008	Solanaceae	Solanum	hydroides	Gouvêa & Giacomin	Brazil	Espírito Santo	Nova Venécia	APA do Pedra de Elefante	Serra de Baixo, Pedra da Torre	-18.7828	-40.4464		SPEC	420	500		False	arbusto; caule com espinhos castanhos; flores com pétalas brancas, estames amarelos; frutos verdes	inselbergue
UPCB	69651			Fraga, CN	Amorim, AM; Forzza, RC; Fontana, AP; Kollmann, L		1899		18	2	2008	Solanaceae	Solanum	hydroides	Gouvêa & Giacomin	Brazil	Espírito Santo	Nova Venécia	APA do Pedra de Elefante	Serra de Baixo, Pedra da Torre	-18.7828	-40.4464		SPEC	420	500		False	arbusto; caule com espinhos castanhos; flores com pétalas brancas, estames amarelos; frutos verdes	inselbergue
CEPEC	125121			Fraga, CN	Goldenberg, R; Saavedra, MM; Mynssen, CM		2012		3	5	2008	Solanaceae	Solanum	hexandrum	Vell.	Brazil	Espírito Santo	Castelo	Parque Estadual do Forno Grande	Rio Manso	-20.523	-41.097	2-5km	GAZ	1200	1250		False	arbusto ca. 2 m; flores com pétalas brancas, estames amarelos	floresta ombrófila densa altomontana
BHCB	137613			Fraga, CN	Goldenberg, R; Saavedra, MM; Mynssen, CM		2012		3	5	2008	Solanaceae	Solanum	hexandrum	Vell.	Brazil	Espírito Santo	Castelo	Parque Estadual do Forno Grande	Rio Manso	-20.523	-41.097	2-5km	GAZ	1200	1250		False	arbusto ca. 2 m; flores com pétalas brancas, estames amarelos	floresta ombrófila densa altomontana
MBML		MBML035087		Fraga, CN	Goldenberg, R; Saavedra, MM; Mynssen, CM		2012		3	5	2008	Solanaceae	Solanum	hexandrum	Vell.	Brazil	Espírito Santo	Castelo	Parque Estadual do Forno Grande	Rio Manso	-20.523	-41.097	2-5km	GAZ	1200	1250		False	arbusto ca. 2 m; flores com pétalas brancas, estames amarelos	floresta ombrófila densa altomontana
RB	468620	RB00529615		Fraga, CN	Goldenberg, R; Saavedra, MM; Mynssen, CM		2012		3	5	2008	Solanaceae	Solanum	hexandrum	Vell.	Brazil	Espírito Santo	Castelo	Parque Estadual do Forno Grande	Rio Manso	-20.523	-41.097	2-5km	GAZ	1200	1250		False	arbusto ca. 2 m; flores com pétalas brancas, estames amarelos	floresta ombrófila densa altomontana
SPF		SPF00160223		França, GS			348		4	6	2003	Solanaceae	Solanum	hexandrum	Vell.	Brazil	Minas Gerais	Marliéria	Fazenda Paraiso									False	arbusto 4 m; flores arroxeadas	margem de córrego; floresta estacional semidecidual
BHCB	81857	BHCB046733		França, GS			348		4	6	2003	Solanaceae	Solanum	hexandrum	Vell.	Brazil	Minas Gerais	Marliéria	Fazenda Paraiso									False	arbusto 4 m; flores arroxeadas	margem de córrego; floresta estacional semidecidual
FUEL	36848			França, GS			348		4	6	2003	Solanaceae	Solanum	hexandrum	Vell.	Brazil	Minas Gerais	Marliéria	Fazenda Paraiso									False	arbusto 4 m; flores arroxeadas	margem de córrego; floresta estacional semidecidual
BHCB	87998	BHCB046735		França, GS	Raggi, F		548		4	5	2004	Solanaceae	Solanum	hexandrum	Vell.	Brazil	Minas Gerais	Timóteo	Parque Estadual do Rio Doce	Macuco	-19.5911	-42.5686		SPEC	248			False	arbusto 1.5 m; flor arroxeada	borda da mata
RB		RB00465999		Freire de Carvalho, L d'A			559		28	5	1977	Solanaceae	Solanum	hexandrum	Vell.	Brazil	Rio de Janeiro	Teresópolis		Granja Mafes.								False
RB		RB00465707		Freire de Carvalho, L d'A			662		27	9	1987	Solanaceae	Solanum	hexandrum	Vell.	Brazil	Rio de Janeiro	Teresópolis		Granja Mafra, Lote 13 subespontânea; Distr. Laje, estr. para Campo Limpo.	-22.4122	-42.9656						False	Subarbusto deca. 1,5 m alt.; flor violáceas.
JPB	55221	JPB0055221		Freire de Carvalho, L d'A			662		27	9	1987	Solanaceae	Solanum	hexandrum	Vell.	Brazil	Rio de Janeiro	Teresópolis		Granja Mafra, Lote 13 subespontânea; Distr. Laje, estr. para Campo Limpo.	-22.4122	-42.9656						False	Subarbusto deca. 1,5 m alt.; flor violáceas.
RB		RB00465672		Freire de Carvalho, L d'A			s.n.				1987	Solanaceae	Solanum	hexandrum	Vell.	Brazil	Rio de Janeiro	Teresópolis		Granja entre lot. 13.								False	Arbusto de ca. 1,50m de altura, flores liláses, fuste esverdedado	Local roçado
BH		BH000039105		Freire de Carvalho, L d'A			s.n.			5	1987	Solanaceae	Solanum	hexandrum	Vell.	Brazil	Rio de Janeiro	Teresópolis	Granja Mafra	lote 13								False	arbusto heliofilo, ca. 1.5 m; flores lilas; fruto esverdeado	local roçado
BHCB	51028	BHCB046738		Freitas, L			587		24	2	1999	Solanaceae	Solanum	hexandrum	Vell.	Brazil	São Paulo	São José do Barreiro		SP-221 km 13, Serra da Bocaina	-22.7434	-44.5878	>20km	GAZ				False	arbusto ca. 1 5 m; corola púrpurea violáceo com anteras amarelas e púrpura	floresta ombrófila dense altomontana
UEC	111296	UEC047341		Freitas, L			587		24	2	1999	Solanaceae	Solanum	hexandrum	Vell.	Brazil	São Paulo	São José do Barreiro		SP-221 km 13, Serra da Bocaina	-22.7434	-44.5878	>20km	GAZ				False	arbusto ca. 1 5 m; corola púrpurea violáceo com anteras amarelas e púrpura	floresta ombrófila dense altomontana
S	S-R-5812		lectotype	Freyreiss, GW			s.n.					Solanaceae	Solanum	aciculare	Sw.	Brazil				sin. loc.								False
S	S15-9938			Freyreiss, GW			s.n.					Solanaceae	Solanum	hexandrum	Vell.	Brazil				sin. loc.								False
RB		RB00465608		Frutuoso, LCF	Gomes-Klein, VL; Costa, DP		108		19	10	1990	Solanaceae	Solanum	hexandrum	Vell.	Brazil	Rio de Janeiro	Paraty		Desvio da Praia do Sono para Mamanguá.								False	Arbusto de 1 m, com folhas alternas, verdes, pilosas, com espinhos. Flores com cálice verde, corola lilás e anteras amarelas. Frequente.	Na beira da estrada.
HRCB	16991			Furlan, A	Assis, MA de; Garcia, FCP; Ruffino, PHP; Carneiro, CE		1445		15	4	1994	Solanaceae	Solanum	hexandrum	Vell.	Brazil	São Paulo	Ubatuba		trilha da Almada, km 13 da Rodovia Rio/Santos	-23.35	-44.8667	2-5km	SPEC				False	arbusto até 3 m; flores roxo-claro	mata Atlantica
BHCB	35250	BHCB046734		Furlan, A	Assis, MA de; Garcia, FCP; Ruffino, PHP; Carneiro, CE		1445		15	4	1994	Solanaceae	Solanum	hexandrum	Vell.	Brazil	São Paulo	Ubatuba		trilha da Almada, km 13 da Rodovia Rio/Santos	-23.35	-44.8667	2-5km	SPEC				False	arbusto até 3 m; flores roxo-claro	mata Atlantica
SP	303648			Furlan, A	Assis, MA de; Garcia, FCP; Ruffino, PHP; Carneiro, CE		1445		15	4	1994	Solanaceae	Solanum	hexandrum	Vell.	Brazil	São Paulo	Ubatuba		trilha da Almada, km 13 da Rodovia Rio/Santos	-23.35	-44.8667	2-5km	SPEC				False	arbusto até 3 m; flores roxo-claro	mata Atlantica
G		G00433002		Galland, Y			13			4	1957	Solanaceae	Solanum	hexandrum	Vell.	Brazil	Rio de Janeiro		Jaboticaba Maria Cumplida	entre Petropolis et Teresopolis	-22.4607	-43.0797	2-5km	GAZ				False
G		G00442991		Gardner, G			533					Solanaceae	Solanum	hexandrum	Vell.	Brazil				sin. loc.								False
BM		BM000935686		Gardner, G			799			7	1837	Solanaceae	Solanum	sublentum	Hiern	Brazil	Rio de Janeiro			Corcovado, Rio de Janeiro.								False
K		K000983769		Gardner, G			799			7	1837	Solanaceae	Solanum	sublentum	Hiern	Brazil	Rio de Janeiro			Corcovado, Rio de Janeiro.								False
BM		BM000935472		Gardner, G			800			7	1837	Solanaceae	Solanum	hexandrum	Vell.	Brazil	Rio de Janeiro			Corcovado. Rio de Janeiro.	-22.9524	-43.2114		GAZ				False	a shrub about 5 feet high
K		K000983116		Gardner, G			800			7	1837	Solanaceae	Solanum	hexandrum	Vell.	Brazil	Rio de Janeiro			Corcovado. Rio de Janeiro.	-22.9524	-43.2114		GAZ				False	a shrub about 5 feet high
BM		BM000935471		Gardner, G			800			7	1837	Solanaceae	Solanum	hexandrum	Vell.	Brazil	Rio de Janeiro			Corcovado. Rio de Janeiro.	-22.9524	-43.2114		GAZ				False	a shrub about 5 feet high
BM		BM000935687		Gardner, G			s.n.					Solanaceae	Solanum	sublentum	Hiern	Brazil				[sin loc.]								False
P		P00368656	lectotype	Gaudichaud, C			500					Solanaceae	Solanum	hexandrum	Vell.	Brazil	Rio de Janeiro		Serra dos Orgãos									False	Fl. bleu tendu		this sheet P00368656 has Dunal's handwriting
P		P00368655	isolectotype	Gaudichaud, C			500					Solanaceae	Solanum	hexandrum	Vell.	Brazil	Rio de Janeiro		Serra dos Orgãos									False	Fl. bleu tendu
P		P00368659		Gaudichaud, C			501				1830	Solanaceae	Solanum	hexandrum	Vell.	Brazil	Rio de Janeiro			sin. loc.								False
P		P00368658		Gaudichaud, C			501				1830	Solanaceae	Solanum	hexandrum	Vell.	Brazil	Rio de Janeiro			sin. loc.								False
P		P00368657		Gaudichaud, C			501				1830	Solanaceae	Solanum	hexandrum	Vell.	Brazil	Rio de Janeiro			sin. loc.								False
G-DC		G00131240	possible type ?	Gaudichaud, C			s.n.				1830	Solanaceae	Solanum	hexandrum	Vell.	Brazil				sin. loc.								False
US	1617013	01915256		Gehrt, A			s.n.		13	4	1926	Solanaceae	Solanum	hexandrum	Vell.	Brazil	Rio de Janeiro	Piraí		Barra do Pirai								False		planta da queimada em terreno alto da floresta
NY		00962432		Gemtchújnicov, ID de			250			8	1957	Solanaceae	Solanum	hexandrum	Vell.	Brazil	São Paulo	São Sebastiao Mun.		Fazenda Sr. Granato.	-23.7603	-45.4097	2-5km	GAZ				False
NY	NY00770595	00770595		Gentry, AH	Zardini, EM		49340		8	1	1985	Solanaceae	Solanum	hexandrum	Vell.	Brazil	São Paulo		Ubatuba	Agricultural Experiment Station, alogn Rio Comprido	-23.397	-45.1188	2-5km	GAZ	100			False	shrub 1 m; fl purplish	forest
MO	3312765	MO-1336258		Gentry, AH	Zardini, EM		49340		8	1	1985	Solanaceae	Solanum	hexandrum	Vell.	Brazil	São Paulo		Ubatuba	Agricultural Experiment Station, alogn Rio Comprido	-23.397	-45.1188	2-5km	GAZ	100			False	shrub 1 m; fl purplish	forest
RB		RB00465613		Gentry, AH	Zardini, EM		49340		8	1	1985	Solanaceae	Solanum	hexandrum	Vell.	Brazil	São Paulo		Ubatuba	Agricultural Experiment Station, alogn Rio Comprido	-23.397	-45.1188	2-5km	GAZ	100			False	shrub 1 m; fl purplish	forest
BHCB	191367	BHCB191367		Giacomin, LL	Oliveira, CT		499		22	12	2008	Solanaceae	Solanum	sublentum	Hiern	Brazil	Minas Gerais	Bom Jesus do Galho		Zona rura, Ca.de 7 km a leste de Revés do Belem.Fragmento de floresta ombrófila degradada, próximo a pasto.	-19.6118	-42.4057	<2km	SPEC	274	274		False	Arbusto prostrado, flores roxas.
BHCB	144987	BHCB046710		Giacomin, LL	Viana, PL; Mota, NFO		875		9	4	2009	Solanaceae	Solanum	hexandrum	Vell.	Brazil	São Paulo	Bananal	Estação Ecológico do Bananal	Estação Ecológica de Bananal, Margens da estrada que dá acesso a Estação.	-22.68	-44.32	<2km	GAZ				False
SPSF	45502	SPSF00045502		Giacomin, LL	Viana, PL; Mota, NFO		875		9	4	2009	Solanaceae	Solanum	hexandrum	Vell.	Brazil	São Paulo	Bananal	Estação Ecológico do Bananal	Estação Ecológica de Bananal, Margens da estrada que dá acesso a Estação.	-22.68	-44.32	<2km	GAZ				False
RB		RB00717930		Giacomin, LL	Viana, PL; Mota, NFO		875		9	4	2009	Solanaceae	Solanum	hexandrum	Vell.	Brazil	São Paulo	Bananal	Estação Ecológico do Bananal	Estação Ecológica de Bananal, Margens da estrada que dá acesso a Estação.	-22.68	-44.32	<2km	GAZ				False
RB		RB00716593		Giacomin, LL	Almeida, TE		1689		25	1	2012	Solanaceae	Solanum	hexandrum	Vell.	Brazil	São Paulo	Ubatuba		Parque Estadual da Serra do Mar, Núcleo Picinguaba	-23.3366	-44.8342		SPEC	59			False	Arbusto, 1m, crescendo em clareira de floresta ombrófila densa, próximo a rio. Pétalas roxas, estames amarelos.	Trilha do Corisco. Cerca de 2km após a Casa da Farinha (sentido Picinguaba-Paraty)
BHCB	154151	BHCB046727		Giacomin, LL	Almeida, TE		1689		25	1	2012	Solanaceae	Solanum	hexandrum	Vell.	Brazil	São Paulo	Ubatuba		Parque Estadual da Serra do Mar, Núcleo Picinguaba	-23.3366	-44.8342		SPEC	59			False	Arbusto, 1m, crescendo em clareira de floresta ombrófila densa, próximo a rio. Pétalas roxas, estames amarelos.	Trilha do Corisco. Cerca de 2km após a Casa da Farinha (sentido Picinguaba-Paraty)
NY	NY01921583	01921583		Giacomin, LL	Almeida, TE		1689		25	1	2012	Solanaceae	Solanum	hexandrum	Vell.	Brazil	São Paulo	Ubatuba		Parque Estadual da Serra do Mar, Núcleo Picinguaba	-23.3366	-44.8342		SPEC	59			False	Arbusto, 1m, crescendo em clareira de floresta ombrófila densa, próximo a rio. Pétalas roxas, estames amarelos.	Trilha do Corisco. Cerca de 2km após a Casa da Farinha (sentido Picinguaba-Paraty)
BM		BM001034861		Giacomin, LL	Bohs, L; Gouvêa, YF		1827		2	6	2012	Solanaceae	Solanum	hexandrum	Vell.	Brazil	Rio de Janeiro	Santa Maria Madalena		estrada de subida para o Mirante do Torre (morro de antena)	-21.9783	-42.0317		SPEC	745			False	arbusto ereto 3 m; flores com pétalas roxas, estames amarelos; frutos imaturos alvos	subosque de plantação de Eucalyptus spp., margem de estrada não pavimentada
NY	NY01801845	01801845		Giacomin, LL	Bohs, L; Gouvêa, YF		1827		2	6	2012	Solanaceae	Solanum	hexandrum	Vell.	Brazil	Rio de Janeiro	Santa Maria Madalena		estrada de subida para o Mirante do Torre (morro de antena)	-21.9783	-42.0317		SPEC	745			False	arbusto ereto 3 m; flores com pétalas roxas, estames amarelos; frutos imaturos alvos	subosque de plantação de Eucalyptus spp., margem de estrada não pavimentada
HSTM		HSTM005850		Giacomin, LL	Bohs, L; Gouvêa, YF		1827		2	6	2012	Solanaceae	Solanum	hexandrum	Vell.	Brazil	Rio de Janeiro	Santa Maria Madalena		estrada de subida para o Mirante do Torre (morro de antena)	-21.9783	-42.0317		SPEC	745			False	arbusto ereto 3 m; flores com pétalas roxas, estames amarelos; frutos imaturos alvos	subosque de plantação de Eucalyptus spp., margem de estrada não pavimentada
BM		BM001121990		Giacomin, LL	Bohs, L; Gouvêa, YF		1827		2	6	2012	Solanaceae	Solanum	hexandrum	Vell.	Brazil	Rio de Janeiro	Santa Maria Madalena		estrada de subida para o Mirante do Torre (morro de antena)	-21.9783	-42.0317		SPEC	745			False	arbusto ereto 3 m; flores com pétalas roxas, estames amarelos; frutos imaturos alvos	subosque de plantação de Eucalyptus spp., margem de estrada não pavimentada
RB		RB00753143		Giacomin, LL	Bohs, L; Gouvêa, YF		1827		2	6	2012	Solanaceae	Solanum	hexandrum	Vell.	Brazil	Rio de Janeiro	Santa Maria Madalena		estrada de subida para o Mirante do Torre (morro de antena)	-21.9783	-42.0317		SPEC	745			False	arbusto ereto 3 m; flores com pétalas roxas, estames amarelos; frutos imaturos alvos	subosque de plantação de Eucalyptus spp., margem de estrada não pavimentada
BHCB	158574	BHCB046714		Giacomin, LL	Bohs, L; Gouvêa, YF		1827		2	6	2012	Solanaceae	Solanum	hexandrum	Vell.	Brazil	Rio de Janeiro	Santa Maria Madalena		estrada de subida para o Mirante do Torre (morro de antena)	-21.9783	-42.0317		SPEC	745			False	arbusto ereto 3 m; flores com pétalas roxas, estames amarelos; frutos imaturos alvos	subosque de plantação de Eucalyptus spp., margem de estrada não pavimentada
MBM		MBM390204		Giacomin, LL	Bohs, L; Gouvêa, YF		1827		2	6	2012	Solanaceae	Solanum	hexandrum	Vell.	Brazil	Rio de Janeiro	Santa Maria Madalena		estrada de subida para o Mirante do Torre (morro de antena)	-21.9783	-42.0317		SPEC	745			False	arbusto ereto 3 m; flores com pétalas roxas, estames amarelos; frutos imaturos alvos	subosque de plantação de Eucalyptus spp., margem de estrada não pavimentada
RB		RB00753661		Giacomin, LL	Bohs, L; Gouvêa, YF		1833		3	6	2012	Solanaceae	Solanum	hexandrum	Vell.	Brazil	Rio de Janeiro	Varre-Sai		estrada que liga Natividade a Varre-Sai, ca. 5 km (antes) de Varre-Sai	-20.9944	-41.9167	<2km	SPEC	310			False	arbusto ereto 3 m; flores com pétalas roxas, cálice verde, fortamente ascrescente; frutos alvos, 1-2 cm diam.	fragmento de floresta ciliar isolado numa matriz de pastagem, marginal à estrada; crescendo em sombra
INPA	290878			Giacomin, LL	Bohs, L; Gouvêa, YF		1833		3	6	2012	Solanaceae	Solanum	hexandrum	Vell.	Brazil	Rio de Janeiro	Varre-Sai		estrada que liga Natividade a Varre-Sai, ca. 5 km (antes) de Varre-Sai	-20.9944	-41.9167	<2km	SPEC	310			False	arbusto ereto 3 m; flores com pétalas roxas, cálice verde, fortamente ascrescente; frutos alvos, 1-2 cm diam.	fragmento de floresta ciliar isolado numa matriz de pastagem, marginal à estrada; crescendo em sombra
BHCB	158580	BHCB046729		Giacomin, LL	Bohs, L; Gouvêa, YF		1833		3	6	2012	Solanaceae	Solanum	hexandrum	Vell.	Brazil	Rio de Janeiro	Varre-Sai		estrada que liga Natividade a Varre-Sai, ca. 5 km (antes) de Varre-Sai	-20.9944	-41.9167	<2km	SPEC	310			False	arbusto ereto 3 m; flores com pétalas roxas, cálice verde, fortamente ascrescente; frutos alvos, 1-2 cm diam.	fragmento de floresta ciliar isolado numa matriz de pastagem, marginal à estrada; crescendo em sombra
BM		BM001035015		Giacomin, LL	Bohs, L; Gouvêa, YF		1833		3	6	2012	Solanaceae	Solanum	hexandrum	Vell.	Brazil	Rio de Janeiro	Varre-Sai		estrada que liga Natividade a Varre-Sai, ca. 5 km (antes) de Varre-Sai	-20.9944	-41.9167	<2km	SPEC	310			False	arbusto ereto 3 m; flores com pétalas roxas, cálice verde, fortamente ascrescente; frutos alvos, 1-2 cm diam.	fragmento de floresta ciliar isolado numa matriz de pastagem, marginal à estrada; crescendo em sombra
HSTM		HSTM005878		Giacomin, LL	Bohs, L; Gouvêa, YF		1833		3	6	2012	Solanaceae	Solanum	hexandrum	Vell.	Brazil	Rio de Janeiro	Varre-Sai		estrada que liga Natividade a Varre-Sai, ca. 5 km (antes) de Varre-Sai	-20.9944	-41.9167	<2km	SPEC	310			False	arbusto ereto 3 m; flores com pétalas roxas, cálice verde, fortamente ascrescente; frutos alvos, 1-2 cm diam.	fragmento de floresta ciliar isolado numa matriz de pastagem, marginal à estrada; crescendo em sombra
MBM		MBM390198		Giacomin, LL	Bohs, L; Gouvêa, YF		1833		3	6	2012	Solanaceae	Solanum	hexandrum	Vell.	Brazil	Rio de Janeiro	Varre-Sai		estrada que liga Natividade a Varre-Sai, ca. 5 km (antes) de Varre-Sai	-20.9944	-41.9167	<2km	SPEC	310			False	arbusto ereto 3 m; flores com pétalas roxas, cálice verde, fortamente ascrescente; frutos alvos, 1-2 cm diam.	fragmento de floresta ciliar isolado numa matriz de pastagem, marginal à estrada; crescendo em sombra
MBML		MBML052664		Giacomin, LL	Bohs, L; Gouvêa, YF		1833		3	6	2012	Solanaceae	Solanum	hexandrum	Vell.	Brazil	Rio de Janeiro	Varre-Sai		estrada que liga Natividade a Varre-Sai, ca. 5 km (antes) de Varre-Sai	-20.9944	-41.9167	<2km	SPEC	310			False	arbusto ereto 3 m; flores com pétalas roxas, cálice verde, fortamente ascrescente; frutos alvos, 1-2 cm diam.	fragmento de floresta ciliar isolado numa matriz de pastagem, marginal à estrada; crescendo em sombra
NY		01801849		Giacomin, LL	Bohs, L; Gouvêa, YF		1833		3	6	2012	Solanaceae	Solanum	hexandrum	Vell.	Brazil	Rio de Janeiro	Varre-Sai		estrada que liga Natividade a Varre-Sai, ca. 5 km (antes) de Varre-Sai	-20.9944	-41.9167	<2km	SPEC	310			False	arbusto ereto 3 m; flores com pétalas roxas, cálice verde, fortamente ascrescente; frutos alvos, 1-2 cm diam.	fragmento de floresta ciliar isolado numa matriz de pastagem, marginal à estrada; crescendo em sombra
BHCB	158591			Giacomin, LL	Bohs, L; Gouvêa, YF		1844		5	6	2012	Solanaceae	Solanum	hexandrum	Vell.	Brazil	Espírito Santo	Atílio Vivacqua		estrada não pavimentada que leva à comunidade de Moitão do Sul	-21.0022	-41.2042		SPEC	435			False	arbusto 1 m; corola roxa, anteras amarelas; frutos alvos, globosos, 2.5 cm diam. completemente recoberto pelo cálice roxo	área antropizada (pastagem) com afloramentos graníticos, marginal à estrada; crescendo ao sol
BM		BM001035019		Giacomin, LL	Bohs, L; Gouvêa, YF		1844		5	6	2012	Solanaceae	Solanum	hexandrum	Vell.	Brazil	Espírito Santo	Atílio Vivacqua		estrada não pavimentada que leva à comunidade de Moitão do Sul	-21.0022	-41.2042		SPEC	435			False	arbusto 1 m; corola roxa, anteras amarelas; frutos alvos, globosos, 2.5 cm diam. completemente recoberto pelo cálice roxo	área antropizada (pastagem) com afloramentos graníticos, marginal à estrada; crescendo ao sol
RB		RB00753066		Giacomin, LL	Bohs, L; Gouvêa, YF		1844		5	6	2012	Solanaceae	Solanum	hexandrum	Vell.	Brazil	Espírito Santo	Atílio Vivacqua		estrada não pavimentada que leva à comunidade de Moitão do Sul	-21.0022	-41.2042		SPEC	435			False	arbusto 1 m; corola roxa, anteras amarelas; frutos alvos, globosos, 2.5 cm diam. completemente recoberto pelo cálice roxo	área antropizada (pastagem) com afloramentos graníticos, marginal à estrada; crescendo ao sol
MBM	390199	MBM		Giacomin, LL	Bohs, L; Gouvêa, YF		1844		5	6	2012	Solanaceae	Solanum	hexandrum	Vell.	Brazil	Espírito Santo	Atílio Vivacqua		estrada não pavimentada que leva à comunidade de Moitão do Sul	-21.0022	-41.2042		SPEC	435			False	arbusto 1 m; corola roxa, anteras amarelas; frutos alvos, globosos, 2.5 cm diam. completemente recoberto pelo cálice roxo	área antropizada (pastagem) com afloramentos graníticos, marginal à estrada; crescendo ao sol
BHCB	166332			Giacomin, LL	Stehmann, JR		1930					Solanaceae	Solanum	stagnale	Moric.	Brazil	Bahia			Estrada não pavimentada que liga a rodovia BA-001, cerca de 1 km antes da lagoa, em borda de plantação de cacau as margens da estrada	-14.616	-39.126		SPEC	20			False	Arbusto ereto, flores com corola roxa, estames amarelos.	Em pleno sol
RB		RB00465926		Giordano, LC	Gomes-Klein, VL; Nadruz, M		392		5	5	1988	Solanaceae	Solanum	hexandrum	Vell.	Brazil	Rio de Janeiro	Barra do Piraí		Subida de morro, próximo à igreja local.								False	Planta subarbustiva, de ca. 1,62m de altura, semi-umbrófila; bem espinhosa e pilosa. Folhas verdes discolores; flores roxo-rosadas, anteras amarelas; frutos glabros, verdes, protegidos pelas pétalas pilosas, espinhosas e persistentes; sementes escuras	Beira de córrego
RB		RB00465590		Giordano, LC	Marquete, R; Marquete, N; Silva, F da; Valente, MC		517		30	11	1988	Solanaceae	Solanum	hexandrum	Vell.	Brazil	Rio de Janeiro	Paraty		Fazenda São Roque, na altura do km 165 da estrada Rio-Santos, na mata do caminho para Cunha. Serra do Mar.								False	Sub-arbusto espinhoso e piloso, semi-umbrófilo, de aprox. 1,80 de altura; folhas verdes discolores; botões verdes, flores lilases, anteras amarelas; frutos verdes e glabros, com cálice persistente piloso e espinhoso, verde.
BR		BR0000013536763		Glaziou, AFM			338					Solanaceae	Solanum	sublentum	Hiern	Brazil	Rio de Janeiro											False
IAN	93879	IAN093879		Glaziou, AFM			3777		26	8	1869	Solanaceae	Solanum	hexandrum	Vell.	Brazil	Rio de Janeiro			Route de la Tijuca à la Gavia (Rio)								False
P		P00337075		Glaziou, AFM			3777		26	8	1869	Solanaceae	Solanum	hexandrum	Vell.	Brazil	Rio de Janeiro			Route de la Tijuca à la Gavia (Rio)								False
P		P00337073		Glaziou, AFM			3777		26	8	1869	Solanaceae	Solanum	hexandrum	Vell.	Brazil	Rio de Janeiro			Route de la Tijuca à la Gavia (Rio)								False
BR		BR0000013526900		Glaziou, AFM			3777		26	8	1869	Solanaceae	Solanum	hexandrum	Vell.	Brazil	Rio de Janeiro			Route de la Tijuca à la Gavia (Rio)								False
P		P00337083		Glaziou, AFM			5960					Solanaceae	Solanum	hexandrum	Vell.	Brazil	Rio de Janeiro			sin. loc. [on label]								False
K		K000983120		Glaziou, AFM			5960					Solanaceae	Solanum	hexandrum	Vell.	Brazil	Rio de Janeiro			sin. loc. [on label]								False
P		P00337074		Glaziou, AFM			5960					Solanaceae	Solanum	hexandrum	Vell.	Brazil	Rio de Janeiro			sin. loc. [on label]								False
P		P00337076		Glaziou, AFM			8848		23	9	1876	Solanaceae	Solanum	hexandrum	Vell.	Brazil	Rio de Janeiro		Serra do Mar	Palmeiras								False
P		P00335675		Glaziou, AFM			8848		23	9	1876	Solanaceae	Solanum	hexandrum	Vell.	Brazil	Rio de Janeiro		Serra do Mar	Palmeiras								False
P		P00335674		Glaziou, AFM			8848		23	9	1876	Solanaceae	Solanum	hexandrum	Vell.	Brazil	Rio de Janeiro		Serra do Mar	Palmeiras								False
P		P00335676		Glaziou, AFM			8848		23	9	1876	Solanaceae	Solanum	hexandrum	Vell.	Brazil	Rio de Janeiro		Serra do Mar	Palmeiras								False
P		P00335677		Glaziou, AFM			8848		23	9	1876	Solanaceae	Solanum	hexandrum	Vell.	Brazil	Rio de Janeiro		Serra do Mar	Palmeiras								False
G		G00442578		Glaziou, AFM			8848		23	9	1876	Solanaceae	Solanum	hexandrum	Vell.	Brazil	Rio de Janeiro		Serra do Mar	Palmeiras								False
K		K001058288		Glaziou, AFM			8848		23	9	1876	Solanaceae	Solanum	hexandrum	Vell.	Brazil	Rio de Janeiro		Serra do Mar	Palmeiras								False
C		NHMD00947720		Glaziou, AFM			8879					Solanaceae	Solanum	sublentum	Hiern	Brazil	Rio de Janeiro			sin. loc.								False
K		K000983767		Glaziou, AFM			8879					Solanaceae	Solanum	sublentum	Hiern	Brazil	Rio de Janeiro			sin. loc.								False
C		NHMD00947721		Glaziou, AFM			13082					Solanaceae	Solanum	hexandrum	Vell.	Brazil	Rio de Janeiro			environs de Rio de Janeiro								False
K		K000983766		Glaziou, AFM			13082					Solanaceae	Solanum	hexandrum	Vell.	Brazil	Rio de Janeiro			environs de Rio de Janeiro								False
P		P00571127		Glaziou, AFM			13082					Solanaceae	Solanum	hexandrum	Vell.	Brazil	Rio de Janeiro			environs de Rio de Janeiro								False
US	1420642	01931534		Glocker, EF von			42				1842	Solanaceae	Solanum	stagnale	Moric.	Brazil				[sin loc.]								False	[ BM sheet ex herb. Shuttleworth label 428'10E; US and S sheets labeled 42, ex BM]
BM		BM000935629		Glocker, EF von			42				1842	Solanaceae	Solanum	stagnale	Moric.	Brazil				[sin loc.]								False	[ BM sheet ex herb. Shuttleworth label 428'10E; US and S sheets labeled 42, ex BM]
S	S15-61490			Glocker, EF von			42				1842	Solanaceae	Solanum	stagnale	Moric.	Brazil				[sin loc.]								False	[ BM sheet ex herb. Shuttleworth label 428'10E; US and S sheets labeled 42, ex BM]
MO	1661413	MO-1335910		Glocker, EF von			102					Solanaceae	Solanum	stagnale	Moric.	Brazil				sin. loc.								False
RB		RB00465945		Góes, OC	Constantino, D		228		30	6	1943	Solanaceae	Solanum	hexandrum	Vell.	Brazil	Rio de Janeiro	Petrópolis		Carangola.								False
RB		RB00465683		Góes, OC	Dionísio		976					Solanaceae	Solanum	hexandrum	Vell.	Brazil	Rio de Janeiro	Petrópolis		Petrópolis								False
RB		RB00465675		Góes, OC	Dionísio		1019					Solanaceae	Solanum	hexandrum	Vell.	Brazil	Rio de Janeiro	Petrópolis		Petrópolis								False
RB		RB00465922		Góes, OC	Dionísio		1181			11	1944	Solanaceae	Solanum	hexandrum	Vell.	Brazil	Rio de Janeiro	Petrópolis		Petrópolis								False
UEC	181446	UEC047342		Goldenberg, E	Rezende, AA; et al.		32388		13	12	1994	Solanaceae	Solanum	hexandrum	Vell.	Brazil	São Paulo	Ubatuba		Ilha Anchieta, rilha da Prainha.	-23.43	-45.07	2-5km	GAZ				False	Flores lilases, frutos verdes, espinhos no caule e nas folhas, arbusto.
SP	79421	SP116450		Gonçalves, P			s.n.		19	8	1954	Solanaceae	Solanum	hexandrum	Vell.	Brazil	São Paulo	São Sebastião		São Sebastião	-23.76	-45.41	2-5km	GAZ				False
UEC	181480	UEC047217		Gonçalves, P			s.n.		3	2	1987	Solanaceae	Solanum	hexandrum	Vell.	Brazil	São Paulo	São Sebastião			-23.76	-45.41	5-20k	GAZ				False
BHCB	172081	BHCB019930		Gouvêa, YF	Stehmann, JR; Machado, TM; Paula, LFA de		102		15	6	2014	Solanaceae	Solanum	aciculare	Sw.	Brazil	Minas Gerais	Ataléia		Estrada de terra que leva da BR-418 à comunidade Canaã	-17.9429	-41.1777	<2km	SPEC	382			False	Arbusto ca. 1,6 m. Corola púrpura. Anteras amarelas	Beira de estrada de terra; Próximo a fragmento de mata na base de afloramento rochoso granítico (inselberg)
BHCB	174146			Gouvêa, YF	Falcão, BF		135		13	9	2014	Solanaceae	Solanum	hexandrum	Vell.	Brazil	Rio de Janeiro	Ibitioca		BR - 101, Crescendo em pasto. A margem da rodovia.	-21.8211	-41.4592	<2km	SPEC	45	45		False
HSTM		HSTM012074		Gouvêa, YF	Falcão, BF		137		12	9	2014	Solanaceae	Solanum	hexandrum	Vell.	Brazil	Rio de Janeiro	Santa Maria Madalena		RJ - 159, Estrada que liga Santa Maria Madalena a Alto Imbé . Beira de estrada	-21.9931	-41.9714	<2km	SPEC	452			False
BHCB	174144			Gouvêa, YF	Falcão, BF		137		12	9	2014	Solanaceae	Solanum	hexandrum	Vell.	Brazil	Rio de Janeiro	Santa Maria Madalena		RJ - 159, Estrada que liga Santa Maria Madalena a Alto Imbé . Beira de estrada	-21.9931	-41.9714	<2km	SPEC	452			False
BHCB	176406	BHCB046711		Gouvêa, YF	Stehmann, JR		158		27	4	2015	Solanaceae	Solanum	hexandrum	Vell.	Brazil	Espírito Santo	Venda Nova do Imigrante		BR - 262, À magrem da BR. Subindo rua de calçamento.	-20.3543	-41.0858	<2km	SPEC	979			False
BHCB	176407	BHCB046730		Gouvêa, YF	Stehmann, JR		159		27	4	2015	Solanaceae	Solanum	hexandrum	Vell.	Brazil	Espírito Santo	Venda Nova do Imigrante		BR - 262, À magrem da BR. Subindo rua de calçamento.	-20.3543	-41.0858	<2km	SPEC	979			False
RB	RB-787650	01411895	isotype	Gouvêa, YF			280			6	2018	Solanaceae	Solanum	aciculare	Sw.	Brazil	Minas Gerais	Ataléia		Povoado de Canaã do Brasil, estrada não pavimentada que liga o município de Ouro Verde de Minas ao povoado de Canaã do Brasil	-18.0053	-41.2047	<2km	SPEC	313			False	Arbusto ereto ca. 2 m. Flores com cálice verde e púrpura, corola púrpura a lilás azulado e anteras amarelas. Frutos maduros verdes a esbranquiçados.204722	Crescendo em área alterada próximo a afloramento rochoso gnáissico (inselbrg ou pão de acucar)
BHCB	190863	BHCB190863	holotype	Gouvêa, YF			280			6	2018	Solanaceae	Solanum	aciculare	Sw.	Brazil	Minas Gerais	Ataléia		Povoado de Canaã do Brasil, estrada não pavimentada que liga o município de Ouro Verde de Minas ao povoado de Canaã do Brasil	-18.0053	-41.2047	<2km	SPEC	313			False	Arbusto ereto ca. 2 m. Flores com cálice verde e púrpura, corola púrpura a lilás azulado e anteras amarelas. Frutos maduros verdes a esbranquiçados.204722	Crescendo em área alterada próximo a afloramento rochoso gnáissico (inselbrg ou pão de acucar)
BHCB	190864	BHCB190864		Gouvêa, YF			281			6	2018	Solanaceae	Solanum	aciculare	Sw.	Brazil	Minas Gerais	Teófilo Otoni		BR - 418	-17.9092	-41.1936	<2km	GAZ				False	Arbusto ereto ca. 3 m. Flores com cálice verde e púrpura, corola púrpura e anteras amarelas. Frutos maduros verdes a esbranquiçados	à sombra entre rochas da base de afloramento rochoso gnáissico (inselberg ou pão de açúcar)
BHCB	190865	BHCB190865		Gouvêa, YF			282			6	2018	Solanaceae	Solanum	aciculare	Sw.	Brazil	Minas Gerais	Carlos Chagas		BR - 418	-17.8712	-41.0353	<2km	SPEC	280			False	Arbusto ereto ca. 1,7 m. Flores com cálice verde e púrpura, corola púrpura e anteras amarelas. Frutos maduros verdes a esbranquiçados	Crescendo em área alterada no entorno de afloramento rochoso gnáissico (inselber ou pão de açúcar)
BHCB	190866	BHCB190866		Gouvêa, YF			283			6	2018	Solanaceae	Solanum	aciculare	Sw.	Brazil	Bahia	Mucurí		BA-001, Rodovia Mucuri/Nova Viçosa (BA-001)	-18.0654	-39.8762	<2km	SPEC	3			False	Arbusto ca. 1,7 m. Flores com cálice verde, corola lilás e anteras amarelas. Frutos maduros verdes a esbranquiçados.; Próximo à rodovia	em área de restinga aberta alterada dominada por gramíneas. Sol pleno
RB	RB-799284	01423956		Gouvêa, YF			283			6	2018	Solanaceae	Solanum	aciculare	Sw.	Brazil	Bahia	Mucurí		BA-001, Rodovia Mucuri/Nova Viçosa (BA-001)	-18.0654	-39.8762	<2km	SPEC	3			False	Arbusto ca. 1,7 m. Flores com cálice verde, corola lilás e anteras amarelas. Frutos maduros verdes a esbranquiçados.; Próximo à rodovia	em área de restinga aberta alterada dominada por gramíneas. Sol pleno
RB	RB-799284	01423955		Gouvêa, YF			283			6	2018	Solanaceae	Solanum	aciculare	Sw.	Brazil	Bahia	Mucurí		BA-001, Rodovia Mucuri/Nova Viçosa (BA-001)	-18.0654	-39.8762	<2km	SPEC	3			False	Arbusto ca. 1,7 m. Flores com cálice verde, corola lilás e anteras amarelas. Frutos maduros verdes a esbranquiçados.; Próximo à rodovia	em área de restinga aberta alterada dominada por gramíneas. Sol pleno
BHCB	190867	BHCB190867		Gouvêa, YF			284			6	2018	Solanaceae	Solanum	aciculare	Sw.	Brazil	Bahia	Nova Viçosa		BA-001, Rodovia Mucuri - Nova Viçosa	-17.9436	-39.4483	<2km	GAZ	5			False	Arbusto ereto ca. 1,6 m. Flores com cálice verde, corola lilás e anteras amarelas. Frutos maduros verdes a esbranquiçados	em borda de fragmento de restinga arbórea
BHCB	207742	BHCB207742		Gouvêa, YF	Amorim, AM; Cabral, FS		492			1	2022	Solanaceae	Solanum	hydroides	Gouvêa & Giacomin	Brazil	Minas Gerais	Conselheiro Pena		Proximidades do PE Sete Salões.	-19.2594	-41.3736	<2km	SPEC	614	614		False	Arbusto ca. 1,5m. Flores com corolas brancas e anteras amarelas. Frutos imaturos brancos, maduros verde pálido	Crescendo sombra em borda de fragmento de florestal na base de afloramentos quartzíticos.
BHCB	47349	BHCB046752		Grandi, TSM	Braga, MMN		s.n.		4	6	1989	Solanaceae	Solanum	hexandrum	Vell.	Brazil	Minas Gerais			Serra do Pacau, entre B. Jardim e S. Rita	-22.0655	-44.1398	>20km	GAZ				False	arbustivo 2 m	mata Altlantica
RB		RB00465671		Grandi, TSM	Braga, MMN		s.n.		4	6	1989	Solanaceae	Solanum	hexandrum	Vell.	Brazil	Minas Gerais			Serra do Pacau, entre B. Jardim e S. Rita	-22.0655	-44.1398	>20km	GAZ				False	arbustivo 2 m	mata Altlantica
ALCB	26559			Guedes, ML			3649		22	9	1994	Solanaceae	Solanum	stagnale	Moric.	Brazil	Bahia	Simões Filho		Região Metropolitana Salvador, Estação Ecológica de Cotegipe	-12.7833	-38.4	<2km	SPEC				False	tomentoso.Flores lilás.
ALCB	43495			Guedes, ML	Silva, R		6553		23	10	1999	Solanaceae	Solanum	stagnale	Moric.	Brazil	Bahia	Camaçarí		Guarajuba	-12.6833	-39.3167	<2km	SPEC				False	espinescente.,2.0 m.Folhas coriáceas, discolores.Inflorescência com flores lilases.Fruto baga, imaturo verde.Comum.
ALCB	108790			Guedes, ML			19611		7	4	2012	Solanaceae	Solanum	sublentum	Hiern	Brazil	Rio de Janeiro	Rio de Janeiro		APA Restinga entre Itaipuaçu e Marica	-22.9747	-42.9022	<2km	SPEC				False	espinescente.Caule com acúleo.Folhas membranáceas, pilosas.Flores lilás.
ALCB	27751			Guedes, ML			s.n.				1995	Solanaceae	Solanum	stagnale	Moric.	Brazil	Bahia	Salvador		Região Metropolitana Salvador, Dunas do Abaeté	-12.9667	-38.5	<2km	SPEC				False	espinescente, tomentoso.Folhas memranáceas.Flores roxa.
K		k001301578		Harley, RM	Mayo, SJ; Storr, RM; Santos, TS dos; Pinheiro, RS		17932		15	1	1977	Solanaceae	Solanum	stagnale	Moric.	Brazil	Bahia			on the coast road between Alcobaca and Pardo 10 km NW of Alcobaca and 4 km N along road from the Rio Itanhentinga	-17.5	-39.2167	<2km	SPEC				False	herb to 30 cm with branched green stems and dark green straight spines; corolla royal blue with bright yellow anthers	restinga vegetation on castal sand with scattered forest with lwoer trees in more open places
NY		00700657		Hatschbach, GG			34747		24	7	1974	Solanaceae	Solanum	sublentum	Hiern	Brazil	Goiás	Jataí		Rod. BR-364	-17.8814	-51.7144	5-20k	GAZ				False
MBM	32958	MBM032958		Hatschbach, GG			34747		24	7	1974	Solanaceae	Solanum	sublentum	Hiern	Brazil	Goiás	Jataí		Rod. BR-364	-17.8814	-51.7144	5-20k	GAZ				False
MO	5903568	MO-1466002		Hatschbach, GG			34747		24	7	1974	Solanaceae	Solanum	sublentum	Hiern	Brazil	Goiás	Jataí		Rod. BR-364	-17.8814	-51.7144	5-20k	GAZ				False
F	1876572	V0147132F		Hatschbach, GG			34747		24	7	1974	Solanaceae	Solanum	sublentum	Hiern	Brazil	Goiás	Jataí		Rod. BR-364	-17.8814	-51.7144	5-20k	GAZ				False
NY		00700484		Hatschbach, GG			46667		3	8	1983	Solanaceae	Solanum	hexandrum	Vell.	Brazil	Minas Gerais		Muriaé	Rod. BR-116	-21.1291	-42.3702	2-5km	GAZ				False	arbusto 2 m; flor azul, cálice vinoso	paradões rochosos
RB		RB00465596		Hatschbach, GG			46667		3	8	1983	Solanaceae	Solanum	hexandrum	Vell.	Brazil	Minas Gerais		Muriaé	Rod. BR-116	-21.1291	-42.3702	2-5km	GAZ				False	arbusto 2 m; flor azul, cálice vinoso	paradões rochosos
BHCB	71058	BHCB043403		Hatschbach, GG			46667		3	8	1983	Solanaceae	Solanum	hexandrum	Vell.	Brazil	Minas Gerais		Muriaé	Rod. BR-116	-21.1291	-42.3702	2-5km	GAZ				False	arbusto 2 m; flor azul, cálice vinoso	paradões rochosos
NY		00825698		Hatschbach, GG			46667		3	8	1983	Solanaceae	Solanum	hexandrum	Vell.	Brazil	Minas Gerais		Muriaé	Rod. BR-116	-21.1291	-42.3702	2-5km	GAZ				False	arbusto 2 m; flor azul, cálice vinoso	paradões rochosos
NY	NY00829143	00829143		Hatschbach, GG			47806		11	4	1984	Solanaceae	Solanum	aciculare	Sw.	Brazil	Minas Gerais	Carlos Chagas		Rod. BR-418, km 112	-17.7033	-40.7664	2-5km	GAZ	200		c	False	Arbusto 2 m; flor violeta.	Base dos paredões rochosos.
BM		BM000934972		Hatschbach, GG			47806		11	4	1984	Solanaceae	Solanum	aciculare	Sw.	Brazil	Minas Gerais	Carlos Chagas		Rod. BR-418, km 112	-17.7033	-40.7664	2-5km	GAZ	200		c	False	Arbusto 2 m; flor violeta.	Base dos paredões rochosos.
CEPEC				Hatschbach, GG			47806		11	4	1984	Solanaceae	Solanum	aciculare	Sw.	Brazil	Minas Gerais	Carlos Chagas		Rod. BR-418, km 112	-17.7033	-40.7664	2-5km	GAZ	200		c	False	Arbusto 2 m; flor violeta.	Base dos paredões rochosos.
BHCB	128569	BHCB046715		Hatschbach, GG	Silva, JM		48677		6	12	1984	Solanaceae	Solanum	hexandrum	Vell.	Brazil	Espírito Santo			Rod.BR-262, prox.entrada de Domingos Martins.								False	Arbusto 1.50m, flor lilas, anteras amarelas.	Na base de paredoes rochosos.
NY		00770591		Hatschbach, GG	Silva, JM		48677		6	12	1984	Solanaceae	Solanum	hexandrum	Vell.	Brazil	Espírito Santo			Rod.BR-262, prox.entrada de Domingos Martins.								False	Arbusto 1.50m, flor lilas, anteras amarelas.	Na base de paredoes rochosos.
BM		BM000935431		Hatschbach, GG			57934		10	10	1992	Solanaceae	Solanum	hexandrum	Vell.	Brazil	Minas Gerais	Miradouro		Rod. BR-116.								False	Arbusto 1.50 m, pétalas lilases.	Clareiras da mata.
HCF		HCF000027579		Hatschbach, GG	Hatschbach, M; Motta, JT		62938		10	8	1995	Solanaceae	Solanum	hydroides	Gouvêa & Giacomin	Brazil	Espirito Santo	Linhares		Lagoa Juparaná								False	arbusto de ramos longs (ate 2 m) apoiante; flora alva	margens da lagoa
SI	111631	053151		Hatschbach, GG	Hatschbach, M; Motta, JT		62938		10	8	1995	Solanaceae	Solanum	hydroides	Gouvêa & Giacomin	Brazil	Espirito Santo	Linhares		Lagoa Juparaná								False	arbusto de ramos longs (ate 2 m) apoiante; flora alva	margens da lagoa
RB		RB00579722		Hatschbach, GG	Hatschbach, M; Motta, JT		62938		10	8	1995	Solanaceae	Solanum	hydroides	Gouvêa & Giacomin	Brazil	Espirito Santo	Linhares		Lagoa Juparaná								False	arbusto de ramos longs (ate 2 m) apoiante; flora alva	margens da lagoa
C				Hatschbach, GG	Hatschbach, M; Motta, JT		63105		18	8	1995	Solanaceae	Solanum	stagnale	Moric.	Brazil	Bahia	Mata de São João		Rodovia Linha Verde	-12.5303	-38.2992	5-20k	GAZ				False	arbusto 1.5 m; flor verde palido	restinga arbustiva
NY		00770631		Hatschbach, GG	Hatschbach, M; Motta, JT		63105		18	8	1995	Solanaceae	Solanum	stagnale	Moric.	Brazil	Bahia	Mata de São João		Rodovia Linha Verde	-12.5303	-38.2992	5-20k	GAZ				False	arbusto 1.5 m; flor verde palido	restinga arbustiva
MBM	183507	MBM183507		Hatschbach, GG	Hatschbach, M; Motta, JT		63105		18	8	1995	Solanaceae	Solanum	stagnale	Moric.	Brazil	Bahia	Mata de São João		Rodovia Linha Verde	-12.5303	-38.2992	5-20k	GAZ				False	arbusto 1.5 m; flor verde palido	restinga arbustiva
P		P00337082		Herb. Richard			533					Solanaceae	Solanum	hexandrum	Vell.	Brazil				sin. loc.								False
GOET				Herb. Vocke			s.n.					Solanaceae	Solanum	hexandrum	Vell.	Brazil				sin. loc.								False
RB		RB00465658		Heringer, EP			879		10	12	1941	Solanaceae	Solanum	hexandrum	Vell.	Brazil	Minas Gerais	Coronel Pacheco		Cel. Pacheco. Est. Exp. Café.								False	Planta arbusta
US	2544241	01933731		Heringer, EP			6455		29	8	1958	Solanaceae	Solanum	sublentum	Hiern	Brazil	Minas Gerais			Lagoa Preta, m. do Paraopeba								False		mata abutida
CORD		CORD00025040		Hoehne, FC	Gehrt, A	SP-	42651		27	5	1940	Solanaceae	Solanum	hexandrum	Vell.	Brazil	São Paulo	Ubatuba	Serra de Ubatuba									False	arbusto; flores alvas
MO	5774670	MO-1336266		Hoehne, FC	Gehrt, A	SP-	42653		27	5	1940	Solanaceae	Solanum	hexandrum	Vell.	Brazil	São Paulo		Serra da Ubatuba		-23.4004	-45.1397	2-5km	GAZ				False	arbusto; flora azul
UEC	85159	UEC047216		Hoehne, FC	Gehrt, A		s.n.		27	5	1940	Solanaceae	Solanum	hexandrum	Vell.	Brazil	São Paulo	Ubatuba		Serra de Ubatuba.	-23.43	-45.07	5-20k	GAZ				False	Arbusto, flor azul.
SP	17311			Hoehne, FC	Gehrt, A		s.n.		13	4	1926	Solanaceae	Solanum	hexandrum	Vell.	Brazil	Rio de Janeiro		Serra do Pirahy									False
NY		00770593		Hoehne, FC			s.n.		27	5	1940	Solanaceae	Solanum	hexandrum	Vell.	Brazil	São Paulo			Serra de Ubatuba.								False
VIES		VIES057687		Horst, MIA	Silva, HL, Calazans, LSB; Ulian, CMV		16		26	2	2021	Solanaceae	Solanum	hexandrum	Vell.	Brazil	Espirito Santo	Iúna		São João do Príncipe, Sítio São João do Príncipe (propriedade do Sr. Rui Aguiar). Zona de amortecimento do Parque Nacional do Caparaó. Estrada e Trilha dos Três Dedos	-20.3411	-41.8242	<2km	SPEC				False	arbusto 2 m; flor lilas clara com anteras amarelas
CAP	8827			Horst, MIA	Silva, HL, Calazans, LSB; Ulian, CMV		16		26	2	2021	Solanaceae	Solanum	hexandrum	Vell.	Brazil	Espirito Santo	Iúna		São João do Príncipe, Sítio São João do Príncipe (propriedade do Sr. Rui Aguiar). Zona de amortecimento do Parque Nacional do Caparaó. Estrada e Trilha dos Três Dedos	-20.3411	-41.8242	<2km	SPEC				False	arbusto 2 m; flor lilas clara com anteras amarelas
VIES		VIES057802		Horst, MIA	Calazans, LSB; Ulian, CMV; Cesar, RP; Melioti, RS		150		4	6	2021	Solanaceae	Solanum	hexandrum	Vell.	Brazil	Espirito Santo	Iúna		São João do Príncipe (propriedade do Sr. Rui Aguiar); zona de amortecimento do Parque Nacional do Caparaó	-20.3417	-41.8206	<2km	SPEC				False	Flor lilás, arvoreta
RB		RB00989800		Hottz, D	M. A. Ferreira,E. A. S. Cordeiro, L. S. Nascimento		290		12	12	2013	Solanaceae	Solanum	hexandrum	Vell.	Brazil	Rio de Janeiro	Bom Jardim		Pedra de santa Tereza, divisa de Duas Barras próximo a localidade Sítio Panorama. Conglomerado 172-4-1-1-R. UTM E (759872m) N (7549506m). Fuso do GPS (23K). Altitude: 1158 m.								False	Arvoreta com 1,5m. de altura. Flor roxa escuro. Fruto roxo escuro com espinhos.	floresta Ombrófila Densa Montana, transição com Altomontana, em afloramento rochoso. Sub-bosque repleto de Pteridium sp.
RB		RB00465985		Ichaso, CLF			154		22	9	1966	Solanaceae	Solanum	hexandrum	Vell.	Brazil	Rio de Janeiro	Rio de Janeiro		Estrada do Soberbo - Enchanted Valley.	-22	-42.5	5-20km	GAZ	150			False	Planta espinhosa, arbusto, flor roxa azulada.
F	2077494	V0176167F		Ichaso, CLF			154		22	9	1966	Solanaceae	Solanum	hexandrum	Vell.	Brazil	Rio de Janeiro	Rio de Janeiro		Estrada do Soberbo - Enchanted Valley.	-22	-42.5	5-20km	GAZ	150			False	Planta espinhosa, arbusto, flor roxa azulada.
NY		00700487		Irwin, HS			2076		12	11	1958	Solanaceae	Solanum	hexandrum	Vell.	Brazil	Minas Gerais	Viçosa		State Agricultural School, Viçosa	-20.7613	-42.868	2-5km	GAZ				False	small few-branched tree to 4 m; the turcnk spiny and ca. 6 cm in diameter; co and fruting ca violet; anthers orange; occasional	in stream valley, Eucalyptus shade
F	1517819	V0147663F		Irwin, HS			2076		12	11	1958	Solanaceae	Solanum	hexandrum	Vell.	Brazil	Minas Gerais	Viçosa		State Agricultural School, Viçosa	-20.7613	-42.868	2-5km	GAZ				False	small few-branched tree to 4 m; the turcnk spiny and ca. 6 cm in diameter; co and fruting ca violet; anthers orange; occasional	in stream valley, Eucalyptus shade
VIC	4222			Irwin, HS			2076		12	11	1958	Solanaceae	Solanum	hexandrum	Vell.	Brazil	Minas Gerais	Viçosa		State Agricultural School, Viçosa	-20.7613	-42.868	2-5km	GAZ				False	small few-branched tree to 4 m; the turcnk spiny and ca. 6 cm in diameter; co and fruting ca violet; anthers orange; occasional	in stream valley, Eucalyptus shade
MA		MA556176		Isern, J			6467		14	11	1862	Solanaceae	Solanum	hexandrum	Vell.	Brazil	Rio de Janeiro		Petrópolis									False
NY		00770597		Jardim, JG	Amorim, AM; Sant'Ana, SC		1743		10	4	1998	Solanaceae	Solanum	hexandrum	Vell.	Brazil	Bahia	Jussarí		Rod.Jussari/Palmeira, entrada ca.7.5km percorrendo mais 1.7km até a sede da Faz.Teimoso.Serra do Teimoso, Reserva Particular do Patrimônio Natural Serra do Teimoso.	-15.17	-39.58	<2km	SPEC	300	300		False
RB		RB00465602		Jardim, JG	Amorim, AM; Sant'Ana, SC		1743		10	4	1998	Solanaceae	Solanum	hexandrum	Vell.	Brazil	Bahia	Jussarí		Rod.Jussari/Palmeira, entrada ca.7.5km percorrendo mais 1.7km até a sede da Faz.Teimoso.Serra do Teimoso, Reserva Particular do Patrimônio Natural Serra do Teimoso.	-15.17	-39.58	<2km	SPEC	300	300		False
NY		00810649		Jardim, JG	Sant'Ana, SC; Juchum, FS		3151		3	11	2000	Solanaceae	Solanum	aciculare	Sw.	Brazil	Bahia	Caatiba		Entrada para a cidade, ca.11 km de Itaperimga, Rod.para Caatiba 31.2 km da BR-415.	-14.9967	-40.3867	<2km	SPEC				False	arbusto ca. 3 m; folhas discolores, verdes na face superor, alvacenta na face inferior; frutos inmaturos verdes, cálice roxo vistoso	mata de cipó
CEPEC	87983			Jardim, JG	Sant'Ana, SC; Juchum, FS		3151		3	11	2000	Solanaceae	Solanum	aciculare	Sw.	Brazil	Bahia	Caatiba		Entrada para a cidade, ca.11 km de Itaperimga, Rod.para Caatiba 31.2 km da BR-415.	-14.9967	-40.3867	<2km	SPEC				False	arbusto ca. 3 m; folhas discolores, verdes na face superor, alvacenta na face inferior; frutos inmaturos verdes, cálice roxo vistoso	mata de cipó
RB	RB-389497	00777059		Jardim, JG	Sant'Ana, SC; Juchum, FS		3151		3	11	2000	Solanaceae	Solanum	aciculare	Sw.	Brazil	Bahia	Caatiba		Entrada para a cidade, ca.11 km de Itaperimga, Rod.para Caatiba 31.2 km da BR-415.	-14.9967	-40.3867	<2km	SPEC				False	arbusto ca. 3 m; folhas discolores, verdes na face superor, alvacenta na face inferior; frutos inmaturos verdes, cálice roxo vistoso	mata de cipó
RB		RB01449981		Jascone, CES	Cruz-Oliveira, B		1111		22	8	2008	Solanaceae	Solanum	hexandrum	Vell.	Brazil	Rio de Janeiro	Rio de Janeiro		Campo Grande, Parque Natural Municipal da Serra do Mendanha , Rio Pecador.	-22.9028	-43.2075	<2km	SPEC				False	Arbusto com cerca de 2,0m de altura, heliófilo, rupícola em local úmido dentro do rio, flores com cálice e corola roxos, presença de botões alvos-arroxeados e formando frutos alvos.; Mata Atlântica, Floresta Ombrófila Densa Submontana
BHCB	192017	BHCB192017		Jascone, CES	Cruz-Oliveira, B		1111		22	8	2008	Solanaceae	Solanum	hexandrum	Vell.	Brazil	Rio de Janeiro	Rio de Janeiro		Campo Grande, Parque Natural Municipal da Serra do Mendanha , Rio Pecador.	-22.9028	-43.2075	<2km	SPEC				False	Arbusto com cerca de 2,0m de altura, heliófilo, rupícola em local úmido dentro do rio, flores com cálice e corola roxos, presença de botões alvos-arroxeados e formando frutos alvos.; Mata Atlântica, Floresta Ombrófila Densa Submontana
RFFP	11805	RFFP19566		Jascone, CES	Cruz-Oliveira, B		1111		22	8	2008	Solanaceae	Solanum	hexandrum	Vell.	Brazil	Rio de Janeiro	Rio de Janeiro		Campo Grande, Parque Natural Municipal da Serra do Mendanha , Rio Pecador.	-22.9028	-43.2075	<2km	SPEC				False	Arbusto com cerca de 2,0m de altura, heliófilo, rupícola em local úmido dentro do rio, flores com cálice e corola roxos, presença de botões alvos-arroxeados e formando frutos alvos.; Mata Atlântica, Floresta Ombrófila Densa Submontana
RB		RB00465663		Jouvin, PP			468		17	4	1979	Solanaceae	Solanum	hexandrum	Vell.	Brazil	São Paulo	Ubatuba		BR: 101, Km 30, 10 -40 msm.								False	Árvore, heliófila, flor rocha, anteras amarelas, folhas discolor. Fruto com cálice alvo- esverdeada-sujo e fruto verde esbranquiçado.
NY		00770594		Kirizawa, M			1889		20	8	1987	Solanaceae	Solanum	hexandrum	Vell.	Brazil	Rio de Janeiro	Paraty		Estrada Parati-Cunha.8km de Paratí.	-23.2118	-44.798	<2km	SPEC				False
SP		SP116453		Kirizawa, M			1889		20	8	1987	Solanaceae	Solanum	hexandrum	Vell.	Brazil	Rio de Janeiro	Paraty		Estrada Parati-Cunha.8km de Paratí.	-23.2118	-44.798	<2km	SPEC				False
K		K000983114		Klotzsch, JF			s.n.					Solanaceae	Solanum	hexandrum	Vell.	Brazil				sin. loc.								False
MBML	13994	MBML013994		Kollmann, L	et al.		3459		11	12	2000	Solanaceae	Solanum	sublentum	Hiern	Brazil	Espírito Santo	Barra de São Francisco		Parque Municipal Sombra da Tarde	-18.755	-40.8908	<2km	SPEC				False	Arbusto 1m no sol.Flores lilás.
MBML	039067			Kollmann, L	Schwartsburd, B; Fontana, AP; Labiak, B		11385		14	1	2009	Solanaceae	Solanum	hydroides	Gouvêa & Giacomin	Brazil	Espírito Santo	Nova Venécia	APA do Pedra do Elefante	Serra de Baixo, morro lado direito na estrada para a Pedra do Elefante	-18.77	-40.4476		SPEC	300	600		False	planta escandente no sol; flores brancas	afloramento rochoso; inselbergue
RB	479489	RB00557379		Kollmann, L	Schwartsburd, B; Fontana, AP; Labiak, B		11385		14	1	2009	Solanaceae	Solanum	hydroides	Gouvêa & Giacomin	Brazil	Espírito Santo	Nova Venécia	APA do Pedra do Elefante	Serra de Baixo, morro lado direito na estrada para a Pedra do Elefante	-18.77	-40.4476		SPEC	300	600		False	planta escandente no sol; flores brancas	afloramento rochoso; inselbergue
BHCB	137650	BHCB060661		Kollmann, L	Schwartsburd, B; Fontana, AP; Labiak, B		11385		14	1	2009	Solanaceae	Solanum	hydroides	Gouvêa & Giacomin	Brazil	Espírito Santo	Nova Venécia	APA do Pedra do Elefante	Serra de Baixo, morro lado direito na estrada para a Pedra do Elefante	-18.77	-40.4476		SPEC	300	600		False	planta escandente no sol; flores brancas	afloramento rochoso; inselbergue
MBML	035718	MBML00055157		Kollmann, L.	Fontana, AP; Fraga, C; Simonelli, M		10314		19	1	2008	Solanaceae	Solanum	hexandrum	Vell.	Brazil	Espírito Santo	Atílio Vivacqua		Moitão	-21.3403	-41.3097	2-5km	GAZ				False	erva rupicola no sol; flores lilas
RB		RB00465219		Kreiger, L			7453			11	1969	Solanaceae	Solanum	hexandrum	Vell.	Brazil	Minas Gerais	Juiz de Fora	Juiz de Fora									False
CESJ	7453	CESJ007453		Kreiger, L			7453			11	1969	Solanaceae	Solanum	hexandrum	Vell.	Brazil	Minas Gerais	Juiz de Fora	Juiz de Fora									False
VIC	005205	VIC005205		Krieger, EP			s.n.		5	2	1977	Solanaceae	Solanum	hexandrum	Vell.	Brazil	Minas Gerais			Chácara Sítio da Divina providência								False	Arbusto alto, até 3 m, flores roxas grandes.
CORD		CORD00025039		Krieger, L			1073		10	11	1944	Solanaceae	Solanum	hexandrum	Vell.	Brazil	Minas Gerais	Juiz de Fora	Juiz de Fora									False	arbusto da capoeira; flores roxas
SP		SP116449		Krieger, L			1073		10	11	1944	Solanaceae	Solanum	hexandrum	Vell.	Brazil	Minas Gerais	Juiz de Fora	Juiz de Fora									False	arbusto da capoeira; flores roxas
MBM		MBM340590		Krieger, L			7515			10	1969	Solanaceae	Solanum	hexandrum	Vell.	Brazil	Minas Gerais	Juiz de Fora	Juiz de Fora		-21.7668	-43.3544	2-5km	GAZ				False	arbusto alto; flores roxas
BHCB	123118	BHCB046749		Krieger, L			7515			10	1969	Solanaceae	Solanum	hexandrum	Vell.	Brazil	Minas Gerais	Juiz de Fora	Juiz de Fora		-21.7668	-43.3544	2-5km	GAZ				False	arbusto alto; flores roxas
CESJ		CESJ007515		Krieger, L			7515			10	1969	Solanaceae	Solanum	hexandrum	Vell.	Brazil	Minas Gerais	Juiz de Fora	Juiz de Fora		-21.7668	-43.3544	2-5km	GAZ				False	arbusto alto; flores roxas
RB		RB00465581		Krieger, L			8845		25	7	1976	Solanaceae	Solanum	hexandrum	Vell.	Brazil	Minas Gerais	Santa Rita de Jacutinga		Santa Rita de Jacutinga								False	Subarbusto (1 m) fl. gdes (5-6 cm), roxas.	Na beira da mata.
RB		RB00465585		Krieger, L	Urbano		11769		16	9	1972	Solanaceae	Solanum	hexandrum	Vell.	Brazil	Minas Gerais	Juiz de Fora		Faz. de S. Mateus.								False	Subarbusto (1m), fl. roxas, grandes. Planta inteira pegajosa.	Na roça.
RB		RB00465254		Krieger, PL			13395		3	11	1974	Solanaceae	Solanum	hexandrum	Vell.	Brazil	Espírito Santo	Venda Nova do Imigrante			-20.3397	-41.1347	<2km	GAZ				False	Na mata, em clareiras, arbusto alto (3-4m). Flores roxas, grandes, folhas grandes, espinhosas, muito delicadas (rasgam). Frequente.
BHCB	11890	BHCB046724		Krieger, PL			13395		3	11	1974	Solanaceae	Solanum	hexandrum	Vell.	Brazil	Espírito Santo	Venda Nova do Imigrante			-20.3397	-41.1347	<2km	GAZ				False	Na mata, em clareiras, arbusto alto (3-4m). Flores roxas, grandes, folhas grandes, espinhosas, muito delicadas (rasgam). Frequente.
RB		RB00465699		Kuhlmann, JG			s.n.		8	1	1935	Solanaceae	Solanum	hexandrum	Vell.	Brazil	Minas Gerais	Viçosa		E.S.A.V [Escola Superior Agricola Vicosa]								False
VIC	1763			Kuhlmann, JG			s.n.		8	1	1935	Solanaceae	Solanum	hexandrum	Vell.	Brazil	Minas Gerais	Viçosa		E.S.A.V [Escola Superior Agricola Vicosa]								False
RB		RB00704838		Kuhlmann, JG			s.n.		4	11	1922	Solanaceae	Solanum	hexandrum	Vell.	Brazil		Indeterminado		Em frente ao jardim.								False	Flôr roxa.
SP	79280			Kuhlmann, M			2678		23	3	1951	Solanaceae	Solanum	hexandrum	Vell.	Brazil	Rio de Janeiro	Angra dos Reis		Fazenda Japuhyba	-23.0442	-44.6472	5-20km	GAZ				False		a margem do corrego
UEC	80007	UEC074134		Kuhlmann, M			2678		23	3	1951	Solanaceae	Solanum	hexandrum	Vell.	Brazil	Rio de Janeiro	Angra dos Reis		Fazenda Japuhyba	-23.0442	-44.6472	5-20km	GAZ				False		a margem do corrego
ESA	323902			Kuntz, J	Rigon, J; Flores, TB; Campos, OR		645		23	3	2012	Solanaceae	Solanum	hexandrum	Vell.	Brazil	Espírito Santo	Ibitirama	Parque Nacional do Caparão	Dist. Santa Marta, Mata do Calçado.	-20.5414	-41.6672	5-20km	GAZ	50			False	arbusto ca. 2 m alt., sépalas roxas e pétalas alvas
FLOR	74862			Kuntz, J	Rigon, J; Flores, TB; Campos, OR		645		23	3	2012	Solanaceae	Solanum	hexandrum	Vell.	Brazil	Espírito Santo	Ibitirama	Parque Nacional do Caparão	Dist. Santa Marta, Mata do Calçado.	-20.5414	-41.6672	5-20km	GAZ	50			False	arbusto ca. 2 m alt., sépalas roxas e pétalas alvas
RB		RB00936204		Kuntz, J	Rigon, J; Flores, TB; Campos, OR		645		23	3	2012	Solanaceae	Solanum	hexandrum	Vell.	Brazil	Espírito Santo	Ibitirama	Parque Nacional do Caparão	Dist. Santa Marta, Mata do Calçado.	-20.5414	-41.6672	5-20km	GAZ	50			False	arbusto ca. 2 m alt., sépalas roxas e pétalas alvas
W	1889-291436			Lambertye, L de			s.n.			9	1865	Solanaceae	Solanum	hexandrum	Vell.	France				"echantill. de la serre" [probably from Lambertye's greenhouses in Epernay, inChapagne]								True	feuilles plan molle et plein velues
W	1889-291435			Lambertye, L de			s.n.			9	1865	Solanaceae	Solanum	hexandrum	Vell.	France				"echantill. de la serre" [probably from Lambertye's greenhouses in Epernay, inChapagne]								True	feuilles plan molle et plein velues
BHCB	76920	BHCB027225		Leitão Filho, HF			1373		5	9	1972	Solanaceae	Solanum	hexandrum	Vell.	Brazil	São Paulo	Ubatuba		Praia de Itamambuca	-23.43	-45.07	<2km	GAZ				False
IAC	22995			Leitão Filho, HF			1373		5	9	1972	Solanaceae	Solanum	hexandrum	Vell.	Brazil	São Paulo	Ubatuba		Praia de Itamambuca	-23.43	-45.07	<2km	GAZ				False
BHCB	76919			Leitão Filho, HF			1379		6	9	1972	Solanaceae	Solanum	hexandrum	Vell.	Brazil	São Paulo	São Sebastião		Às margens da rodovia para Santos	-23.76	-45.41	<2km	GAZ				False	Herbáceo até 60cm; flores lilaz-escuro; grandes e ornamentais. Nativo em mata secundária.
IAC	22993			Leitão Filho, HF			1379		6	9	1972	Solanaceae	Solanum	hexandrum	Vell.	Brazil	São Paulo	São Sebastião		Às margens da rodovia para Santos	-23.76	-45.41	<2km	GAZ				False	Herbáceo até 60cm; flores lilaz-escuro; grandes e ornamentais. Nativo em mata secundária.
RB		RB01231240		Leoni, LS			524		23	9	1988	Solanaceae	Solanum	hexandrum	Vell.	Brazil	Minas Gerais	Carangola		Perímetro urbano.					400			False
RB		RB01339875		Leoni, LS			524		23	9	1988	Solanaceae	Solanum	hexandrum	Vell.	Brazil	Minas Gerais	Carangola		Perímetro urbano.					400			False
IAC	31694			Leoni, LS	Berg, CC		3116		5	11	1995	Solanaceae	Solanum	hexandrum	Vell.	Brazil	Minas Gerais	Carangola	Serra da Acafonga		-20.7167	-42.4833		SPEC	1050			False	subarbustiva, com 5-70 cm; ramos com aculeos; corola de cor roxa-claro	ao lado da estrada
RB	680276	RB01231198		Leoni, LS	Berg, CC		3116		5	11	1995	Solanaceae	Solanum	hexandrum	Vell.	Brazil	Minas Gerais	Carangola	Serra da Acafonga		-20.7167	-42.4833		SPEC	1050			False	subarbustiva, com 5-70 cm; ramos com aculeos; corola de cor roxa-claro	ao lado da estrada
RB	736994	RB01339683		Leoni, LS	Lima, JR		7341		26	1	2009	Solanaceae	Solanum	hexandrum	Vell.	Brazil	Minas Gerais	Fevredouro		Fumidouro, em direção ao Parque do Brigadeiro	-20.7142	-42.3841	2-5km	GAZ				False	subarbustica 80-100 cm; caule aculeado; corola de cor roxa	ao lado da estrada
RB		RB01339774		Leoni, LS	Lima, JR		7345		26	1	2009	Solanaceae	Solanum	hexandrum	Vell.	Brazil	Minas Gerais	Carangola		Alvorada - Zona Rural - Ao lado da rodovia.								False
BHCB	151143	BHCB002669		Leoni, LS	Lima, JR		7346		25	1	2009	Solanaceae	Solanum	hexandrum	Vell.	Brazil	Minas Gerais	Carangola	Fazenda Kamil		-20.7035	-42.0604	2-5km	GAZ				False	subarbusto ca. 80 cm a 1.3 m; caule e ramos aculeados; corola de coloração lilás; fotografada	lado da estrada
RB		RB01340045		Leoni, LS	Lima, JR		7346		25	1	2009	Solanaceae	Solanum	hexandrum	Vell.	Brazil	Minas Gerais	Carangola	Fazenda Kamil		-20.7035	-42.0604	2-5km	GAZ				False	subarbusto ca. 80 cm a 1.3 m; caule e ramos aculeados; corola de coloração lilás; fotografada	lado da estrada
G-DC		G00131228	holotype	Lhotsky, J			s.n.				1832	Solanaceae	Solanum	hexandrum	Vell.	Brazil				sin. loc.								False
NY	770596	00770596		Liene, D			3912		24	6	1958	Solanaceae	Solanum	hexandrum	Vell.	Brazil	Rio de Janeiro			Estado da Guanabara, Mesa do Imperador.	-22.9704	-43.2578						False
RB		RB00591611		Lima, JR			35		26	1	2009	Solanaceae	Solanum	hexandrum	Vell.	Brazil	Minas Gerais	Conceicão do Mato Dentro		Alto Conceição	-21.825	-42.8557	2-5km	GAZ				False	herbacea lenhosa ca. 1 m; floral lilas	ao lado da estrada
RB		RB01188864		Lima, JR			35		26	1	2009	Solanaceae	Solanum	hexandrum	Vell.	Brazil	Minas Gerais	Conceicão do Mato Dentro		Alto Conceição	-21.825	-42.8557	2-5km	GAZ				False	herbacea lenhosa ca. 1 m; floral lilas	ao lado da estrada
RB	737412	RB01340101		Lima, JR			39		26	1	2009	Solanaceae	Solanum	hexandrum	Vell.	Brazil	Minas Gerais	Fevredouro		Fumidouro, em direção ao Parque Estadual do Brigadeiro	-20.7142	-42.3841	2-5km	GAZ				False	subarbusto ereta, ca. 1.5 m; caule aculeado; corola roxa	lado da estrada
RB		RB01188860		Lima, JR			42		26	1	2009	Solanaceae	Solanum	hexandrum	Vell.	Brazil	Minas Gerais	Carangola		Fervedouro - Carangola.								False
RB		RB01159169		Lima, JR	Leoni, LS; Veira, J		83		17	1	2009	Solanaceae	Solanum	hexandrum	Vell.	Brazil	Minas Gerais	Faria Lemos		sin. loc.								False		Crescendo próximo a estrada.
RB		RB00700724		Lira Neto, JA	Braga, JMA; Bovini, MG; Vieira, CM; Reis, J		164		20	12	1995	Solanaceae	Solanum	hexandrum	Vell.	Brazil	Rio de Janeiro	Guapimirim		Trilha das Andorinhas.								False	Arbusto com espinhos, piloso, folhas levemente discolores, flores violáceas com estames amarelos.
NY		00719816		Lira Neto, JA	et al.		648		26	8	1997	Solanaceae	Solanum	hexandrum	Vell.	Brazil	Rio de Janeiro	Duque de Caxias		Reserva da Petrobas. Trilha do Sangradouro	-22.5167	-43.2333	<2km	SPEC	60			False	Arvoreta com ca. 4m. de altura, com folhas membranáceas e discolores, espinhosa. Flores com o cálice verde pilosa, corola de cor lilás e estames amarelos. Heliófila	Mata alterada
RB		RB00776105		Lira Neto, JA	et al.		648		26	8	1997	Solanaceae	Solanum	hexandrum	Vell.	Brazil	Rio de Janeiro	Duque de Caxias		Reserva da Petrobas. Trilha do Sangradouro	-22.5167	-43.2333	<2km	SPEC	60			False	Arvoreta com ca. 4m. de altura, com folhas membranáceas e discolores, espinhosa. Flores com o cálice verde pilosa, corola de cor lilás e estames amarelos. Heliófila	Mata alterada
RB		RB00468855		Lisboa, R			s.n.					Solanaceae	Solanum	hexandrum	Vell.	Brazil	Rio de Janeiro	Santa Maria Madalena		sin. loc.								False
RB		RB00658558		Lobão, A	Bruniera, CP; Santos, MP		1676		23	9	2011	Solanaceae	Solanum	hexandrum	Vell.	Brazil	Rio de Janeiro	Teresópolis		Parque Nacional da Serra dos Órgãos, sede, trilha suspensa.	-22.4525	-42.9992	<2km	SPEC	1147			False	Árvore, ca. 3m alt., flores roxas com estames amarelos
NIT	198			Lobão, A	Bruniera, CP; Santos, MP		1676		23	9	2011	Solanaceae	Solanum	hexandrum	Vell.	Brazil	Rio de Janeiro	Teresópolis		Parque Nacional da Serra dos Órgãos, sede, trilha suspensa.	-22.4525	-42.9992	<2km	SPEC	1147			False	Árvore, ca. 3m alt., flores roxas com estames amarelos
BM		BM000935630		Lockhart, D			s.n.					Solanaceae	Solanum	stagnale	Moric.	Brazil				Bahia.								False
US	1616932	01931531		Loefgren, A	Edwall, G	CGG	1868		16	9	1892	Solanaceae	Solanum	hexandrum	Vell.	Brazil	São Paulo	São Luís do Paraitinga		São Luiz do Paraitinga	-23.22	-45.31	2-5km	GAZ				False	Arbusto sublenhoso, 2m, fol. hirs. fl. violacea.
SP	15348	SP008639		Loefgren, A	Edwall, G	CGG	1868		16	9	1892	Solanaceae	Solanum	hexandrum	Vell.	Brazil	São Paulo	São Luís do Paraitinga		São Luiz do Paraitinga	-23.22	-45.31	2-5km	GAZ				False	Arbusto sublenhoso, 2m, fol. hirs. fl. violacea.
SP	15355	SP008638		Loefgren, A			3129		1	8	1895	Solanaceae	Solanum	hexandrum	Vell.	Brazil	São Paulo	São Sebastião		Mata virgem, Guaicá.	-23.76	-45.41	2-5km	GAZ				False	Arbust. sublign. aculeat. hisp. fl. speciosa azul, fol. magna.
ESA		ESA033746		Lombardi, JA			1280		16	7	1996	Solanaceae	Solanum	hexandrum	Vell.	Brazil	Minas Gerais	Marliéria	Parque Estadual do Rio Doce	perto do Alojamento	-19.5389	-42.5431	<2km	GAZ				False	arbusto ca. 1 m; folhas herbáceas; cálice verde; corola roxa, estames amarelos; frutos imaturos brancos de cálice arroxeado	capoeira
BHCB	32817	BHCB046720		Lombardi, JA			1280		16	7	1996	Solanaceae	Solanum	hexandrum	Vell.	Brazil	Minas Gerais	Marliéria	Parque Estadual do Rio Doce	perto do Alojamento	-19.5389	-42.5431	<2km	GAZ				False	arbusto ca. 1 m; folhas herbáceas; cálice verde; corola roxa, estames amarelos; frutos imaturos brancos de cálice arroxeado	capoeira
SPF	134016	SPF00134016		Lombardi, JA			1814		25	5	1997	Solanaceae	Solanum	sublentum	Hiern	Brazil	Minas Gerais	Januária			-15.1403	-44.2547	<2km	SPEC				False
HUEFS	75223	HUEFS0075223		Lombardi, JA			2355		5	9	1998	Solanaceae	Solanum	sublentum	Hiern	Brazil	Minas Gerais	Caratinga		Estação Biológica da Caratinga, Matão	-19.7314	-41.8172	<2km	SPEC				False
BHCB	43039	BHCB046736		Lombardi, JA	Gonçalves, M; Temponi, LG		2388		6	9	1998	Solanaceae	Solanum	hexandrum	Vell.	Brazil	Minas Gerais	Caratinga	Estação Biologico da Caratinga	fazenda Montes Claros, proximo ao Alojamiento	-19.7314	-41.1617		SPEC				False	arbusto, ca. 2 m; folhas papiraceas; cálice e corola lilas, estames amarelos	mata Atlantica; area alagada na beira de córrego
BHCB	48097	BHCB046718		Lombardi, JA			3120		10	7	1999	Solanaceae	Solanum	hexandrum	Vell.	Brazil	Minas Gerais	Fevredouro	Parque Estadual da Serra do Brigadeiro		-20.7167	-42.4833	2-5km	SPEC	1400		c	False	arbusto ca. 1 m; folhas papiráceas; cálice verde-arroxeado; corola lilás, anteras amarelas	mata Atlantica em diversas graus de pertubação
BHCB	78057	BHCB046716		Lombardi, JA	Salino, A; Mota, RC da; Carvalho, FA		5076		19	2	2003	Solanaceae	Solanum	stagnale	Moric.	Brazil	Minas Gerais	Salto da Divisa		Fazenda Santana	-16.0583	-40.0307		SPEC	183	212		False	Mata secundária e borda. Arbusto, ca. 0.3 m, folhas papiráceas, botões avermelhados. Coordenadas originais: 16°03'29,8-21,7"S; 40°01'50,6-59"W
BHCB	82623	BHCB046739		Lombardi, JA	Stehmann, JR; Mota, RC da; Temponi, LG		5326		21	8	2003	Solanaceae	Solanum	stagnale	Moric.	Brazil	Minas Gerais	Salto da Divisa		Fazenda Santana	-16.0557	-40.0332		SPEC	199			False	Borda de mata decídua, alterada. Arbusto, ca. 0.3 m, folhas papiráceas, flores lilases. Coordenadas originais: 16°03'20,7"S; 40°01'59,5"W
UNOP	UNOP 8375	UNOP008375		Lombardi, JA	Taxonomia de campo 2013		8215		14	4	2011	Solanaceae	Solanum	hexandrum	Vell.	Brazil	Rio de Janeiro	Teresópolis		Parque Nacional da Serra dos Órgãos, trilha suspensa.	-22.4256	-42.9953	<2km	SPEC	1190			False	Mata atlântica. flores lilases, anteras amarelas, cálice acrescente amarelado, frutos maduros brancos.
UPCB	80517			Lombardi, JA			8951		17	12	2011	Solanaceae	Solanum	hexandrum	Vell.	Brazil	Minas Gerais	Santa Rita de Jacutinga		Margens da MG-457, estrada de terra em pavimentação entre Santa Rita de Jacutinga/Bom Jardim de Minas, 772m	-22.142	-44.209	<2km	SPEC				False	Amostra em sílica.Mata ombrófila secundária de encosta.Erva ca.0,5m, folhas papiráceas, cálice verde, tricomas levemente ferrugíneos, corola lilás, anteras amarelas..
UEC	63232	UEC078182		Lopes, MA	Andrade, PM		417		18	6	1984	Solanaceae	Solanum	sublentum	Hiern	Brazil	Minas Gerais	Caratinga		Estação biológica da Caratinga.Mata do Rafael.	-19.7897	-42.1392	5-20k	GAZ				False	Flores liláses. Mata Atlântica.
ESA		ESA053625		Lucas, EJ	Mazine, FF; Brummitt, NA; Campos, OR; Flores, TB; Jennings, LVS; Sampaio, D		625		21	11	2006	Solanaceae	Solanum	hexandrum	Vell.	Brazil	Rio de Janeiro	Teresópolis	Parque Nacional Serra dos Orgãos	Parque Nacional da Serra dos Órgãos	-22.45	-42.9833	2-5km	SPEC	1100			False	Árvore de 2 metros em cerrado ralo, botões esverdeados.
K		K001375849		Lucas, EJ	Mazine, FF; Brummitt, NA; Campos, OR; Flores, TB; Jennings, LVS; Sampaio, D		625		21	11	2006	Solanaceae	Solanum	hexandrum	Vell.	Brazil	Rio de Janeiro	Teresópolis	Parque Nacional Serra dos Orgãos	Parque Nacional da Serra dos Órgãos	-22.45	-42.9833	2-5km	SPEC	1100			False	Árvore de 2 metros em cerrado ralo, botões esverdeados.
RB		RB00936214		Lucas, EJ	Mazine, FF; Brummitt, NA; Campos, OR; Flores, TB; Jennings, LVS; Sampaio, D		625		21	11	2006	Solanaceae	Solanum	hexandrum	Vell.	Brazil	Rio de Janeiro	Teresópolis	Parque Nacional Serra dos Orgãos	Parque Nacional da Serra dos Órgãos	-22.45	-42.9833	2-5km	SPEC	1100			False	Árvore de 2 metros em cerrado ralo, botões esverdeados.
BHCB	117031	BHCB046722		Lucas, EJ	Mazine, FF; Brummitt, NA; Campos, OR; Flores, TB; Jennings, LVS; Sampaio, D		625		21	11	2006	Solanaceae	Solanum	hexandrum	Vell.	Brazil	Rio de Janeiro	Teresópolis	Parque Nacional Serra dos Orgãos	Parque Nacional da Serra dos Órgãos	-22.45	-42.9833	2-5km	SPEC	1100			False	Árvore de 2 metros em cerrado ralo, botões esverdeados.
K		K001375850		Lucas, EJ	Mazine, FF; Brummitt, NA; Campos, OR; Flores, TB; Jennings, LVS; Sampaio, D		625		21	11	2006	Solanaceae	Solanum	hexandrum	Vell.	Brazil	Rio de Janeiro	Teresópolis	Parque Nacional Serra dos Orgãos	Parque Nacional da Serra dos Órgãos	-22.45	-42.9833	2-5km	SPEC	1100			False	Árvore de 2 metros em cerrado ralo, botões esverdeados.
RB		RB00536598		Lucas, EJ	Mazine, FF; Brummitt, NA; Campos, OR; Flores, TB; Jennings, LVS; Sampaio, D		625		21	11	2006	Solanaceae	Solanum	hexandrum	Vell.	Brazil	Rio de Janeiro	Teresópolis	Parque Nacional Serra dos Orgãos	Parque Nacional da Serra dos Órgãos	-22.45	-42.9833	2-5km	SPEC	1100			False	Árvore de 2 metros em cerrado ralo, botões esverdeados.
C				Lund, PW			621					Solanaceae	Solanum	sublentum	Hiern	Brazil				[prob. Minas Gerais]								False
RB	412839	RB00465598		Machado, AFP	et al.		s.n.		20	7	2004	Solanaceae	Solanum	hexandrum	Vell.	Brazil	Minas Gerais	Viçosa		Apiário da UFV, atrás da Biblioteca Central.	-20.7519	-45.8794	2-5km	GAZ	691			False	Arbusto de 1,5 m, ciófilo, flores roxas, estames amarelo claro. Visitadas por abelhas.
RB		RB00465687		Machado, AFP	et al.		s.n.		20	7	2004	Solanaceae	Solanum	hexandrum	Vell.	Brazil	Minas Gerais	Viçosa		Apiário da UFV, atrás da Biblioteca Central.	-20.7519	-45.8794	2-5km	GAZ	691			False	Arbusto de 1,5 m, ciófilo, flores roxas, estames amarelo claro. Visitadas por abelhas.
CEPEC	133283			Machado, TM	Forzza, RC; Stehmann, JR; Amorim, AM		298		1	12	1988	Solanaceae	Solanum	hexandrum	Vell.	Brazil	Minas Gerais	Alto Caparaó		Parque Nacional do Caparaó.Estrada para macieira.	-20.4833	-41.8167	<2km	SPEC				False
BHCB	147134	BHCB046721		Machado, TM	Forzza, RC; Stehmann, JR; Amorim, AM		298		1	12	1988	Solanaceae	Solanum	hexandrum	Vell.	Brazil	Minas Gerais	Alto Caparaó		Parque Nacional do Caparaó.Estrada para macieira.	-20.4833	-41.8167	<2km	SPEC				False
RB		RB00704407		Machado, TM	Forzza, RC; Stehmann, JR; Amorim, AM		298		1	12	1988	Solanaceae	Solanum	hexandrum	Vell.	Brazil	Minas Gerais	Alto Caparaó		Parque Nacional do Caparaó.Estrada para macieira.	-20.4833	-41.8167	<2km	SPEC				False
BHCB	188104	BHCB188104		Machado, TM	Couto, DR; Paixão-Souza, B; Kessous, I		673		26	8	2014	Solanaceae	Solanum	hydroides	Gouvêa & Giacomin	Brazil	Espírito Santo	Santa Teresa	Serra de Tomo Vento		-19.9081	-40.7956		SPEC	747			False	herbácea 50 cm; folhas discolores, indumento do cálice, pedicel e peciolo vináceo; corola alva, antera amarelas	inselberg
IAN	106743			Magalhães, MG			17651			8	1958	Solanaceae	Solanum	aciculare	Sw.	Brazil	Minas Gerais	Teófilo Otoni		B. Hidr. Mucuri	-17.8575	-41.5053	5-20km	GAZ				False	arbusto 0.5-1 m; flor azul	margem do mata sempre-verde, costera
MBML	27778	MBML027778		Magnago, LFS	Demuner, V; Belizário, M; Bausen, E		467		5	1	2006	Solanaceae	Solanum	hexandrum	Vell.	Brazil	Espírito Santo	Santa Leopoldina		Fazenda Caioaba, propr.:Virloni, Mata, trilha do corrego Caioaba.	-20.0592	-40.4706	<2km	SPEC	150	150		False	Arbusto de 1,5,m.Flores e frutos roxos.Rupícula.Mata beira do corrego.
MBML	27899	MBML027899		Magnago, LFS	Demuner, V; Belizário, M;		579		1	2	2006	Solanaceae	Solanum	sublentum	Hiern	Brazil	Espírito Santo	Águia Branca		Aguas Claras, Escola Agroecológica.	-18.8922	-40.73	<2km	SPEC	300	300		False	Arbusto 1.5m de alt.Flores roxas.Borda da mata.
MBML	40788	MBML040788		Manhães, VC	Couto, DR; Sobreira, R		172		23	12	2008	Solanaceae	Solanum	hexandrum	Vell.	Brazil	Espírito Santo	Alegre		PCH Santa Fé-próximo a Parcela 6	-20.7636	-41.5331	5-20k	GAZ				False	Pequeno arbusto em borda de fragmento.Folhas verdes, com acúleos.Flor branca com estames amarelos.
MBML		MBML00055139		Manhães, VC	Couto, DR; Sobreira, R		172		23	12	2008	Solanaceae	Solanum	hexandrum	Vell.	Brazil	Espírito Santo	Alegre		PCH Santa Fé-próximo a Parcela 6	-20.7636	-41.5331	5-20k	GAZ				False	Pequeno arbusto em borda de fragmento.Folhas verdes, com acúleos.Flor branca com estames amarelos.
SP	162760	SP116446		Mantovani, W			138		23	10	1979	Solanaceae	Solanum	hexandrum	Vell.	Brazil	São Paulo	Bananal		Estrada de aceso à RESERVA FLORESTAL.	-22.68	-44.32	5-20k	GAZ				False	Arbusto de 2m.flores lilases.
UEC	181481	UEC047215		Mantovani, W			138		23	10	1979	Solanaceae	Solanum	hexandrum	Vell.	Brazil	São Paulo	Bananal		Estrada de aceso à RESERVA FLORESTAL.	-22.68	-44.32	5-20k	GAZ				False	Arbusto de 2m.flores lilases.
RB		RB01159147		Marcolino, F	Pereira, RS		152		13	7	2009	Solanaceae	Solanum	hexandrum	Vell.	Brazil	Minas Gerais	Carangola		sin. loc.								False
K		K001161611		Marquete Ferreira da Silva, N	et al		93		9	11	1977	Solanaceae	Solanum	hexandrum	Vell.	Brazil	Rio de Janeiro	Petrópolis		Vale do Bonsucesso, pr. Sítio da Pedra Lascada.								False	Arbusto de folhas discolor, cálice e corola lilás, anteras amarelas.	Na beira da mata.
RB		RB00465668		Marquete Ferreira da Silva, N	et al		93		9	11	1977	Solanaceae	Solanum	hexandrum	Vell.	Brazil	Rio de Janeiro	Petrópolis		Vale do Bonsucesso, pr. Sítio da Pedra Lascada.								False	Arbusto de folhas discolor, cálice e corola lilás, anteras amarelas.	Na beira da mata.
RB		RB00465649		Marquete Ferreira da Silva, N	Valente, M da C; Marquete, R; Giordano, lC		242		29	11	1988	Solanaceae	Solanum	hexandrum	Vell.	Brazil	Rio de Janeiro	Paraty		Fazenda São Roque.								False	Arbusto umbrófilo, ca. de 1,50 m de altura, folhas discolor, flores arroxeadas-claras, estames amarelos, botões com cálice esverdeado e corola branca.	Subida do morro.
RB		RB00465943		Marquete, R	Marquete Ferreira da Silva, N; Caruso, J; Valente, M da C; Abreu		802		27	4	1993	Solanaceae	Solanum	hexandrum	Vell.	Brazil	Rio de Janeiro	Paraty		Á 29 Km do Trevo de Parati. Estrada para praia do sono, na fazenda do Sr. Gilbrail.								False	Heliófila, arbusto com ca. 1,5 m. de altura. Tronco com casca lisa de cor verde, com pelos amarronzados. Folhas membranáceas, discolores verdes, com espinhos, cálice de cor verde no ápice dos lacínios, corola azulada e anteras amarelas.	Solo argiloso, relevo plano, vegetação ombrófila densa degradada, mata de baixada aberta.
RB	303767	RB00379201		Marquete, R	Gomes, JC		1092		29	6	1993	Solanaceae	Solanum	sublentum	Hiern	Brazil	Rio de Janeiro	Paraty		Passando a primeira ponte entrar a direita (sentido RJ/SP) a ca.13 km do trevo.	-23.2178	-44.7131	5-20k	GAZ				False	Árvore com ca.8 m de alt.; exsudato incolor; tronco com casca lisa e ramos de cor amarronzado; folhas cariáceas[coriaceas?]	Heliófila; ripária em ambiente úmido
JPB	55216	JPB0055216		Marquete, R	Gomes, JC		1092		29	6	1993	Solanaceae	Solanum	sublentum	Hiern	Brazil	Rio de Janeiro	Paraty		Passando a primeira ponte entrar a direita (sentido RJ/SP) a ca.13 km do trevo.	-23.2178	-44.7131	5-20k	GAZ				False	Árvore com ca.8 m de alt.; exsudato incolor; tronco com casca lisa e ramos de cor amarronzado; folhas cariáceas[coriaceas?]	Heliófila; ripária em ambiente úmido
RB		RB00465981		Martinelli, G	Sucre, D		13		29	8	1973	Solanaceae	Solanum	hexandrum	Vell.	Brazil	Minas Gerais	Marliéria		Matas da Lagoa dos Aníbal.					230			False	Heliófila, pedicelo atropurpúreo e corola rosa.	Crescendo na beira da mata.
RB		RB00465604		Martinelli, G			3558		21	11	1977	Solanaceae	Solanum	hexandrum	Vell.	Brazil	Rio de Janeiro	Petrópolis		Vale das Videiras, Morro do Cuca.					1300			False	Heliófila, saxícola, folhas verdes discolores, pilosos, flores com cálice roxo-escuro, corola lilás com nuances roxos, estames amarelos, botões florais alvo com nuances lilás.
RB		RB00465643		Martinelli, G	Lima, HC de		8860		8	11	1982	Solanaceae	Solanum	hexandrum	Vell.	Brazil	Rio de Janeiro	Silva Jardim		Mata da Osmarina.					40			False	Arbusto, 2 m , ciófilo, espinhoso, folhas discolores com nervuras da face dorsal verde-alvacenta, infl. com pedúnculo verde com pelos ferrugíneos, flores com cálice verde, corola lilás, estames amarelos, botões florais verdes.	Encosta.
BR		BR0000005539581		Martius, CFP			253					Solanaceae	Solanum	sublentum	Hiern	Brazil	Rio de Janeiro			Prope Rio de Janeiro.Organ Mount.	-22.5309	-43.0084	<2km	SPEC				False	actual collector is Luschnath
NY		00770753		Martius, CFP			253					Solanaceae	Solanum	sublentum	Hiern	Brazil	Rio de Janeiro			Prope Rio de Janeiro.Organ Mount.	-22.5309	-43.0084	<2km	SPEC				False	actual collector is Luschnath
W	0073187			Martius, CFP			253					Solanaceae	Solanum	sublentum	Hiern	Brazil	Rio de Janeiro			Prope Rio de Janeiro.Organ Mount.	-22.5309	-43.0084	<2km	SPEC				False	actual collector is Luschnath
K		K000983768		Martius, CFP			253					Solanaceae	Solanum	sublentum	Hiern	Brazil	Rio de Janeiro			Prope Rio de Janeiro.Organ Mount.	-22.5309	-43.0084	<2km	SPEC				False	actual collector is Luschnath
K		K000983771		Martius, CFP			253					Solanaceae	Solanum	sublentum	Hiern	Brazil	Rio de Janeiro			Prope Rio de Janeiro.Organ Mount.	-22.5309	-43.0084	<2km	SPEC				False	actual collector is Luschnath
M		M-0171850	lectotype	Martius, CFP			s.n.			12		Solanaceae	Solanum	hexandrum	Vell.	Brazil	São Paulo			Serra do Mar, Sebastianópolis								False		Habitat in primaevis sylvis
M		M-0171847	syntype	Martius, CFP			s.n.			10		Solanaceae	Solanum	hexandrum	Vell.	Brazil				sin. loc.								False	frutex 3-4 ped; calulibus tomentosis fuscus; flroes caeruleo-violascente [label as Solanum minax]
CEPEC	20945			Mattos Silva, LA			833		16	6	1980	Solanaceae	Solanum	stagnale	Moric.	Brazil	Bahia	Porto Seguro		Km 5 da Rod.Porto Seguro/Sta.Cruz Cabralia, BR-367.Prox.ao nivel do mar.	-16.4497	-39.0647	5-20k	GAZ				False
HUEFS	60115	HUEFS00010767		Mattos Silva, LA			4152		5	9	2001	Solanaceae	Solanum	aciculare	Sw.	Brazil	Bahia	Mucurí		Rod. Mucurí/Nova Viçosa (BA-001), Km 8	-18.0214	-39.5094		GAZ				False	arbusto1.5 m; folhas velutinadas e papiraceas, espinhos claros, pelos tricomados; folhas com un face superior verde-oscuro e inferior verde-claro; flores lilaceas; frutos jovens, cor verde	solo arenoso
CEPEC	89748			Mattos Silva, LA			4152		5	9	2001	Solanaceae	Solanum	aciculare	Sw.	Brazil	Bahia	Mucurí		Rod. Mucurí/Nova Viçosa (BA-001), Km 8	-18.0214	-39.5094		GAZ				False	arbusto1.5 m; folhas velutinadas e papiraceas, espinhos claros, pelos tricomados; folhas com un face superior verde-oscuro e inferior verde-claro; flores lilaceas; frutos jovens, cor verde	solo arenoso
SP	129794			Mattos, J	Mattos, N		15755		27	12	1971	Solanaceae	Solanum	hexandrum	Vell.	Brazil	São Paulo		Ilha do São Sebastião		-23.8415	-45.3325	>20km	GAZ				False	arbusto	na mata
HAS	87531			Mattos, J			s.n.		11	12	1962	Solanaceae	Solanum	hydroides	Gouvêa & Giacomin	Brazil	Minas Gerais	Teófilo Otoni		entre Teófilo Otoni e Nanique								False	arbusto com flores grandes	numa capoeira, lugar rochoso
HUENF		HUENF00005291		Mauad, L.P.	Souza, TP; Nascimento, MT; Braga, JMA		6		22	9	2009	Solanaceae	Solanum	hexandrum	Vell.	Brazil	Rio de Janeiro	Campos dos Goytacazes		Morro do Itaoca	-21.7972	-41.4453	<2km	SPEC	201			False	Subarbusto, 3m de altura, flores brancas	em subida do morro, substrato com muitas folhas e formigas e evidência de passagem de gado
RB		RB00465692		Mautone, L	et al.		274		5	9	1977	Solanaceae	Solanum	hexandrum	Vell.	Brazil	Rio de Janeiro	Petrópolis		Raiz da Serra, Estrada Velha-Estrada das Pedras.								False	Heliófila, bastante pilosa; com caule apresentando espinhos; folhas pilosas com espinhos; fruto de coloração nigrescente.
RB		RB00465241		Mautone, L			422		24	11	1977	Solanaceae	Solanum	hexandrum	Vell.	Brazil	Rio de Janeiro	Santa Maria Madalena		Estrada de Terras Frias.								False	Sub-arbusto +/- 0,5 m; folhas discolor, com espinhos, flores lilás; frutos lilás; heliófila.
RB		RB00465592		Mautone, L	Guimarães, EF		1356		9	9	1981	Solanaceae	Solanum	hexandrum	Vell.	Brazil	Rio de Janeiro	Rio de Janeiro		Poço d´Anta. Fazenda Portuense, margem do Rio S. João.								False	Arbusto freqüente, flores vistosas, lilás, estames amarelos.	Mata.
RB		RB00465667		Mautone, L			s.n.		27	8	1986	Solanaceae	Solanum	hexandrum	Vell.	Brazil	Rio de Janeiro	Teresópolis		5ª estação.
SPF	138546	SPF00138546		Mello-Silva, R	Pirani, JR; Cordeiro, I; Assis, MC; Marcato, AC		1727		15	10	1999	Solanaceae	Solanum	hexandrum	Vell.	Brazil	São Paulo	Ubatuba		Trilha para a Praia do Sul, Ilha Anchieta.	-23.43	-45.07	<2km	GAZ				False	Arbusto ca. 2m de altura. Pétalas roxo-claras e estames amarelos. Mata tropical atlântica.
SP	343033	SP116448		Mello-Silva, R	Pirani, JR; Cordeiro, I; Assis, MC; Marcato, AC		1727		15	10	1999	Solanaceae	Solanum	hexandrum	Vell.	Brazil	São Paulo	Ubatuba		Trilha para a Praia do Sul, Ilha Anchieta.	-23.43	-45.07	<2km	GAZ				False	Arbusto ca. 2m de altura. Pétalas roxo-claras e estames amarelos. Mata tropical atlântica.
BHCB	128471	BHCB046741		Mello-Silva, R	Pirani, JR; Cordeiro, I; Assis, MC; Marcato, AC		1727		15	10	1999	Solanaceae	Solanum	hexandrum	Vell.	Brazil	São Paulo	Ubatuba		Trilha para a Praia do Sul, Ilha Anchieta.	-23.43	-45.07	<2km	GAZ				False	Arbusto ca. 2m de altura. Pétalas roxo-claras e estames amarelos. Mata tropical atlântica.
C		NHMD00947814		Merkel, TJ			s.n.					Solanaceae	Solanum	hexandrum	Vell.	Brazil				" e Parrhiba Brazil"								False
MO	1115255	MO-1335389		Mexia, Y			4118		17	12	1929	Solanaceae	Solanum	hexandrum	Vell.	Brazil	Minas Gerais		Viçosa	Agricultural College lands. Eastern boundary.	-20.7564	-42.8622	2-5km	GAZ	680			False	Shrub up to 6 m. high; coiled inflorescence; fruit grows to size of small apple.	Thickety land. Abundant over this State and Espiritu Santo.
BM		BM000935434		Mexia, Y			4118		17	12	1929	Solanaceae	Solanum	hexandrum	Vell.	Brazil	Minas Gerais		Viçosa	Agricultural College lands. Eastern boundary.	-20.7564	-42.8622	2-5km	GAZ	680			False	Shrub up to 6 m. high; coiled inflorescence; fruit grows to size of small apple.	Thickety land. Abundant over this State and Espiritu Santo.
MO	1165112	MO-1336263		Mexia, Y			4118		17	12	1929	Solanaceae	Solanum	hexandrum	Vell.	Brazil	Minas Gerais		Viçosa	Agricultural College lands. Eastern boundary.	-20.7564	-42.8622	2-5km	GAZ	680			False	Shrub up to 6 m. high; coiled inflorescence; fruit grows to size of small apple.	Thickety land. Abundant over this State and Espiritu Santo.
K		K000545801		Mexia, Y			4118		17	12	1929	Solanaceae	Solanum	hexandrum	Vell.	Brazil	Minas Gerais		Viçosa	Agricultural College lands. Eastern boundary.	-20.7564	-42.8622	2-5km	GAZ	680			False	Shrub up to 6 m. high; coiled inflorescence; fruit grows to size of small apple.	Thickety land. Abundant over this State and Espiritu Santo.
US	1498859	01915260		Mexia, Y			4118		17	12	1929	Solanaceae	Solanum	hexandrum	Vell.	Brazil	Minas Gerais		Viçosa	Agricultural College lands. Eastern boundary.	-20.7564	-42.8622	2-5km	GAZ	680			False	Shrub up to 6 m. high; coiled inflorescence; fruit grows to size of small apple.	Thickety land. Abundant over this State and Espiritu Santo.
MO	1165111	MO-1336262		Mexia, Y			4118		17	12	1929	Solanaceae	Solanum	hexandrum	Vell.	Brazil	Minas Gerais		Viçosa	Agricultural College lands. Eastern boundary.	-20.7564	-42.8622	2-5km	GAZ	680			False	Shrub up to 6 m. high; coiled inflorescence; fruit grows to size of small apple.	Thickety land. Abundant over this State and Espiritu Santo.
US	1517073	01915259		Mexia, Y			4118		17	12	1929	Solanaceae	Solanum	hexandrum	Vell.	Brazil	Minas Gerais		Viçosa	Agricultural College lands. Eastern boundary.	-20.7564	-42.8622	2-5km	GAZ	680			False	Shrub up to 6 m. high; coiled inflorescence; fruit grows to size of small apple.	Thickety land. Abundant over this State and Espiritu Santo.
US	1498745	01915263		Mexia, Y			4118		17	12	1929	Solanaceae	Solanum	hexandrum	Vell.	Brazil	Minas Gerais		Viçosa	Agricultural College lands. Eastern boundary.	-20.7564	-42.8622	2-5km	GAZ	680			False	Shrub up to 6 m. high; coiled inflorescence; fruit grows to size of small apple.	Thickety land. Abundant over this State and Espiritu Santo.
US	1572198	01915257		Mexia, Y			4731		22	5	1930	Solanaceae	Solanum	hexandrum	Vell.	Brazil	Minas Gerais		Viçosa	Agricultural College lands. Chacha Valley.	-20.7564	-42.8622	2-5km	GAZ	680			False	Spreading perennial herb 1.5 m high; light purple flower marbled with darker purple. Occasional.	Hill road in open tangle.
BM		BM000935433		Mexia, Y			4731		22	5	1930	Solanaceae	Solanum	hexandrum	Vell.	Brazil	Minas Gerais		Viçosa	Agricultural College lands. Chacha Valley.	-20.7564	-42.8622	2-5km	GAZ	680			False	Spreading perennial herb 1.5 m high; light purple flower marbled with darker purple. Occasional.	Hill road in open tangle.
MO	1165113	MO-1336265		Mexia, Y			4731		22	5	1930	Solanaceae	Solanum	hexandrum	Vell.	Brazil	Minas Gerais		Viçosa	Agricultural College lands. Chacha Valley.	-20.7564	-42.8622	2-5km	GAZ	680			False	Spreading perennial herb 1.5 m high; light purple flower marbled with darker purple. Occasional.	Hill road in open tangle.
BM		BM000935432		Mexia, Y			5033		11	9	1930	Solanaceae	Solanum	hexandrum	Vell.	Brazil	Minas Gerais		Viçosa	Agricultural College lands. São Miguel Road near km. 2.	-20.7564	-42.8622	2-5km	GAZ	665			False	Perennial herb 3 m high, many stemmed; purple flower; few leaved.	In damp, shady bottom of gulch off road.
A		00286797		Mexia, Y			5033		11	9	1930	Solanaceae	Solanum	hexandrum	Vell.	Brazil	Minas Gerais		Viçosa	Agricultural College lands. São Miguel Road near km. 2.	-20.7564	-42.8622	2-5km	GAZ	665			False	Perennial herb 3 m high, many stemmed; purple flower; few leaved.	In damp, shady bottom of gulch off road.
GH		00286799		Mexia, Y			5033		11	9	1930	Solanaceae	Solanum	hexandrum	Vell.	Brazil	Minas Gerais		Viçosa	Agricultural College lands. São Miguel Road near km. 2.	-20.7564	-42.8622	2-5km	GAZ	665			False	Perennial herb 3 m high, many stemmed; purple flower; few leaved.	In damp, shady bottom of gulch off road.
NY		00700483		Mexia, Y			5033		11	9	1930	Solanaceae	Solanum	hexandrum	Vell.	Brazil	Minas Gerais		Viçosa	Agricultural College lands. São Miguel Road near km. 2.	-20.7564	-42.8622	2-5km	GAZ	665			False	Perennial herb 3 m high, many stemmed; purple flower; few leaved.	In damp, shady bottom of gulch off road.
US	1572206	01915258		Mexia, Y			5033		11	9	1930	Solanaceae	Solanum	hexandrum	Vell.	Brazil	Minas Gerais		Viçosa	Agricultural College lands. São Miguel Road near km. 2.	-20.7564	-42.8622	2-5km	GAZ	665			False	Perennial herb 3 m high, many stemmed; purple flower; few leaved.	In damp, shady bottom of gulch off road.
U		U.1750085		Mexia, Y			5033		11	9	1930	Solanaceae	Solanum	hexandrum	Vell.	Brazil	Minas Gerais		Viçosa	Agricultural College lands. São Miguel Road near km. 2.	-20.7564	-42.8622	2-5km	GAZ	665			False	Perennial herb 3 m high, many stemmed; purple flower; few leaved.	In damp, shady bottom of gulch off road.
MO	1162618	MO-1336261		Mexia, Y			5033		11	9	1930	Solanaceae	Solanum	hexandrum	Vell.	Brazil	Minas Gerais		Viçosa	Agricultural College lands. São Miguel Road near km. 2.	-20.7564	-42.8622	2-5km	GAZ	665			False	Perennial herb 3 m high, many stemmed; purple flower; few leaved.	In damp, shady bottom of gulch off road.
F	877513	V0176168F		Mexia, Y			5033		11	9	1930	Solanaceae	Solanum	hexandrum	Vell.	Brazil	Minas Gerais		Viçosa	Agricultural College lands. São Miguel Road near km. 2.	-20.7564	-42.8622	2-5km	GAZ	665			False	Perennial herb 3 m high, many stemmed; purple flower; few leaved.	In damp, shady bottom of gulch off road.
BM		BM000935430		Miers, J			2731					Solanaceae	Solanum	hexandrum	Vell.	Brazil	Rio de Janeiro			Rio de Jan. [Janeiro], Organ Mts.								False
K		K000983773		Miers, J			3601					Solanaceae	Solanum	sublentum	Hiern	Brazil				Rio Janeiro, Painheiros.								False
BM		BM000099871		Miers, J			3601					Solanaceae	Solanum	sublentum	Hiern	Brazil				Rio Janeiro, Painheiros.								False
K		K000983770		Miers, J			3656					Solanaceae	Solanum	sublentum	Hiern	Brazil	Rio de Janeiro			Rio Jan. [Rio de Janiero], Morro Flamengo.								False
BM		BM000935689		Miers, J			3656					Solanaceae	Solanum	sublentum	Hiern	Brazil	Rio de Janeiro			Rio Jan. [Rio de Janiero], Morro Flamengo.								False
W	0073116			Mikan, JC			s.n.					Solanaceae	Solanum	hexandrum	Vell.	Brazil				sin. loc.								False
US	2852490	01933726		Mori, SA	Mattos Silva, LA; Santos, TS dos		10459		13	9	1978	Solanaceae	Solanum	aciculare	Sw.	Brazil	Bahia	Mucurí		a 4 km a W de Mucuri	-18.0555	-39.5783	>20km	GAZ				False	arbusto 1.5 m; corola azul-clara; flohas pegajosas; planta A	restinga
NY		00829144		Mori, SA	Mattos Silva, LA; Santos, TS dos		10459		13	9	1978	Solanaceae	Solanum	aciculare	Sw.	Brazil	Bahia	Mucurí		a 4 km a W de Mucuri	-18.0555	-39.5783	>20km	GAZ				False	arbusto 1.5 m; corola azul-clara; flohas pegajosas; planta A	restinga
CEPEC	26497			Mori, SA			14066		22	5	1981	Solanaceae	Solanum	stagnale	Moric.	Brazil	Bahia	Salvador		Lagoa de Abaeté, a NE da cidade.	-12.9711	-38.5108	5-20k	GAZ				False
NY		00770630		Mori, SA			14066		22	5	1981	Solanaceae	Solanum	stagnale	Moric.	Brazil	Bahia	Salvador		Lagoa de Abaeté, a NE da cidade.	-12.9711	-38.5108	5-20k	GAZ				False
S	S15-9932			Mosén, CWH			2540		1	9	1874	Solanaceae	Solanum	hexandrum	Vell.	Brazil	Rio de Janeiro			sin. loc.								False
S	S15-9934			Mosén, CWH			2540		1	9	1874	Solanaceae	Solanum	hexandrum	Vell.	Brazil	Rio de Janeiro			sin. loc.								False
RB		RB01191253		Moura, R	R.L.B. Vieira,A. Cesário		1198		20	9	2016	Solanaceae	Solanum	hexandrum	Vell.	Brazil	Rio de Janeiro	Valença		material coletado durante o Controlo de Qualidade, no conglomerado 61 - subunidade 4, do Inventário Florestal Nacional - RJ.	-22.32	-44.1006	<2km	SPEC				False	erva com flores roxas e anteras amarelas
BHCB	199834	BHCB199834		Nadruz, M	Gonçalvez, I		2795		17	12	2013	Solanaceae	Solanum	hexandrum	Vell.	Brazil	Rio de Janeiro	Cardoso Moreira	Serra da Bandeira		-21.4883	-41.6156	5-20km	GAZ				False	subarbusto; presença de espinhos; lâmina membranácea discolor; pedúnculo e pedicelo esverdeados; cálice esverdeado, corola esbranquiçada e estames amarelados.	Mata Estacional Semideciduo; mata seca
RB		RB00839335		Nadruz, M	Gonçalvez, I		2795		17	12	2013	Solanaceae	Solanum	hexandrum	Vell.	Brazil	Rio de Janeiro	Cardoso Moreira	Serra da Bandeira		-21.4883	-41.6156	5-20km	GAZ				False	subarbusto; presença de espinhos; lâmina membranácea discolor; pedúnculo e pedicelo esverdeados; cálice esverdeado, corola esbranquiçada e estames amarelados.	Mata Estacional Semideciduo; mata seca
IAC	48023			Nardin, CF	Gomes, AJAM; Bernacci, LC		40		2	9	2007	Solanaceae	Solanum	hexandrum	Vell.	Brazil	São Paulo	Ubatuba		IAC, Estação Experimental (Horto), estrada da bica, lado esquerdo, próximo a bica	-23.4339	-45.0711	<2km	SPEC				False
RB	200613	RB00777028		Nee, M			3373		10	10	1970	Solanaceae	Solanum	sublentum	Hiern	Brazil	Rio de Janeiro		Rio de Janeiro	above Rua Aprazivel and Rua Fr. de Andrade					200		c	False	shrub 1 m; flowers blue, 4.5 cm diam.; fruit green	steep rocky goat pastured slope
BH		BH000039259		Nee, M			3373		10	10	1970	Solanaceae	Solanum	sublentum	Hiern	Brazil	Rio de Janeiro		Rio de Janeiro	above Rua Aprazivel and Rua Fr. de Andrade					200		c	False	shrub 1 m; flowers blue, 4.5 cm diam.; fruit green	steep rocky goat pastured slope
US	2909451	01933728		Nee, M			3373		10	10	1970	Solanaceae	Solanum	sublentum	Hiern	Brazil	Rio de Janeiro		Rio de Janeiro	above Rua Aprazivel and Rua Fr. de Andrade					200		c	False	shrub 1 m; flowers blue, 4.5 cm diam.; fruit green	steep rocky goat pastured slope
MBML	42533	MBML042533		Neves, PT			45		28	6	2010	Solanaceae	Solanum	hexandrum	Vell.	Brazil	Espírito Santo	Viana		Bairro Jucu, fazenda do INCAPER (Jucuruaba), próximo ao Rio Jucu.	-20.4222	-40.4685	<2km	SPEC	9	9		False	Flor lilás, fruto grande, arredondado, caul e folha com pelos.
US	1570230	01931533		Neves-Armond, AF das			s.n.					Solanaceae	Solanum	hexandrum	Vell.	Brazil	Rio de Janeiro			sin. loc.								False
RB		RB00704857		Occhioni, P			s.n.		7	8	1933	Solanaceae	Solanum	hexandrum	Vell.	Brazil	Rio de Janeiro			Jardim Botânico.								False
RB		RB00468957		Oliveira, A			1107		1	12	2004	Solanaceae	Solanum	hexandrum	Vell.	Brazil	Rio de Janeiro	Rio Claro		Rio do Braço.								False	Arbusto, heliófila, folhas verdes, espinhos ferrugíneos, pétalas roxas, estames amarelos	Ocorrente na margem da trilha
RB		RB00465659		Oliveira, CAL de			261		7	8	1987	Solanaceae	Solanum	hexandrum	Vell.	Brazil	Rio de Janeiro	Rio de Janeiro		Alto da Boa Vista, Estr. da Vista Chinesa, n. 741 (CBRJ), ao lado do Refeitório do Pessoal Auxiliar.					400			False	Arvoreta +/- 1 m de altura. Flores roxas. Folhas peludas com muitos espinhos.	Crescia no barranco sobre pedras.
BHCB	208379	BHCB208379		Oliveira, SA	Malta, BC; Silva, BA; Valle, HS		1		17	11	2018	Solanaceae	Solanum	hexandrum	Vell.	Brazil	Rio de Janeiro	Campos dos Goytacazes		Morro do Itaoca	-21.7542	-41.3244	<2km	SPEC				False
GOET				Ostenfeld, CH			5560		22	8	1911	Solanaceae	Solanum	hexandrum	Vell.	Brazil	Rio de Janeiro		Santa Teresa						200			False	1 m; b violett
US	2436245	01931538		Pabst, G	Klein, RM		5216		29	11	1959	Solanaceae	Solanum	hexandrum	Vell.	Brazil	Rio de Janeiro	Petrópolis		Independencia					800			False	erva espinescenta 2 m; flores azul-aroxeadas
BHCB	159430	BHCB053362		Paula, LFA de	Mota, NFO; Viana, PI; Jorge, TB; Burkowski, PM		148		8	1	2011	Solanaceae	Solanum	hydroides	Gouvêa & Giacomin	Brazil	Minas Gerais	Teófilo Otoni		afloramento rochoso lado esquerdo da MG-418, cerca de 30 km N de Teófilo Otoni	-17.8592	-41.2628		SPEC	546			False	arbusto rupicola de ca. 40 cm; cálice verde e corola branca; tricoma lilás nos brotos e folhas jovens; frutos imaturos verdes	em ilha de vegetação de inselbergue
BHCB	158621	BHCB053361		Paula, LFA de	Augsten, M		247		16	4	2011	Solanaceae	Solanum	hydroides	Gouvêa & Giacomin	Brazil	Minas Gerais	Teófilo Otoni		afloramento rochoso lado esquerdo da MG-418, cerca de 30 km N de Teófilo Otoni	-17.8592	-41.2628		SPEC	546			False	arbusto 1.5 m; corola branca; tricomas dourados no cálice	borda da mata asociada a afloramento granítico
BHCB	159432	BHCB053363		Paula, LFA de	Paula, AFLA de; Paula, MA de		388		9	9	2011	Solanaceae	Solanum	hydroides	Gouvêa & Giacomin	Brazil	Minas Gerais	Teófilo Otoni		afloramento lado esquerdo da MG-418, cerca de 30 km N de Teófilo Otoni	-17.8617	-41.265		SPEC	533			False	arbusto 1 m; flores brancas	em mata de transição com afloramento granítico
BHCB	159433	BHCB053365		Paula, LFA de	Paula, MA de; Paula, MFA de; Dalcin, CRC; Paula, RD de; Souza, J		581		27	12	2011	Solanaceae	Solanum	hydroides	Gouvêa & Giacomin	Brazil	Minas Gerais	Teófilo Otoni		afloramento rochoso lado esquerdo da MG-418, cerca de 30 km N de Teófilo Otoni	-17.8628	-41.2669		SPEC	450			False	arbusto 1 m; corola branca	em mata de transição com afloramento granítico
BHCB	169264	BHCB053358		Paula, LFA de	Azevedo, L; Fernandes, R; Stehmann, JR		669		27	1	2014	Solanaceae	Solanum	hydroides	Gouvêa & Giacomin	Brazil	Minas Gerais	Teófilo Otoni		Afloramento rochoso lado esquerdo da MG-418, ca. 30 km norte de Teófilo Otoni.	-17.856	-41.2609	<2km	SPEC	560	560		False	Arbusto de aprox. 1m. Flores brancas, tricomas das folhas roxos	Em borda de floresta estacional semidecidual, margeando afloramento granítico.
BHCB	182467	BHCB063817		Paula, LFA de	Azevedo, LO; Mauad, LP; Porembski, S		972		31	3	2016	Solanaceae	Solanum	aciculare	Sw.	Brazil	Minas Gerais	Carlos Chagas		Pedra do Kaladão, Inselberg próximo ao posto do Kaladão na BR-418	-17.8633	-40.995		SPEC	380			False	Folhas discolores; sépalas verde claro com manchas roxas; frutos verdes. Altura de 1,5m. Arbusto	Em capão de mata sobre inselberg (escrube)
BHCB	192450	BHCB192450		Paula, LFA de	Azevedo, LO; Porembski, S; Macedo, LB; Gillerot, L		1180		23	3	2018	Solanaceae	Solanum	aciculare	Sw.	Brazil	Minas Gerais	Teófilo Otoni		Fazenda de Ricardo Amorim. Inselberg próximo da sede e do curral da fazenda	-17.725	-41.1672		SPEC	275			False	Arbusto com aprox. 2m. Sépalas roxas, espinhos amarelos. Frutos imaturos verdes. Folhas discolores	Borda de fragmento florestal em torno de inselberg
RB	RB-762485	01384894		Paula, LFA de	Azevedo, LO; Porembski, S; Macedo, LB; Gillerot, L		1180		23	3	2018	Solanaceae	Solanum	aciculare	Sw.	Brazil	Minas Gerais	Teófilo Otoni		Fazenda de Ricardo Amorim. Inselberg próximo da sede e do curral da fazenda	-17.725	-41.1672		SPEC	275			False	Arbusto com aprox. 2m. Sépalas roxas, espinhos amarelos. Frutos imaturos verdes. Folhas discolores	Borda de fragmento florestal em torno de inselberg
UEC	172905	UEC084888		Pedroni, F	Sanchez, M; Laps, RR; Belinello, R		2454		18	1	1997	Solanaceae	Solanum	hexandrum	Vell.	Brazil	São Paulo	Ubatuba		Picinguaba. Morro do Corisco altitude 600 m, arbusto com frutos imaturos.	-23.3333	-44.835	2-5km	GAZ	120			False	Arbusto com botões.; Mata Atlântica de Encosta.
RB				Penna, LA			s.n.		30	7	1947	Solanaceae	Solanum	hexandrum	Vell.	Brazil	Rio de Janeiro	Campos		Rio Preto								False
RB		RB00465666		Pereira, E			1258		18	3	1955	Solanaceae	Solanum	hexandrum	Vell.	Brazil	Rio de Janeiro	Santa Maria Madalena		Tamanduá.								False	Arbusto de fl. violáceas.
RB		RB00465256		Pereira, E			2271		9	12	1956	Solanaceae	Solanum	hexandrum	Vell.	Brazil	Espírito Santo	Vargem Alta		S. José de Fruteira.								False	Arb. de fl. brancas.
RB		RB00705146		Pereira, E	Liene, Sucre, Duarte.		3912		24	6	1958	Solanaceae	Solanum	hexandrum	Vell.	Brazil	Rio de Janeiro	Rio de Janeiro		Mesa do Imperador.								False	Subarbusto de flores violáceas.
RB		RB00465669		Pereira, E			s.n.		12	8	1948	Solanaceae	Solanum	hexandrum	Vell.	Brazil	Rio de Janeiro	Teresópolis		Barreira, Serra dos Orgãos.								False	Arbusto, fl. roxas
BHCB	168892	BHCB014238		Pereira, FB		45/	35		22	9	2000	Solanaceae	Solanum	hexandrum	Vell.	Brazil	Rio de Janeiro	Sapucaia		Fazenda Pilatos	-22.0519	-42.8258		SPEC	480			False
RB	542209	RB00700597		Pereira, FB		45/	35		22	9	2000	Solanaceae	Solanum	hexandrum	Vell.	Brazil	Rio de Janeiro	Sapucaia		Fazenda Pilatos	-22.0519	-42.8258		SPEC	480			False
RFA	24687	RFA29695		Pereira, FB		45/	35		22	9	2000	Solanaceae	Solanum	hexandrum	Vell.	Brazil	Rio de Janeiro	Sapucaia		Fazenda Pilatos	-22.0519	-42.8258		SPEC	480			False
JPB	53579	JPB0053579		Pereira, FB		45/	35		22	9	2000	Solanaceae	Solanum	hexandrum	Vell.	Brazil	Rio de Janeiro	Sapucaia		Fazenda Pilatos	-22.0519	-42.8258		SPEC	480			False
RB		RB00518278		Pereira, LA	Mansano, VF; Heiden, G; Filardi, FLR; Guimarães, EF		1557		17	1	2008	Solanaceae	Solanum	hexandrum	Vell.	Brazil	Espírito Santo	Santa Leopoldina		Chaves.	-20.055	-40.5389	<2km	SPEC	300	417		False	Arbusto heliófilo rupícola, frequente, crecendo próximo a cachoeira; flores com corolas roxas; cálice roxo escuro.
RB		RB00465233		Pereira, OJ			829		4	12	1985	Solanaceae	Solanum	hexandrum	Vell.	Brazil	Espírito Santo	Viana		Rodovia BR 262.								False	Flor roxa.	Domínio Mata Atlântica.
RB		RB00705191		Pessoal do Horto Florestal			s.n.		9	8	1927	Solanaceae	Solanum	hexandrum	Vell.	Brazil	Rio de Janeiro	Rio de Janeiro		Mata do Pai Ricardo, perto da sede do Horto Florestal.								False	Árvore pequena, fl. roxa
US	2830350	01933727		Pinheiro, RS			2115		24	4	1973	Solanaceae	Solanum	aciculare	Sw.	Brazil	Bahia			km 4 da rod. Nova Vicosa para Posto da Nata								False	planta 3 m; flor azul; anteras amarelas	restinga
VIC	52705			Pinto, HV	Muller, LAC; Sperandio, T.		496		27		2019	Solanaceae	Solanum	hydroides	Gouvêa & Giacomin	Brazil	Espírito Santo	Nova Venécia	APA do Pedra do Elefante	APA Pedra do Elefante, Trilha para a Pedra do Elefante	-19.2889	-40.7667	<2km	SPEC	674			False	Planta com +/- 1.20m; folhas verdes com tricomas, flores brancas com estames amarelos, sol, abundante, fruto verde e redondo.	borda de trilha
RFFP	1493	RFFP23100		Pinto, LJS	M. G. Santos,A. A. M. de Barros, M. C. F. dos Santos		246		24	6	1999	Solanaceae	Solanum	hexandrum	Vell.	Brazil	Rio de Janeiro	Santa Maria Madalena		Parque Estadual do Desengano, Terras Frias, próximo ao limite do Parque.								False	Subarbusto com ca. de 1 m de altura, heliófilo, folhas cartáceas concolores verdes, corola arroxeada, pólen amarelo.	Mata Atlântica Secundária.
RB		RB00531698		Pinto, LJS	M. G. Santos,A. A. M. de Barros, M. C. F. dos Santos		246		24	6	1999	Solanaceae	Solanum	hexandrum	Vell.	Brazil	Rio de Janeiro	Santa Maria Madalena		Parque Estadual do Desengano, Terras Frias, próximo ao limite do Parque.								False	Subarbusto com ca. de 1 m de altura, heliófilo, folhas cartáceas concolores verdes, corola arroxeada, pólen amarelo.	Mata Atlântica Secundária.
SP	192437			Pirani, JR	Yano, C		803		29	7	1983	Solanaceae	Solanum	hexandrum	Vell.	Brazil	São Paulo	Ubatuba		subândo Serra do Mar, rumo a Tuabatá	-23.4123	-45.1202	>20km	GAZ				False	arbusto 1.5 m; flores roxas, anteras amarelas	mata pluvial tropical
SPF	38180	SPF00038180		Pirani, JR			1032		10	1	1985	Solanaceae	Solanum	hexandrum	Vell.	Brazil	Rio de Janeiro	Conceição de Macabu			-22.0853	-41.8683	5-20k	GAZ				False
MBML	4188	MBML004188		Pizziolo, W			119		30	5	1984	Solanaceae	Solanum	sublentum	Hiern	Brazil	Espírito Santo	Santa Teresa		Goiapaba-Açu	-19.9197	-40.4794	<2km	SPEC				False	Arbusto de +/- 2m, flor roxa, altitude de +/- 500m.
US	2710693	01933729		Plowman, TC	Sucre, D		2753		22	5	1969	Solanaceae	Solanum	sublentum	Hiern	Brazil	Rio de Janeiro			Monte Corcovado					400	500		False	arbusto 1 m; corola lila a blanca; pelos viscosos; calis ceeciente	selva humeda
BR		BR0000005539024	syntype	Pohl, JBE			108					Solanaceae	Solanum	hexandrum	Vell.	Brazil	Rio de Janeiro		Corcovado		-22.9524	-43.2114	2-5km	GAZ				False
W	0001934		syntype	Pohl, JBE			108					Solanaceae	Solanum	hexandrum	Vell.	Brazil	Rio de Janeiro		Corcovado		-22.9524	-43.2114	2-5km	GAZ				False
W	0073185			Pohl, JBE			5488					Solanaceae	Solanum	sublentum	Hiern	Brazil	Rio de Janeiro			sin. loc.								False
W	0022300			Pohl, JBE			s.n.					Solanaceae	Solanum	hexandrum	Vell.	Brazil				sin. loc.								False
M		M-0171848		Pohl, JBE			s.n.					Solanaceae	Solanum	hexandrum	Vell.	Brazil				sin. loc.								False
G		G00442990		Pohl, JBE			s.n.					Solanaceae	Solanum	hexandrum	Vell.	Brazil				sin. loc.								False
UEC	67917	UEC074135		Ponte, ACE	et al.		29801		11	11	1993	Solanaceae	Solanum	hexandrum	Vell.	Brazil	São Paulo	Ubatuba		Morro do Puraba, mata degradada na encosta.	-23.43	-45.07	2-5km	GAZ				False	Arbusto ca. 2 m altura, na beira do riacho, flores azuis grande.
SP	303649	SP116451		Ponte, ACE	et al.		29801		11	11	1993	Solanaceae	Solanum	hexandrum	Vell.	Brazil	São Paulo	Ubatuba		Morro do Puraba, mata degradada na encosta.	-23.43	-45.07	2-5km	GAZ				False	Arbusto ca. 2 m altura, na beira do riacho, flores azuis grande.
K		K001058287		Preston, TA			s.n.					Solanaceae	Solanum	hexandrum	Vell.	Brazil	Bahia			Palmeiras [Bahia inferred]								False
K		K000983118		Preston, TA			s.n.				1872	Solanaceae	Solanum	hexandrum	Vell.	Brazil	Rio de Janeiro		Petrópolis									False
K		K001161612		Queiroz de Melo, J	Giordano, LC; et al		63		4	12	1995	Solanaceae	Solanum	hexandrum	Vell.	Brazil	Rio de Janeiro	Parati		APA-Cairuçu, Praia do Sono	-23.34	-44.63	2-5km	SPEC				False	árvoreta com cerca de 2 m; heliofila; folhas membranaceas, verdes discolores; frutos verdes e flores rosas
RB		RB00465636		Queiroz de Melo, J	Giordano, LC; et al		63		4	12	1995	Solanaceae	Solanum	hexandrum	Vell.	Brazil	Rio de Janeiro	Parati		APA-Cairuçu, Praia do Sono	-23.34	-44.63	2-5km	SPEC				False	árvoreta com cerca de 2 m; heliofila; folhas membranaceas, verdes discolores; frutos verdes e flores rosas
HUEFS	176672	HUEFS000116718		Queiroz, LP de			15302		30	5	2011	Solanaceae	Solanum	aciculare	Sw.	Brazil	Minas Gerais	Teófilo Otoni		42 Km E de Teófilo Otoni na rodovia Br-418, 15 km a leste do entroncamento para Pedro Versiani	-17.9125	-41.1917		GAZ	280			False	arbusto ca. 1.5 m, viscoso; folhas papiraceas; flroes com cálice vinaceo; corola roxa; anteras amarelas: DNA, foto	mata Atlantica, flroesta estanciona demidecidual e aflormento de gnaiss
RB		RB00700656		Quinet, A		23/	55		4	12	2000	Solanaceae	Solanum	hexandrum	Vell.	Brazil	Rio de Janeiro	Magé		Dist. de Piabetá.	-22.5706	-43.1236	<2km	SPEC	300			False	Arbusto de 2,5 m. alt.; DAP 4 cm.; Flores verde-marrom; Folha verde discolor. Comun no local	Mata de encosta sobre solo arenoso-argiloso; Luminosidade intensa.
JPB	53591	JPB0053591		Quinet, A		23/	55		4	12	2000	Solanaceae	Solanum	hexandrum	Vell.	Brazil	Rio de Janeiro	Magé		Dist. de Piabetá.	-22.5706	-43.1236	<2km	SPEC	300			False	Arbusto de 2,5 m. alt.; DAP 4 cm.; Flores verde-marrom; Folha verde discolor. Comun no local	Mata de encosta sobre solo arenoso-argiloso; Luminosidade intensa.
RFA	25870	RFA29694		Quinet, A		23/	55		4	12	2000	Solanaceae	Solanum	hexandrum	Vell.	Brazil	Rio de Janeiro	Magé		Dist. de Piabetá.	-22.5706	-43.1236	<2km	SPEC	300			False	Arbusto de 2,5 m. alt.; DAP 4 cm.; Flores verde-marrom; Folha verde discolor. Comun no local	Mata de encosta sobre solo arenoso-argiloso; Luminosidade intensa.
RB		RB00776149		Quinet, A	et al.		97		21	10	1998	Solanaceae	Solanum	hexandrum	Vell.	Brazil	Rio de Janeiro	Duque de Caxias		Trilha ao redor da represa (barragem)."Plataforma". Reserva da Petrobras	-22.5167	-43.2333	<2km	SPEC	50			False	Erva de 50cm de altura., folhas densamente pilosas, membranáceas, flores solitária de cálice verde e corola alvo-azulada. Ciófila.	Em area pertubada
RB		RB00700570		Quinet, A		32/	140		10	1	2002	Solanaceae	Solanum	hexandrum	Vell.	Brazil	Rio de Janeiro	Miguel Pereira		Distrito de Vera Cruz.	-22.0519	-43.43	<2km	SPEC	480			False	Arbustiva de 2 m. alt.; DAP 4 cm.; Frutos imaturos verdes; Flor com cálice verde e corola azul.	Mata de encosta solo-argiloso/arenoso; Luminosidade média. Comum no local.
RFA	29993	RFA29696		Quinet, A		32/	140		10	1	2002	Solanaceae	Solanum	hexandrum	Vell.	Brazil	Rio de Janeiro	Miguel Pereira		Distrito de Vera Cruz.	-22.0519	-43.43	<2km	SPEC	480			False	Arbustiva de 2 m. alt.; DAP 4 cm.; Frutos imaturos verdes; Flor com cálice verde e corola azul.	Mata de encosta solo-argiloso/arenoso; Luminosidade média. Comum no local.
C		NHMD00947809		Raben, FC			19		18	4	1835	Solanaceae	Solanum	sublentum	Hiern	Brazil	Rio de Janeiro		Corcovado									False	suffrutex; florib. coeruleis
BR		BR0000005539390	syntype	Raben, FC			310					Solanaceae	Solanum	hexandrum	Vell.	Brazil				sin. loc.								False
IBGE		IBGE00004323		Ramalho, RS	Rodrigues, G		1190		14	6	1978	Solanaceae	Solanum	hexandrum	Vell.	Brazil	Minas Gerais	Viçosa		Próximo Hospital Novo.	-20.7519	-45.8794	2-5km	GAZ	691			False	Arbusto de aproximadamente 1 m de altura. Flor. Habitat: Não Informado Habito: Arbusto
RB		RB00465928		Ramalho, RS	Rodrigues, G		1190		14	6	1978	Solanaceae	Solanum	hexandrum	Vell.	Brazil	Minas Gerais	Viçosa		Próximo Hospital Novo.	-20.7519	-45.8794	2-5km	GAZ	691			False	Arbusto de aproximadamente 1 m de altura. Flor. Habitat: Não Informado Habito: Arbusto
IBGE		IBGE00004324		Ramalho, RS	Rodrigues, G		1255		25	9	1978	Solanaceae	Solanum	hexandrum	Vell.	Brazil	Minas Gerais	Viçosa		U.F.V. - Dendrologia.	-20.7519	-45.8794	2-5km	GAZ	691			False	Arbusto
RB		RB00465932		Ramalho, RS	Rodrigues, G		1255		25	9	1978	Solanaceae	Solanum	hexandrum	Vell.	Brazil	Minas Gerais	Viçosa		U.F.V. - Dendrologia.	-20.7519	-45.8794	2-5km	GAZ	691			False	Arbusto
IBGE		IBGE00002899		Ramalho, RS	Rodrigues, G		1309		10	11	1978	Solanaceae	Solanum	hexandrum	Vell.	Brazil	Minas Gerais	Viçosa		U.F.V. - Dendrologia.	-20.7519	-45.8794	2-5km	GAZ	691			False	Nativa. arbusto vulgarmente conhecida por jurubeba preta.
RB		RB00851832		Ramalho, RS	Rodrigues, G		1309		10	11	1978	Solanaceae	Solanum	hexandrum	Vell.	Brazil	Minas Gerais	Viçosa		U.F.V. - Dendrologia.	-20.7519	-45.8794	2-5km	GAZ	691			False	Nativa. arbusto vulgarmente conhecida por jurubeba preta.
US	273103	01933737		Regnell, AF		Rio-	164				1840	Solanaceae	Solanum	sublentum	Hiern	Brazil	Rio de Janeiro			sin. loc.								False
US	273012	01933736		Regnell, AF		Rio-	342				1841	Solanaceae	Solanum	sublentum	Hiern	Brazil	Rio de Janeiro			sin. loc.								False
US	1484483	01933738		Reidel, L			32					Solanaceae	Solanum	sublentum	Hiern	Brazil	Rio de Janeiro			Prope Rio de Janeiro.Organ Mount.	-22.5309	-43.0084	<2km	SPEC				False
NY		00770754		Reidel, L			32					Solanaceae	Solanum	sublentum	Hiern	Brazil	Rio de Janeiro			Prope Rio de Janeiro.Organ Mount.	-22.5309	-43.0084	<2km	SPEC				False
NY		00770756		Reidel, L			32					Solanaceae	Solanum	sublentum	Hiern	Brazil	Rio de Janeiro			Prope Rio de Janeiro.Organ Mount.	-22.5309	-43.0084	<2km	SPEC				False
NY		00770755		Reidel, L			32					Solanaceae	Solanum	sublentum	Hiern	Brazil	Rio de Janeiro			Prope Rio de Janeiro.Organ Mount.	-22.5309	-43.0084	<2km	SPEC				False
NY		00770757		Reidel, L			32					Solanaceae	Solanum	sublentum	Hiern	Brazil	Rio de Janeiro			Prope Rio de Janeiro.Organ Mount.	-22.5309	-43.0084	<2km	SPEC				False
US	1573850	01931535		Reidel, L			s.n.			10		Solanaceae	Solanum	hexandrum	Vell.	Brazil	Rio de Janeiro		Corcovado									False
NY		00770599		Reidel, L			s.n.					Solanaceae	Solanum	hexandrum	Vell.	Brazil	Rio de Janeiro			Prope Rio de Janeiro. Organ Mount.	-22.5309	-43.0084	<2km	GAZ				False
US	2436248	01933730		Richter, E			s.n.		18	7	1959	Solanaceae	Solanum	sublentum	Hiern	Brazil	Rio de Janeiro			Guanabara, alto da Boa Vista								False	arbusto de flores azul-violaceo
MO	3281624	MO-1336259		Riedel, L			197					Solanaceae	Solanum	stagnale	Moric.	Brazil				sin. loc.								False
RB		RB00705137		Rosa, M	et al.		213		4	10	1984	Solanaceae	Solanum	hexandrum	Vell.	Brazil	Rio de Janeiro	Rio de Janeiro		Estação Ecológica de Piraí.								False	Arbusto com 1m de altura, corola azul-arroxeado e cálice roxo, botão com corola branca, pedúnculo da inflorescência com pelos vináceos.
RB		RB01176367		Rosa, P	J. Marins.,C. Baez, T. Lima, D. Maurenza		1017		27	8	2016	Solanaceae	Solanum	hexandrum	Vell.	Brazil	Rio de Janeiro	Campos dos Goytacazes		9º distrito de campos Morangaba. Localidade de Aleluia, morro do Pico da Aleluia, região norte da UC. Início da trilha para o pico da Aleluia, sobre afloramento rochoso à esquerda para quem sobe. Área que recebe poucas visitas a lazer, não foram vistos sinais de lixo na trilha. Parque Estadual do Desengano	-21.7878	-41.6156	<2km	SPEC	291			False	Saxícola, ciófila. Caule esverdeado, folhas discolores verdes, face adaxial verde-escura e face abaxial verde-clara, inflorescência verde-clara. Flores com sépalas verde-claras, pétalas roxas claras com uma listra mais clara a alva; filetes e estames amarelados; pistilo esverdeado.
BM		BM000935435		Rugel, F			s.n.				1842	Solanaceae	Solanum	stagnale	Moric.	Brazil				"Florida [with Cuba crossed out]" [this locality is almost certainly incorrect, as is the collector - Ferdinand Rugel never collected in Brazil, this specimen may have been originally mislabelled by R.J. Shuttleworth, who distributed Rugel's plants, among many others]								False
P		P00614723		Saint-Hilaire, A de		C-	48			10	1819	Solanaceae	Solanum	hexandrum	Vell.	Brazil	Minas Gerais			sin. loc. [Minas inferred from C.48, e.g. Dwyer 1955 paper; locality could also be Uba?]								False
P		P00614736		Saint-Hilaire, A de		A1-	393				1816	Solanaceae	Solanum	sublentum	Hiern	Brazil	Rio de Janeiro			sin. loc.								False
P		P00614735		Saint-Hilaire, A de		A1-	393				1816	Solanaceae	Solanum	sublentum	Hiern	Brazil	Rio de Janeiro			sin. loc.								False
P		P00578391		Saint-Hilaire, A de		B1-	1046					Solanaceae	Solanum	phrixothrix	Gouvêa & S.Knapp	Brazil	Minas Gerais			sin. loc. [acc. to Dwyer 1955 plants in B1 were collected in Minas Gerais between 1816-1818]								False
P		P00578390		Saint-Hilaire, A de		B1-	1046					Solanaceae	Solanum	phrixothrix	Gouvêa & S.Knapp	Brazil	Minas Gerais			sin. loc. [acc. to Dwyer 1955 plants in B1 were collected in Minas Gerais between 1816-1818]								False
P		P00578392		Saint-Hilaire, A. de		B-	13				1816	Solanaceae	Solanum	hexandrum	Vell.													False
P		P00594885		Saint-Hilaire, A. de		B2-	33				1818	Solanaceae	Solanum	hexandrum	Vell.	Brazil	Rio de Janeiro			sin. loc.								False
P		P00578126		Saint-Hilaire, A. de		A1-	379				1816	Solanaceae	Solanum	hexandrum	Vell.	Brazil	Rio de Janeiro			sin. loc.								False
P		P00594884		Saint-Hilaire, A. de		A1-	379				1816	Solanaceae	Solanum	hexandrum	Vell.	Brazil	Rio de Janeiro			sin. loc.								False
P		P00578125		Saint-Hilaire, A. de		A1-	379				1816	Solanaceae	Solanum	hexandrum	Vell.	Brazil	Rio de Janeiro			sin. loc.								False
RB		RB00736945		Salgado, CS			79		28	10	2004	Solanaceae	Solanum	hexandrum	Vell.	Brazil	Rio de Janeiro	Miguel Pereira		Sitio Xapuri. Trilha do Mirante.								False	Arbusto de 1,5, folhas com espinhos toda pilosa, flor roxa com anteras amarelas
MBM	227968	MBM227968		Salino, A			3259		20	7	1997	Solanaceae	Solanum	sublentum	Hiern	Brazil	Minas Gerais	Januária		Distrito de Fabião, Vale do Peruaçu, Januária	-15.4881	-44.3617	5-20k	GAZ				False
SPF	134017	SPF00134017		Salino, A			3259		20	7	1997	Solanaceae	Solanum	sublentum	Hiern	Brazil	Minas Gerais	Januária		Distrito de Fabião, Vale do Peruaçu, Januária	-15.4881	-44.3617	5-20k	GAZ				False
SPF		SPF00130342		Salino, A			3513		29	9	1997	Solanaceae	Solanum	hexandrum	Vell.	Brazil	Espírito Santo			sin. loc.								False	arbusto ca. 2.3 m; flores lilás com estames amarelos; cálice espinescente e ferrugineo e levemente inflado
BHCB	38999	BHCB043408		Salino, A			3513		29	9	1997	Solanaceae	Solanum	hexandrum	Vell.	Brazil	Espírito Santo			sin. loc.								False	arbusto ca. 2.3 m; flores lilás com estames amarelos; cálice espinescente e ferrugineo e levemente inflado
ESA		072521		Salino, A	Melo, LCN		5885		14	11	2000	Solanaceae	Solanum	hexandrum	Vell.	Brazil	Minas Gerais	Santa Rita de Jacutinga		Usina Hidrelétrica Henrique Portugal. Rio Bananal	-22.1494	-44.095	<2km	GAZ				False	Arbusto com 1,5m de altura, flores lilás com estames amarelos, frutos imaturos verdes, interior de m
BHCB	57007	BHCB046747		Salino, A	Melo, LCN		5885		14	11	2000	Solanaceae	Solanum	hexandrum	Vell.	Brazil	Minas Gerais	Santa Rita de Jacutinga		Usina Hidrelétrica Henrique Portugal. Rio Bananal	-22.1494	-44.095	<2km	GAZ				False	Arbusto com 1,5m de altura, flores lilás com estames amarelos, frutos imaturos verdes, interior de m
BHCB	134016			Salino, A	Viveiros, RS		14662		29	10	2009	Solanaceae	Solanum	hexandrum	Vell.	Brazil	Espírito Santo	Cachoeiro do Itapemirim		RPPN Cafundó, Trilha da Araponga	-20.7051	-41.2254		SPEC	110			False	Floresta Estacional Semidecidual; Terrestre em borda de mata
FUEL	25766			Salino, A			s.n.		16	3	1993	Solanaceae	Solanum	sublentum	Hiern	Brazil	Minas Gerais	Januária		Vale do rio Peruaçu	-15.4881	-44.3617	5-20k	GAZ				False	Flores lilás, estames amarelos, cálice verde e inflado; planta andromonóica e pegajosa; a caminho do Jamelão.
ESA	069661			Salino, A.			4112		3	21	1998	Solanaceae	Solanum	hexandrum	Vell.	Brazil	Minas Gerais	Muriaé		as margens do Rio Gloria, area de captação de agua do DEMAE	-21.1306	-42.3664	2-5km	GAZ				False	arbusto ca. 1.5 m; flores roxas; calice roxo oscuro	floresta ciliar
LE		LE00016989	isolectotype	Salzmann, P			s.n.				1830	Solanaceae	Solanum	stagnale	Moric.	Brazil	Bahia		Bahia	sin. loc.								False		in maritimis
G-DC		G00131246	lectotype	Salzmann, P			s.n.				1830	Solanaceae	Solanum	stagnale	Moric.	Brazil	Bahia		Bahia	sin. loc.								False		in maritimis
P		P00366831	isolectotype	Salzmann, P			s.n.				1830	Solanaceae	Solanum	stagnale	Moric.	Brazil	Bahia		Bahia	sin. loc.								False		in maritimis
W	1889-293774		isolectotype	Salzmann, P			s.n.				1830	Solanaceae	Solanum	stagnale	Moric.	Brazil	Bahia		Bahia	sin. loc.								False		in maritimis
P		P00366833	isolectotype	Salzmann, P			s.n.				1830	Solanaceae	Solanum	stagnale	Moric.	Brazil	Bahia		Bahia	sin. loc.								False		in maritimis
P		P00366834	isolectotype	Salzmann, P			s.n.				1830	Solanaceae	Solanum	stagnale	Moric.	Brazil	Bahia		Bahia	sin. loc.								False		in maritimis
MO	2960276	MO-2267504		Salzmann, P			s.n.				1827	Solanaceae	Solanum	stagnale	Moric.	Brazil	Bahia			Bahia, in maritimus.								False
P		P00366832	isolectotype	Salzmann, P			s.n.				1830	Solanaceae	Solanum	stagnale	Moric.	Brazil	Bahia		Bahia	sin. loc.								False		in maritimis
E		E00426626		Salzmann, P			s.n.				1831	Solanaceae	Solanum	stagnale	Moric.	Brazil	Bahia			sin. loc.								False		in argillosis
K		K000590188	isolectotype	Salzmann, P			s.n.				1830	Solanaceae	Solanum	stagnale	Moric.	Brazil	Bahia		Bahia	sin. loc.								False		in maritimis
K		K000590187	isolectotype	Salzmann, P			s.n.				1830	Solanaceae	Solanum	stagnale	Moric.	Brazil	Bahia		Bahia	sin. loc.								False		in maritimis
C		C10019308	isolectotype	Salzmann, P			s.n.				1830	Solanaceae	Solanum	stagnale	Moric.	Brazil	Bahia		Bahia	sin. loc.								False		in maritimis
US	1570347	01932114		Sampiao, AJ			3340	A	8	5	1919	Solanaceae	Solanum	hexandrum	Vell.													False
RB		RB00465622		Santos, HGP dos	Cordovil, SP; Machado, FV; Horta, CP		352		16	9	1994	Solanaceae	Solanum	hexandrum	Vell.	Brazil	Minas Gerais	Ewbank da Câmara		Fazenda Cascatinha, ao longo da estrada para Chapéu d´Uvas.					778			False	Arbusto frequente, cálice com pilosidade vinácea, corola lilás, estames amarelos, gineceu verde. Planta com espinhos.	Área antrópica, solo arenoso, relevo acidentado.
BHCB	192016	BHCB192016		Santos, MCF dos	Moura, R; Malafaia, AGC; Carvalho, LJS		1966		20	9	2006	Solanaceae	Solanum	hexandrum	Vell.	Brazil	Rio de Janeiro	Rio de Janeiro		Parque Estadual do Mendanha, Estrada de Furnas, entre as torres de retransmissão e o sítio da rampa de vôo livre, lado direito.	-22.8314	-43.5344	<2km	SPEC				False	Árvore com cerca de 6,0m de altura, heliófila, folhas cartáceas discolores verdes, botões florais de cor alvo-esverdeada e lilás, flores com cálice roxo, corola lilás, anteras amarelas, estigma verde e estilete alvo. Flores abertas vo
RB		RB01450034		Santos, MCF dos	Moura, R; Malafaia, AGC; Carvalho, LJS		1966		20	9	2006	Solanaceae	Solanum	hexandrum	Vell.	Brazil	Rio de Janeiro	Rio de Janeiro		Parque Estadual do Mendanha, Estrada de Furnas, entre as torres de retransmissão e o sítio da rampa de vôo livre, lado direito.	-22.8314	-43.5344	<2km	SPEC				False	Árvore com cerca de 6,0m de altura, heliófila, folhas cartáceas discolores verdes, botões florais de cor alvo-esverdeada e lilás, flores com cálice roxo, corola lilás, anteras amarelas, estigma verde e estilete alvo. Flores abertas vo
RFFP	9348	RFFP27022		Santos, MCF dos	Moura, R; Malafaia, AGC; Carvalho, LJS		1966		20	9	2006	Solanaceae	Solanum	hexandrum	Vell.	Brazil	Rio de Janeiro	Rio de Janeiro		Parque Estadual do Mendanha, Estrada de Furnas, entre as torres de retransmissão e o sítio da rampa de vôo livre, lado direito.	-22.8314	-43.5344	<2km	SPEC				False	Árvore com cerca de 6,0m de altura, heliófila, folhas cartáceas discolores verdes, botões florais de cor alvo-esverdeada e lilás, flores com cálice roxo, corola lilás, anteras amarelas, estigma verde e estilete alvo. Flores abertas vo
HUEFS	218386	HUEFS000108236		Scarponi, TM	Nascimento, IS; Ammon, RS; Holtz, D		s.n.		12	5	2014	Solanaceae	Solanum	hexandrum	Vell.	Brazil	Rio de Janeiro	Santo Antônio de Pádua		Conglomerado 260-2-1-3 R	-21.5394	-42.1803	<2km	SPEC	175			False	arbusto ca. 2.5 m; base reta; fuste com espinhos; flor roxa	próximo ao sítio, com espécies de pomar e roça; tambem ocorre pastagem em area brejosa, plana, com solo alagado
ESA	149283			Scarponi, TM	Nascimento, IS; Ammon, RS; Holtz, D		s.n.		12	5	2014	Solanaceae	Solanum	hexandrum	Vell.	Brazil	Rio de Janeiro	Santo Antônio de Pádua		Conglomerado 260-2-1-3 R	-21.5394	-42.1803	<2km	SPEC	175			False	arbusto ca. 2.5 m; base reta; fuste com espinhos; flor roxa	próximo ao sítio, com espécies de pomar e roça; tambem ocorre pastagem em area brejosa, plana, com solo alagado
RB	629466	RB0989943		Scarponi, TM	Nascimento, IS; Ammon, RS; Holtz, D		s.n.		12	5	2014	Solanaceae	Solanum	hexandrum	Vell.	Brazil	Rio de Janeiro	Santo Antônio de Pádua		Conglomerado 260-2-1-3 R	-21.5394	-42.1803	<2km	SPEC	175			False	arbusto ca. 2.5 m; base reta; fuste com espinhos; flor roxa	próximo ao sítio, com espécies de pomar e roça; tambem ocorre pastagem em area brejosa, plana, com solo alagado
W	0073183			Schott, HW			5439					Solanaceae	Solanum	sublentum	Hiern	Brazil	Rio de Janeiro			sin. loc.								False
W	0073184			Schott, HW			5439					Solanaceae	Solanum	sublentum	Hiern	Brazil	Rio de Janeiro			sin. loc.								False
W	0073182			Schott, HW			5439					Solanaceae	Solanum	sublentum	Hiern	Brazil	Rio de Janeiro			sin. loc.								False
W	0073101			Schott, HW			5444					Solanaceae	Solanum	hexandrum	Vell.	Brazil	Rio de Janeiro	Magé	Magé									False	forma glabrious
W	0073099			Schott, HW			5444					Solanaceae	Solanum	hexandrum	Vell.	Brazil	Rio de Janeiro	Magé	Magé									False	forma glabrious
W	0073100			Schott, HW			5444					Solanaceae	Solanum	hexandrum	Vell.	Brazil	Rio de Janeiro	Magé	Magé									False	forma glabrious
W	0073181			Schott, HW			s.n.					Solanaceae	Solanum	sublentum	Hiern	Brazil	Rio de Janeiro		Tejuca									False
W	0073117			Schott, HW			s.n.					Solanaceae	Solanum	hexandrum	Vell.	Brazil				sin. loc. (Brasilia australis)								False
W	0022301		syntype	Schüch, G			5438					Solanaceae	Solanum	hexandrum	Vell.	Brazil				sin. loc.								False
K		K000922427		Sellow, F			70					Solanaceae	Solanum	hexandrum	Vell.	Brazil				"Brasilia" [ex Berlin, labelled 70 and Solanum maroniense var. hexandrum - Sendtner?]								False
W	1889-0291692			Sellow, F			120	[a]				Solanaceae	Solanum	sublentum	Hiern	Brazil				sin. loc.								False
W	1889-291690			Sellow, F			120				1815	Solanaceae	Solanum	hexandrum	Vell.	Brazil	Rio de Janeiro			Rio de Janeiro.								False
BM		BM000935474		Sellow, F			120				1815	Solanaceae	Solanum	hexandrum	Vell.	Brazil	Rio de Janeiro			Rio de Janeiro.								False
P		P00335673		Sellow, F			s.n.					Solanaceae	Solanum	hexandrum	Vell.	Brazil				sin. loc. [dup. exch. Berlin]								False
BHCB	128569			Silva, JM	Hatschbach, GM		58677		6	12	1984	Solanaceae	Solanum	hexandrum	Vell.	Brazil	Espírito Santo	Domingos Martins		Rodovia BR 262, Próximo a entrada para Domingos Martins.	-20.3633	-40.6592	<2km	GAZ				False	Arbusto, 1,5m. Flor lilás, anteras amarelas. Na base de paredões rochosos.
ICN	115711	ICN0115711		Sobral, M	et al.		6769					Solanaceae	Solanum	stagnale	Moric.	Brazil	Bahia	Itororó		Rio do Meio	-15.1169	-40.0703	5-20k	GAZ				False
RB		RB01302407		Sobral, M			8250					Solanaceae	Solanum	hexandrum	Vell.	Brazil	Minas Gerais	Marliéria	Parque Estadual do Rio Doce		-19.7122	-42.7322	5-20km					False	arbusto 2 m; flores roxas
ICN	186716	ICN00036704		Sobral, M			8250					Solanaceae	Solanum	hexandrum	Vell.	Brazil	Minas Gerais	Marliéria	Parque Estadual do Rio Doce		-19.7122	-42.7322	5-20km					False	arbusto 2 m; flores roxas
RB		RB00465662		Sobral, M	Siqueira		s.n.		15	9	1987	Solanaceae	Solanum	hexandrum	Vell.	Brazil	Rio de Janeiro	Nova Friburgo		Cascatinha, estrada das torres.								False	Arbusto em locais úmidos, bastante frequente
ICN	111523	ICN0111523		Sobral, M	et al.		s.n.			1	1991	Solanaceae	Solanum	stagnale	Moric.	Brazil	Bahia	Itororó		Rio do Meio	-15.1169	-40.0703	5-20k	GAZ				False
IAC	22350			Souza, HM			s.n.		20	10	1970	Solanaceae	Solanum	hexandrum	Vell.	Brazil	São Paulo	Campinas			-22.9056	-47.0608	<2km	SPEC				False
ESA	032467			Souza, JP	Souza, VC		641		26	7	1996	Solanaceae	Solanum	hexandrum	Vell.	Brazil	Rio de Janeiro	Santa Maria Madalena	Morro Dubois	base do Morro								False	erva 0.5 m; botões roxos	beira da mata
BHCB	32467	BHCB016103		Souza, JP	Souza, VC		641		26	7	1996	Solanaceae	Solanum	hexandrum	Vell.	Brazil	Rio de Janeiro	Santa Maria Madalena	Morro Dubois	base do Morro								False	erva 0.5 m; botões roxos	beira da mata
HUENF		HUENF00008791		Souza, TP	Delaqua, GCG		16		29	9	2010	Solanaceae	Solanum	hexandrum	Vell.	Brazil	Rio de Janeiro	São José de Ubá		porteita da jaqueira Sr. Hernandes	-21.3575	-41.9425	<2km	SPEC				False
BHCB	208433	BHCB208433		Souza, TP	Delaqua, GCG		16		29	9	2010	Solanaceae	Solanum	hexandrum	Vell.	Brazil	Rio de Janeiro	São José de Ubá		porteita da jaqueira Sr. Hernandes	-21.3575	-41.9425	<2km	SPEC				False
BHCB	93472			Stehmann, JR			3839		19	8	2004	Solanaceae	Solanum	stagnale	Moric.	Brazil	Bahia	Alcobaça		estrada para Prado								False
ESA	101041			Stehmann, JR	Vignoli-Silva, M; Kamino, L		4513		22	11	2006	Solanaceae	Solanum	hexandrum	Vell.	Brazil	São Paulo	Queluz		Estrada SP-54	-22.4598	-44.7353	<2km	SPEC	762			False	arbusto ca. 1.5 m; flores arroxeadas, anteras amarelas
BHCB	103147			Stehmann, JR	Vignoli-Silva, M; Kamino, L		4513		22	11	2006	Solanaceae	Solanum	hexandrum	Vell.	Brazil	São Paulo	Queluz		Estrada SP-54	-22.4598	-44.7353	<2km	SPEC	762			False	arbusto ca. 1.5 m; flores arroxeadas, anteras amarelas
BHCB	178478	BHCB031617		Stehmann, JR	Gouvêa, YF; Moreira, NC		6370		12	2	2015	Solanaceae	Solanum	sublentum	Hiern	Brazil	Minas Gerais	Lagoa Santa		Morro do Bau.	-19.5483	-43.9925	<2km	SPEC	745	745		False
HSTM	5899	HSTM005899		Stehmann, JR	Gouvêa, YF; Moreira, NC		6370		12	2	2015	Solanaceae	Solanum	sublentum	Hiern	Brazil	Minas Gerais	Lagoa Santa		Morro do Bau.	-19.5483	-43.9925	<2km	SPEC	745	745		False
HSTM	8386	HSTM008386		Stehmann, JR	Gouvêa, YF; Moreira, NC		6372		12	2	2015	Solanaceae	Solanum	sublentum	Hiern	Brazil	Minas Gerais	Lagoa Santa		Morro do Bau.	-19.5481	-43.9889	<2km	SPEC	712	712		False
BHCB	178480	BHCB031619		Stehmann, JR	Gouvêa, YF; Moreira, NC		6372		12	2	2015	Solanaceae	Solanum	sublentum	Hiern	Brazil	Minas Gerais	Lagoa Santa		Morro do Bau.	-19.5481	-43.9889	<2km	SPEC	712	712		False
RB	674593	RB01220102		Stehmann, JR	Gouvêa, YF; Moreira, NC		6372		12	2	2015	Solanaceae	Solanum	sublentum	Hiern	Brazil	Minas Gerais	Lagoa Santa		Morro do Bau.	-19.5481	-43.9889	<2km	SPEC	712	712		False
RB	759642	RB01381742		Stehmann, JR	Gouvêa, YF; Moreira, NC		6372		12	2	2015	Solanaceae	Solanum	sublentum	Hiern	Brazil	Minas Gerais	Lagoa Santa		Morro do Bau.	-19.5481	-43.9889	<2km	SPEC	712	712		False
BHCB	182759	BHCB060451		Stehmann, JR	Paula, LFA de; Forzza, RC; Porembski, S; Azevedo, LO		6387		20	9	2016	Solanaceae	Solanum	aciculare	Sw.	Brazil	Minas Gerais	Teófilo Otoni		Pedra da Boca, No topo do inselberg	-17.9283	-41.0394		SPEC	950			False	Arbusto, andromonoico, ca. 2m de altura, Inflorescência produzindo inicialmente flores bissexuadas (até 8), depois estaminadas (até 13), corola roxa; fruto recoberto pelo cálice acrescente, inflado e arroxeado na maturação
RB		RB00465605		Stehmann, JR	Soares, ME		s.n.		22	8	1991	Solanaceae	Solanum	hexandrum	Vell.	Brazil	Minas Gerais	Caratinga		Fazenda Macedônia/Cenibra.								False	Arbustivo, pêlos dourados, flores violáceas.	Capoeira.
BHCB	20837	BHCB046726		Stehmann, JR			s.n.		30	10	1992	Solanaceae	Solanum	hexandrum	Vell.	Brazil	Minas Gerais	Marliéria		PFE Rio Doce	-19.7122	-42.7322	5-20k	GAZ				False
BHCB	19352	BHCB046713		Stehmann, JR	Soares, ME		s.n.		22	8	1991	Solanaceae	Solanum	hexandrum	Vell.	Brazil	Minas Gerais	Caratinga		Fazenda Macedônia-CENIBRA-Ipaba.	-19.7897	-42.1392	5-20k	GAZ				False	arbustivo; pelos dourados; flores violaceas	capoeira
BHCB	19353	BHCB050754		Stehmann, JR	Soares, ME		s.n.		22	8	1991	Solanaceae	Solanum	hexandrum	Vell.	Brazil	Minas Gerais	Caratinga		Fazenda Macedônia-CENIBRA-Ipaba.	-19.7897	-42.1392	5-20k	GAZ				False	arbustivo; pelos dourados; flores violaceas	capoeira
UEC	63235	UEC078179		Stehmann, JR	Mendonça Filho, CV		s.n.		10	1	1991	Solanaceae	Solanum	sublentum	Hiern	Brazil	Minas Gerais	Caratinga		Fazenda montes claros; Divisa do Sapo com Matão.	-19.7897	-42.1392	5-20k	GAZ				False	Flor com pétalas brancas.Cálice inflado basalmente entre os lados; arbustivo. Borda da mata.
BHCB	20864	BHCB046728		Stehmann, JR	Arantes, AA		s.n.		31	10	1992	Solanaceae	Solanum	hexandrum	Vell.	Brazil	Minas Gerais	Marliéria		Parque Estadual do Rio Doce	-19.7122	-42.7322	5-20k	GAZ				False
RB		RB00465600		Stehmann, JR			s.n.		31	10	1992	Solanaceae	Solanum	hexandrum	Vell.	Brazil	Minas Gerais	Marliéria		P.F. Rio Doce, Trilhas da Campolina.								False	Herbáceo.	Mata.
BHCB	20837			Stehmann, JR			s.n.		31	10	1992	Solanaceae	Solanum	hexandrum	Vell.	Brazil	Minas Gerais	Marliéria	Parque Estadual do Rio Doce	PFE Rio Doce	-19.5389	-42.5431	<2km	GAZ				False		mata
BHCB	20864			Stehmann, JR			s.n.		31	10	1992	Solanaceae	Solanum	hexandrum	Vell.	Brazil	Minas Gerais	Marliéria	Parque Estadual do Rio Doce	PFE Rio Doce	-19.5389	-42.5431	<2km	GAZ				False		mata
RB		RB00465937		Sucre, D			6245		11	11	1969	Solanaceae	Solanum	hexandrum	Vell.	Brazil	Rio de Janeiro	Rio de Janeiro		Vertente Suleste do Sumaré.					120	200		False	Arbusto, semiumbrófilo até com 1,50 m. de altura, cálice roxo claro, corola lilás	Mata rupícula
RB		RB00465956		Sucre, D			7487		17	2	1971	Solanaceae	Solanum	hexandrum	Vell.	Brazil	Rio de Janeiro	Rio de Janeiro		Serra do Barata, Realengo.								False	Arbusto rupícula, umbrófilo, com mais ou menos 1,20 metros de altura, rachis da inflorescência roxa, cálice idem, corola roxo claro; frutos ainda verdes globosos metade superior alba e inferior verde.	Crescendo na mata em beira de córrego
RB		RB00465235		Sucre, D	Soderstrom, TR		8923		24	4	1972	Solanaceae	Solanum	hexandrum	Vell.	Brazil	Espírito Santo	Mimoso do Sul		Vertente Sudeste do morro, Crescendo na beira da mata.	-21.0642	-41.3664	5-20k	GAZ				False	Arbusto semiumbrófilo com ca.2 m alt.; pecíolo e cálice roxo escuro, corola roxo claro.; DESC: Arbusto semiumbrófilo com ca.2 m alt.; pecíolo e cálice roxo escuro, corola roxo claro.
JPB	55219	JPB0055219		Sucre, D	Soderstrom, TR		8923		24	4	1972	Solanaceae	Solanum	hexandrum	Vell.	Brazil	Espírito Santo	Mimoso do Sul		Vertente Sudeste do morro, Crescendo na beira da mata.	-21.0642	-41.3664	5-20k	GAZ				False	Arbusto semiumbrófilo com ca.2 m alt.; pecíolo e cálice roxo escuro, corola roxo claro.; DESC: Arbusto semiumbrófilo com ca.2 m alt.; pecíolo e cálice roxo escuro, corola roxo claro.
RB	160044	RB00468366		Sucre, D	Silva, JF		9668		4	10	1972	Solanaceae	Solanum	sublentum	Hiern	Brazil	Rio de Janeiro	Morro do Leme		Quartel Duque de Caxias					120			False	Arbusto rupícula, semiumbrófilo com 1, 80 m alt.; rachis da inflorescência, cálice e pecíolos atropurpureos, corola roxa.	Exposição Sul
JPB	55225	JPB0055225		Sucre, D	Silva, JF		9668		4	10	1972	Solanaceae	Solanum	sublentum	Hiern	Brazil	Rio de Janeiro	Morro do Leme		Quartel Duque de Caxias					120			False	Arbusto rupícula, semiumbrófilo com 1, 80 m alt.; rachis da inflorescência, cálice e pecíolos atropurpureos, corola roxa.	Exposição Sul
BHCB	19353			Tolêdo, F	Stehmann, JR		s.n.					Solanaceae	Solanum	hexandrum	Vell.	Brazil	Minas Gerais	Caratinga			-19.7897	-42.1392	<2km	GAZ				False
BHCB	170608	BHCB015276		Tsuji, R	Bernacci, LC; Franco, E		1119		2	3	2006	Solanaceae	Solanum	hexandrum	Vell.	Brazil	Minas Gerais	Leopoldina	Leopoldina	proximidades da cidade	-21.4186	-42.5067		SPEC	150			False	arbusto comun, ca. 2 m; flores ausentes; frutos vináceos
IAC	47295			Tsuji, R	Bernacci, LC; Franco, E		1119		2	3	2006	Solanaceae	Solanum	hexandrum	Vell.	Brazil	Minas Gerais	Leopoldina	Leopoldina	proximidades da cidade	-21.4186	-42.5067		SPEC	150			False	arbusto comun, ca. 2 m; flores ausentes; frutos vináceos
US	1570182	01933734		Ule, E			s.n.					Solanaceae	Solanum	sublentum	Hiern	Brazil	Rio de Janeiro			Corcovado								False
US	1570181	01933735		Ule, E			s.n.					Solanaceae	Solanum	sublentum	Hiern	Brazil	Rio de Janeiro			Corcovado								False
US	1570186	01915262		Ule, E			s.n.				1896	Solanaceae	Solanum	hexandrum	Vell.	Brazil	Rio de Janeiro		Jardim Botanico do Rio de Janeiro	Cultivated in Horto Botanico Rio de Janeiro [cultivated - might not be Ule collection?]								True	[may not actually be an Ule collection?]
UEC	182258	UEC078177		Vasconcellos Neto, J			6625		14	6	1977	Solanaceae	Solanum	sublentum	Hiern	Brazil	São Paulo	Sumaré		Horto florestal de Sumaré.	-22.82	-47.26	5-20k	GAZ				False	Arbusto até 2m.Flores roxas com nervuras brancas.
RB	190810	RB00704519		Vasconcellos Neto, J			6625		14	6	1977	Solanaceae	Solanum	sublentum	Hiern	Brazil	São Paulo	Sumaré		Horto florestal de Sumaré.	-22.82	-47.26	5-20k	GAZ				False	Arbusto até 2m.Flores roxas com nervuras brancas.
UEC	181445	UEC047343		Vasconcellos Neto, J			9265		13	1	1970	Solanaceae	Solanum	hexandrum	Vell.	Brazil	Rio de Janeiro			Estrada Rio-Santos.								False		Em cachoeira.Solanacea até 1m-Flores roxas.
IAC	25781			Vasconcellos Neto, J			s.n.		22	3	1977	Solanaceae	Solanum	sublentum	Hiern	Brazil	São Paulo	Sumaré		Horto Florestal	-22.8219	-47.2669	<2km	SPEC				False
FURB	18183	FURB03596		Verdi, M			3136		17	9	2009	Solanaceae	Solanum	hexandrum	Vell.	Brazil	São Paulo	Cruzeiro		Serra da Matiqueira.	-22.4683	-45.1039	<2km	SPEC	1176			False
UCPB	98460	UPCB0048286		Vermelho	Araújo, D; Lautert, M; Lopes, N; Moreira, SN; Lombardi, JA		18		22	10	2012	Solanaceae	Solanum	hexandrum	Vell.	Brazil	Rio de Janeiro	Teresópolis		Parque Nacional da Serra dos Órgãos. Trilha Suspensa, S22. Parque Nacional da Serra dos Órgãos. [georef recalculated wrong in specieslink]	-22.4518	-43.0007	<2km	GAZ	1146			False	Prensado em álcool. Amostra em sílica. Arbusto. Tricomas ferrugíneos. Cálice verde. Corola roxa.
MBML	31521	MBML031521		Vervloet, RR	Demuner, V; Bausen, E; Cruz, TA		3372		30	8	2007	Solanaceae	Solanum	hexandrum	Vell.	Brazil	Espírito Santo	Santa Leopoldina		Colina Verde, Morro do Agudo, D.Maria	-20.0956	-40.43	<2km	SPEC	150	150		False	Herbáceae 1,5m, flores de cor lilás.Mata.
BHCB	109083	BHCB046751		Viana, LCS	Maciel, GM		s.n.			3	2006	Solanaceae	Solanum	hexandrum	Vell.	Brazil	Minas Gerais	Lima Duarte	Parque Estadual Ibitipoca		-21.7132	-43.8963	2-5km	GAZ				False	altura 2 m
VIC	005564			Vidal, MRR			259		25	6	1964	Solanaceae	Solanum	hexandrum	Vell.	Brazil	Minas Gerais	Viçosa		E.S.A., caminho que passa lago abaixo da estrada para Ubá, proximo aos predios da E.S.A.	-20.7539	-42.8819	2-5km	GAZ				False	arbusto, flor de cálice e corola roxas algumas no local.	Solo argiloso
VIC	009661			Vieira, MF	Okano, RMC		406		29	7	1986	Solanaceae	Solanum	hexandrum	Vell.	Brazil	Minas Gerais	Canaã		cascata a 4 km de Cachoeira Grande	-20.6858	-42.6197	2-5km	GAZ				False	Subarbusto de cerca de 1,7 m de altura , flores de cálice vinho e corola lilás. Frutos na carpoteca sob n°368.	Em beira de estrada de terra.
RB		RB00465627		Vieira, MF	Okano, RMC		406		29	7	1986	Solanaceae	Solanum	hexandrum	Vell.	Brazil	Minas Gerais	Canaã		cascata a 4 km de Cachoeira Grande	-20.6858	-42.6197	2-5km	GAZ				False	Subarbusto de cerca de 1,7 m de altura , flores de cálice vinho e corola lilás. Frutos na carpoteca sob n°368.	Em beira de estrada de terra.
MBML		MBML003979		Vimercat, JM			239		25	10	1984	Solanaceae	Solanum	hexandrum	Vell.	Brazil	Espírito Santo	Santa Leopoldina		Rio da Prata	-20.1006	-40.5297	<2km	GAZ	500			False	Arbusto de 1,5m, flores roxas, solo úmido.
RB		RB00465670		Vimercat, JM			239		25	10	1984	Solanaceae	Solanum	hexandrum	Vell.	Brazil	Espírito Santo	Santa Leopoldina		Rio da Prata	-20.1006	-40.5297	<2km	GAZ	500			False	Arbusto de 1,5m, flores roxas, solo úmido.
BHCB	87640	BHCB046746		Vimercat, JM			239		25	10	1984	Solanaceae	Solanum	hexandrum	Vell.	Brazil	Espírito Santo	Santa Leopoldina		Rio da Prata	-20.1006	-40.5297	<2km	GAZ	500			False	Arbusto de 1,5m, flores roxas, solo úmido.
RB		RB00465249		Vinha, PC			1380		12	11	1991	Solanaceae	Solanum	hexandrum	Vell.	Brazil	Espírito Santo	Vitória		sin. loc.								False	Planta com 1 m de altura, pétalas roxas e estames amarelos.
EFC	23152			Völtz, RR	Brotto, ML		2289		24	7	2020	Solanaceae	Solanum	hexandrum	Vell.	Brazil	Rio de Janeiro	Nova Friburgo		Lumiar, trilha para o morro da Boa Vista	-22.3186	-42.2522	<2km	SPEC	1455	0		False	arvoreta 3 m alt., armada; flores com pétalas arroxeadas, anteras amareladas	interior de floresta de encosta
RB		RB01471441		Völtz, RR	Brotto, ML		2289		24	7	2020	Solanaceae	Solanum	hexandrum	Vell.	Brazil	Rio de Janeiro	Nova Friburgo		Lumiar, trilha para o morro da Boa Vista	-22.3186	-42.2522	<2km	SPEC	1455	0		False	arvoreta 3 m alt., armada; flores com pétalas arroxeadas, anteras amareladas	interior de floresta de encosta
MBM		MBM432406		Völtz, RR	Brotto, ML		2289		24	7	2020	Solanaceae	Solanum	hexandrum	Vell.	Brazil	Rio de Janeiro	Nova Friburgo		Lumiar, trilha para o morro da Boa Vista	-22.3186	-42.2522	<2km	SPEC	1455	0		False	arvoreta 3 m alt., armada; flores com pétalas arroxeadas, anteras amareladas	interior de floresta de encosta
RB		RB01483971		Völtz, RR	Waga, IM; Souza, LR; Feliz, P; Gerace, S; Koch, I; et al.		2549	a	21	4	2022	Solanaceae	Solanum	hexandrum	Vell.	Brazil	Minas Gerais	Bias Fortes		Comuna Ibitipoca. Mata do Patuá, Estrada do Portal	-21.71	-43.8628	<2km	SPEC	1122			False	arvoreta 3 m, armada; flores petalas azuladas/roxos, anteras amarela	interior de floresta de encosta, encrae de Floresta Ombrofila Densa
UEC	211884	UEC198595		Völtz, RR	Waga, IM; Souza, LR; Feliz, P; Gerace, S; Koch, I; et al.		2549	a	21	4	2022	Solanaceae	Solanum	hexandrum	Vell.	Brazil	Minas Gerais	Bias Fortes		Comuna Ibitipoca. Mata do Patuá, Estrada do Portal	-21.71	-43.8628	<2km	SPEC	1122			False	arvoreta 3 m, armada; flores petalas azuladas/roxos, anteras amarela	interior de floresta de encosta, encrae de Floresta Ombrofila Densa
C		C10010314	syntype	Warming, JEB			s.n.		5	2	1864	Solanaceae	Solanum	sublentum	Hiern	Brazil	Minas Gerais			ad Lagoa Santa								False	[shrub 5-6 ft. violet flower]
C		C10019316	lectotype	Warming, JEB			s.n.		24	2	1863	Solanaceae	Solanum	sublentum	Hiern	Brazil	Minas Gerais			ad Lagoa Santa								False	[shrub 4-6 ft; fl. violet]
C		C10019315	syntype	Warming, JEB			s.n.		21	3		Solanaceae	Solanum	sublentum	Hiern	Brazil	Minas Gerais			ad Lagoa Santa								False
NY		00172191	isotype	Warming, JEB			s.n.					Solanaceae	Solanum	sublentum	Hiern	Brazil	Minas Gerais		Lagoa Santa		-19.6303	-43.8983	2-5km	GAZ				False	[no specific date on sheet]
K		K000590176		Warming, JEB			s.n.					Solanaceae	Solanum	sublentum	Hiern	Brazil	Minas Gerais		Lagoa Santa		-19.6303	-43.8983	2-5km	GAZ				False	[no specific date on sheet]
S	S04-2985		isotype	Warming, JEB			s.n.					Solanaceae	Solanum	sublentum	Hiern	Brazil	Minas Gerais		Lagoa Santa		-19.6303	-43.8983	2-5km	GAZ				False	[no specific date on sheet]
K		K000590177	syntype	Warming, JEB			s.n.		21	3		Solanaceae	Solanum	sublentum	Hiern	Brazil	Minas Gerais			ad Lagoa Santa								False
MO	3612955	MO-1466003		Webster, GL			25426		17	10	1984	Solanaceae	Solanum	sublentum	Hiern	Brazil	São Paulo	Campinas		Fazenda Santa Eliza	-22.52	-47.04	<2km	SPEC	650	650		False	Shrub 2m high, foliage viscid; corolla lavender-blue, anthers yellow.	semi-deciduous forest.
UEC	40567	UEC085079		Webster, GL			25426		17	10	1984	Solanaceae	Solanum	sublentum	Hiern	Brazil	São Paulo	Campinas		Fazenda Santa Eliza	-22.52	-47.04	<2km	SPEC	650	650		False	Shrub 2m high, foliage viscid; corolla lavender-blue, anthers yellow.	semi-deciduous forest.
P		P00571131		Weddell, HA			435				1843	Solanaceae	Solanum	hexandrum	Vell.	Brazil	Rio de Janeiro			sin. loc.								False
P		P00571129		Weddell, HA			678				1843	Solanaceae	Solanum	hexandrum	Vell.	Brazil	Rio de Janeiro			environs de Rio de Janeiro [illegible tiny label on L side of sheet]								False
WU	0038006		lectotype	Wettstein, R von			s.n.			7	1901	Solanaceae	Solanum	sublentum	Hiern	Brazil	São Paulo			Prope "Fazenda Bella Vista" in districtu urbis S. Cruz ad flumen Rio Pardo					500			False
UEC	45637	UEC047218		Weyland, MC			333		12	3	1982	Solanaceae	Solanum	hexandrum	Vell.	Brazil	Minas Gerais	Caratinga		Fazenda Montes Claros.	-19.7897	-42.1392	5-20k	GAZ				False	Arbusto-Flores Lilazes.
S	S15-9936			Widgren, JF			141				1842	Solanaceae	Solanum	hexandrum	Vell.	Brazil	Rio de Janeiro			sin. loc.								False
MO	2787696	MO-1466004		Widgren, JF			s.n.				1844	Solanaceae	Solanum	sublentum	Hiern	Brazil	Rio de Janeiro											False
BR		BR0000658830		Wied-Neuwied, M			1	[25]		10	1815	Solanaceae	Solanum	hexandrum	Vell.	Brazil	Rio de Janeiro			"bei campos an am [Rio] Paraiba" [probably Campos dos Goitacás, on Rio Paraiba border of RJ and ES]								False	[perhaps number 25 or number 1]		calyx a bit glabrous; could be No. 1
LE				Wied-Neuwied, M			1	[25]		10	1815	Solanaceae	Solanum	hexandrum	Vell.	Brazil	Rio de Janeiro			"bei campos an am [Rio] Paraiba" [probably Campos dos Goitacás, on Rio Paraiba border of RJ and ES]								False	[perhaps number 25 or number 1]
LE				Wied-Neuwied, M			4					Solanaceae	Solanum	hexandrum	Vell.	Brazil				sin. loc.								False
L		L.2879278		Without collector			156					Solanaceae	Solanum	hexandrum	Vell.													False	"Fl. Fl. Solanum/frutex" [perhaps collected by Vellozo?]
UEC	63222	UEC047344		Without Collector			12010		27	11	1987	Solanaceae	Solanum	hexandrum	Vell.	Brazil	Minas Gerais	Caratinga		Estação Biológica de Caratinga.	-19.7897	-42.1392	5-20km	GAZ				False	Arbusto 1.5m.Pétala roxa cheia espinhos coletada em morro pelado, presença de mamangava.
K		k000983117		Without Collector			s.n.					Solanaceae	Solanum	hexandrum	Vell.	United Kingdom	England	Greater London	Royal Botanic Gardens Kew	"Cult. in Hort. Kew, Solanum macranthum v. B, Bras"								True
NY		00770592		Without collector			s.n.		2	8	1865	Solanaceae	Solanum	hexandrum	Vell.	Austria	Wien		Vienna	HB Vindobon. {"hortus Botanicum Vidobonensis"]								True	flroes lilacini
W				Without Collector			s.n.					Solanaceae	Solanum	stagnale	Moric.	Austria				"H.V." Hb. Endl. [botanical garden of the University of Vienna, not Schonbrunn]								True
W	0073122			Without Collector			s.n.			9	1859	Solanaceae	Solanum	hexandrum	Vell.	Austria	Wien		Vienna	"C. h. V." [cult. Vindobensis, Univ. of Vienna]								True
W	0073118			Without Collector			s.n.					Solanaceae	Solanum	hexandrum	Vell.	Brazil				sin. loc.								False
P		P00445160		Without Collector			s.n.					Solanaceae	Solanum	hexandrum	Vell.	Brazil				sin. loc.								False
TCD		TCD51753		Without Collector			s.n.				1840	Solanaceae	Solanum	stagnale	Moric.	Brazil	Bahia			sin. loc.								False
W	0073121			Without Collector			s.n.			9	1859	Solanaceae	Solanum	hexandrum	Vell.	Austria	Wien		Vienna	"C. h. V." [cult. Vindobensis, Univ. of Vienna]								True
W	0073120			Without Collector			s.n.			9	1859	Solanaceae	Solanum	hexandrum	Vell.	Austria	Wien		Vienna	"C. h. V." [cult. Vindobensis, Univ. of Vienna]								True
BR		BR0000005538959		Without Collector			s.n.					Solanaceae	Solanum	sublentum	Hiern	Brazil				sin. loc.								False
W	0073180			Without Collector			s.n.					Solanaceae	Solanum	sublentum	Hiern	Brazil				sin. loc.								False	[very very small leaves!]
C		NHMD00947736		Without Collector			s.n.					Solanaceae	Solanum	aciculare	Sw.	Brazil				"Macaraiba, Brasilia" [J.W. Horneman, could have been collected by a number of different people, likely Freyreis or Wied Neuwied]								False
BR		BR0000013535742		Without Collector			s.n.					Solanaceae	Solanum	stagnale	Moric.	Brazil				sin. loc.								False
W	1958-0015095			Zerny, H			s.n.		11	10	1927	Solanaceae	Solanum	sublentum	Hiern	Brazil	Rio de Janeiro		Pameiras						200	400		False	Strauch; Blüten hellila	Waldrand am der Strasse Sylvestre
