# Supplementary material for: ﻿A revision of the endemic Brazilian Solanumhexandrum group (Leptostemonum, Solanum, Solanaceae)
Source: PhytoKeys. 2025 Mar 12;253:199–259. doi: 10.3897/phytokeys.253.138216 (PMC11923794; doi:10.3897/phytokeys.253.138216)
Supplement: Supplementary material 2 — All collection events of members of the Solanumhexandrum group seen [file phytokeys-253-199_article-138216__-s002.xlsx]

## Sheet: Table1
Collectors	AdditionalCollectors	Prefix	FieldNumber	Suffix	CollectionDay	CollectionMonth	CollectionYear	FamilyName	TaxStatus	GenusName	SpeciesName	SpeciesAuthorName	CountryName	MajorAdminName	MinorAdminName	LocalityName	LocalityNotes	Latitude	Longitude	LLResolution	LLOrigin	Elevation	Cultivated	HabitatText	DescriptionText	Comments
Gouvêa, YF			281			6	2018	Solanaceae	acc	Solanum	aciculare	Sw.	Brazil	Minas Gerais	Teófilo Otoni		BR - 418	-17.9092	-41.1936		GAZ		False	à sombra entre rochas da base de afloramento rochoso gnáissico (inselberg ou pão de açúcar)	Arbusto ereto ca. 3 m. Flores com cálice verde e púrpura, corola púrpura e anteras amarelas. Frutos maduros verdes a esbranquiçados
Hatschbach, GG			47806		11	4	1984	Solanaceae	acc	Solanum	aciculare	Sw.	Brazil	Minas Gerais	Carlos Chagas		Rod. BR-418, km 112	-17.7033	-40.7664		GAZ	200	False	Base dos paredões rochosos.	Arbusto 2 m; flor violeta.
Magalhães, MG			17651			8	1958	Solanaceae	acc	Solanum	aciculare	Sw.	Brazil	Minas Gerais	Teófilo Otoni		B. Hidr. Mucuri	-17.8575	-41.5053	5-20km	GAZ		False	margem do mata sempre-verde, costera	arbusto 0.5-1 m; flor azul
Stehmann, JR	Paula, LFA de; Forzza, RC; Porembski, S; Azevedo, LO		6387		20	9	2016	Solanaceae	acc	Solanum	aciculare	Sw.	Brazil	Minas Gerais	Teófilo Otoni		Pedra da Boca, No topo do inselberg	-17.9283	-41.0394		SPEC	950	False		Arbusto, andromonoico, ca. 2m de altura, Inflorescência produzindo inicialmente flores bissexuadas (até 8), depois estaminadas (até 13), corola roxa; fruto recoberto pelo cálice acrescente, inflado e arroxeado na maturação
Gouvêa, YF			284			6	2018	Solanaceae	acc	Solanum	aciculare	Sw.	Brazil	Bahia	Nova Viçosa		BA-001, Rodovia Mucuri - Nova Viçosa	-17.9436	-39.4483		GAZ	5	False	em borda de fragmento de restinga arbórea	Arbusto ereto ca. 1,6 m. Flores com cálice verde, corola lilás e anteras amarelas. Frutos maduros verdes a esbranquiçados
Gouvêa, YF			280			6	2018	Solanaceae	acc	Solanum	aciculare	Sw.	Brazil	Minas Gerais	Ataléia		Povoado de Canaã do Brasil, estrada não pavimentada que liga o município de Ouro Verde de Minas ao povoado de Canaã do Brasil	-18.0053	-41.2047		SPEC	313	False	Crescendo em área alterada próximo a afloramento rochoso gnáissico (inselbrg ou pão de acucar)	Arbusto ereto ca. 2 m. Flores com cálice verde e púrpura, corola púrpura a lilás azulado e anteras amarelas. Frutos maduros verdes a esbranquiçados.204722
Queiroz, LP de			15302		30	5	2011	Solanaceae	acc	Solanum	aciculare	Sw.	Brazil	Minas Gerais	Teófilo Otoni		42 Km E de Teófilo Otoni na rodovia Br-418, 15 km a leste do entroncamento para Pedro Versiani	-17.9125	-41.1917		GAZ	280	False	mata Atlantica, flroesta estanciona demidecidual e aflormento de gnaiss	arbusto ca. 1.5 m, viscoso; folhas papiraceas; flroes com cálice vinaceo; corola roxa; anteras amarelas: DNA, foto
Gouvêa, YF	Stehmann, JR; Machado, TM; Paula, LFA de		102		15	6	2014	Solanaceae	acc	Solanum	aciculare	Sw.	Brazil	Minas Gerais	Ataléia		Estrada de terra que leva da BR-418 à comunidade Canaã	-17.9429	-41.1777	<2km	SPEC	382	False	Beira de estrada de terra; Próximo a fragmento de mata na base de afloramento rochoso granítico (inselberg)	Arbusto ca. 1,6 m. Corola púrpura. Anteras amarelas
Gouvêa, YF			283			6	2018	Solanaceae	acc	Solanum	aciculare	Sw.	Brazil	Bahia	Mucurí		BA-001, Rodovia Mucuri/Nova Viçosa (BA-001)	-18.0654	-39.8762			3	False	em área de restinga aberta alterada dominada por gramíneas. Sol pleno	Arbusto ca. 1,7 m. Flores com cálice verde, corola lilás e anteras amarelas. Frutos maduros verdes a esbranquiçados.; Próximo à rodovia
Freyreiss, GW			s.n.					Solanaceae	acc	Solanum	aciculare	Sw.	Brazil				sin. loc.						False
Gouvêa, YF			282			6	2018	Solanaceae	acc	Solanum	aciculare	Sw.	Brazil	Minas Gerais	Carlos Chagas		BR - 418	-17.8712	-41.0353	<2km	SPEC	280	False	Crescendo em área alterada no entorno de afloramento rochoso gnáissico (inselber ou pão de açúcar)	Arbusto ereto ca. 1,7 m. Flores com cálice verde e púrpura, corola púrpura e anteras amarelas. Frutos maduros verdes a esbranquiçados
Mattos Silva, LA			4152		5	9	2001	Solanaceae	acc	Solanum	aciculare	Sw.	Brazil	Bahia	Mucurí		Rod. Mucurí/Nova Viçosa (BA-001), Km 8	-18.0214	-39.5094		GAZ		False	solo arenoso	arbusto1.5 m; folhas velutinadas e papiraceas, espinhos claros, pelos tricomados; folhas com un face superior verde-oscuro e inferior verde-claro; flores lilaceas; frutos jovens, cor verde
Pinheiro, RS			2115		24	4	1973	Solanaceae	acc	Solanum	aciculare	Sw.	Brazil	Bahia			km 4 da rod. Nova Vicosa para Posto da Nata						False	restinga	planta 3 m; flor azul; anteras amarelas
Without Collector			s.n.					Solanaceae	acc	Solanum	aciculare	Sw.	Brazil				"Macaraiba, Brasilia" [J.W. Horneman, could have been collected by a number of different people, likely Freyreis or Wied Neuwied]						False
Mori, SA	Mattos Silva, LA; Santos, TS dos		10459		13	9	1978	Solanaceae	acc	Solanum	aciculare	Sw.	Brazil	Bahia	Mucurí		a 4 km a W de Mucuri	-18.0555	-39.5783	>20km	GAZ		False	restinga	arbusto 1.5 m; corola azul-clara; flohas pegajosas; planta A
Paula, LFA de	Azevedo, LO; Porembski, S; Macedo, LB; Gillerot, L		1180		23	3	2018	Solanaceae	acc	Solanum	aciculare	Sw.	Brazil	Minas Gerais	Teófilo Otoni		Fazenda de Ricardo Amorim. Inselberg próximo da sede e do curral da fazenda	-17.725	-41.1672		SPEC	275	False	Borda de fragmento florestal em torno de inselberg	Arbusto com aprox. 2m. Sépalas roxas, espinhos amarelos. Frutos imaturos verdes. Folhas discolores
Paula, LFA de	Azevedo, LO; Mauad, LP; Porembski, S		972		31	3	2016	Solanaceae	acc	Solanum	aciculare	Sw.	Brazil	Minas Gerais	Carlos Chagas		Pedra do Kaladão, Inselberg próximo ao posto do Kaladão na BR-418	-17.8633	-40.995		SPEC	380	False	Em capão de mata sobre inselberg (escrube)	Folhas discolores; sépalas verde claro com manchas roxas; frutos verdes. Altura de 1,5m. Arbusto
Jardim, JG	Sant'Ana, SC; Juchum, FS		3151		3	11	2000	Solanaceae	acc	Solanum	aciculare	Sw.	Brazil	Bahia	Caatiba		Entrada para a cidade, ca.11 km de Itaperimga, Rod.para Caatiba 31.2 km da BR-415.	-14.9967	-40.3867	<2km	SPEC		False	mata de cipó	arbusto ca. 3 m; folhas discolores, verdes na face superor, alvacenta na face inferior; frutos inmaturos verdes, cálice roxo vistoso
Rosa, M	et al.		213		4	10	1984	Solanaceae	acc	Solanum	hexandrum	Vell.	Brazil	Rio de Janeiro	Rio de Janeiro		Estação Ecológica de Piraí.						False		Arbusto com 1m de altura, corola azul-arroxeado e cálice roxo, botão com corola branca, pedúnculo da inflorescência com pelos vináceos.
Ule, E			s.n.				1896	Solanaceae	acc	Solanum	hexandrum	Vell.	Brazil	Rio de Janeiro		Jardim Botanico do Rio de Janeiro	Cultivated in Horto Botanico Rio de Janeiro [cultivated - might not be Ule collection?]						True		[may not actually be an Ule collection?]
Costa, IG			543		13	9	2014	Solanaceae	acc	Solanum	hexandrum	Vell.	Brazil	Rio de Janeiro	São Fidélis		Serra de Itacolomy, em Zona de Amortecimento do Parque Estadual do Desengano	-21.8164	-41.8453	<2km	SPEC	1025	False	campo de altitude; em mata a margem da estrada	subarbusto arborescente; lamina membranacea esverdeada, discolor [very lobed leaves]
Gaudichaud, C			501				1830	Solanaceae	acc	Solanum	hexandrum	Vell.	Brazil	Rio de Janeiro			sin. loc.						False
Lucas, EJ	Mazine, FF; Brummitt, NA; Campos, OR; Flores, TB; Jennings, LVS; Sampaio, D		625		21	11	2006	Solanaceae	acc	Solanum	hexandrum	Vell.	Brazil	Rio de Janeiro	Teresópolis	Parque Nacional Serra dos Orgãos	Parque Nacional da Serra dos Órgãos	-22.45	-42.9833	2-5km	SPEC	1100	False		Árvore de 2 metros em cerrado ralo, botões esverdeados.
Pereira, E			2271		9	12	1956	Solanaceae	acc	Solanum	hexandrum	Vell.	Brazil	Espírito Santo	Vargem Alta		S. José de Fruteira.						False		Arb. de fl. brancas.
Gonçalves, P			s.n.		19	8	1954	Solanaceae	acc	Solanum	hexandrum	Vell.	Brazil	São Paulo	São Sebastião		São Sebastião	-23.76	-45.41	2-5km	GAZ		False
Rosa, P	J. Marins.,C. Baez, T. Lima, D. Maurenza		1017		27	8	2016	Solanaceae	acc	Solanum	hexandrum	Vell.	Brazil	Rio de Janeiro	Campos dos Goytacazes		9º distrito de campos Morangaba. Localidade de Aleluia, morro do Pico da Aleluia, região norte da UC. Início da trilha para o pico da Aleluia, sobre afloramento rochoso à esquerda para quem sobe. Área que recebe poucas visitas a lazer, não foram vistos sinais de lixo na trilha. Parque Estadual do Desengano	-21.7878	-41.6156	<2km	SPEC	291	False		Saxícola, ciófila. Caule esverdeado, folhas discolores verdes, face adaxial verde-escura e face abaxial verde-clara, inflorescência verde-clara. Flores com sépalas verde-claras, pétalas roxas claras com uma listra mais clara a alva; filetes e estames amarelados; pistilo esverdeado.
Saint-Hilaire, A. de		A1-	379				1816	Solanaceae	acc	Solanum	hexandrum	Vell.	Brazil	Rio de Janeiro			sin. loc.						False
Wied-Neuwied, M			4					Solanaceae	acc	Solanum	hexandrum	Vell.	Brazil				sin. loc.						False
Aleixo, S	Delaqua, GCG	sp	28	-1	13	5	2011	Solanaceae	acc	Solanum	hexandrum	Vell.	Brazil	Rio de Janeiro	São José de Ubá		Sítio Cambiocó, fragmento 1	-21.3919	-41.925	<2km	SPEC	357	False
Krieger, PL			13395		3	11	1974	Solanaceae	acc	Solanum	hexandrum	Vell.	Brazil	Espírito Santo	Venda Nova do Imigrante			-20.3397	-41.1347	<2km	GAZ		False		Na mata, em clareiras, arbusto alto (3-4m). Flores roxas, grandes, folhas grandes, espinhosas, muito delicadas (rasgam). Frequente.
Santos, HGP dos	Cordovil, SP; Machado, FV; Horta, CP		352		16	9	1994	Solanaceae	acc	Solanum	hexandrum	Vell.	Brazil	Minas Gerais	Ewbank da Câmara		Fazenda Cascatinha, ao longo da estrada para Chapéu d´Uvas.					778	False	Área antrópica, solo arenoso, relevo acidentado.	Arbusto frequente, cálice com pilosidade vinácea, corola lilás, estames amarelos, gineceu verde. Planta com espinhos.
Silva, JM	Hatschbach, GM		58677		6	12	1984	Solanaceae	acc	Solanum	hexandrum	Vell.	Brazil	Espírito Santo	Domingos Martins		Rodovia BR 262, Próximo a entrada para Domingos Martins.	-20.3633	-40.6592	<2km	GAZ		False		Arbusto, 1,5m. Flor lilás, anteras amarelas. Na base de paredões rochosos.
Pirani, JR			1032		10	1	1985	Solanaceae	acc	Solanum	hexandrum	Vell.	Brazil	Rio de Janeiro	Conceição de Macabu			-22.0853	-41.8683	5-20k	GAZ		False
Cordeiro, J	Brotto, ML		6030		29	3	2019	Solanaceae	acc	Solanum	hexandrum	Vell.	Brazil	Espírito Santo	Castelo		Parque Estadual Mata das Flores	-20.6142	-41.3681	<2km	SPEC	127	False	Floresta Ombrofila Sensa Submontana	arbusto ca. 1 m; petalas lilas e estames amarelos
Saint-Hilaire, A. de		B2-	33				1818	Solanaceae	acc	Solanum	hexandrum	Vell.	Brazil	Rio de Janeiro			sin. loc.						False
Nadruz, M	Gonçalvez, I		2795		17	12	2013	Solanaceae	acc	Solanum	hexandrum	Vell.	Brazil	Rio de Janeiro	Cardoso Moreira	Serra da Bandeira		-21.4883	-41.6156	5-20km	GAZ		False	Mata Estacional Semideciduo; mata seca	subarbusto; presença de espinhos; lâmina membranácea discolor; pedúnculo e pedicelo esverdeados; cálice esverdeado, corola esbranquiçada e estames amarelados.
Lira Neto, JA	et al.		648		26	8	1997	Solanaceae	acc	Solanum	hexandrum	Vell.	Brazil	Rio de Janeiro	Duque de Caxias		Reserva da Petrobas. Trilha do Sangradouro	-22.5167	-43.2333	<2km	SPEC	60	False	Mata alterada	Arvoreta com ca. 4m. de altura, com folhas membranáceas e discolores, espinhosa. Flores com o cálice verde pilosa, corola de cor lilás e estames amarelos. Heliófila
Without Collector			s.n.			9	1859	Solanaceae	acc	Solanum	hexandrum	Vell.	Austria	Wien		Vienna	"C. h. V." [cult. Vindobensis, Univ. of Vienna]						True
Kuntz, J	Rigon, J; Flores, TB; Campos, OR		645		23	3	2012	Solanaceae	acc	Solanum	hexandrum	Vell.	Brazil	Espírito Santo	Ibitirama	Parque Nacional do Caparão	Dist. Santa Marta, Mata do Calçado.	-20.5414	-41.6672	5-20km	GAZ	50	False		arbusto ca. 2 m alt., sépalas roxas e pétalas alvas
Dusén, P			5135		12	10	1904	Solanaceae	acc	Solanum	hexandrum	Vell.	Brazil	Rio de Janeiro		Corcovado	Corcovado						False
Brade, AC	Altamiro, A; Apparicio		18190		13	5	1946	Solanaceae	acc	Solanum	hexandrum	Vell.	Brazil	Espírito Santo	Itaguaçu		Jatiboca.						False
Góes, OC	Dionísio		976					Solanaceae	acc	Solanum	hexandrum	Vell.	Brazil	Rio de Janeiro	Petrópolis		Petrópolis						False
Frutuoso, LCF	Gomes-Klein, VL; Costa, DP		108		19	10	1990	Solanaceae	acc	Solanum	hexandrum	Vell.	Brazil	Rio de Janeiro	Paraty		Desvio da Praia do Sono para Mamanguá.						False	Na beira da estrada.	Arbusto de 1 m, com folhas alternas, verdes, pilosas, com espinhos. Flores com cálice verde, corola lilás e anteras amarelas. Frequente.
Gehrt, A			s.n.		13	4	1926	Solanaceae	acc	Solanum	hexandrum	Vell.	Brazil	Rio de Janeiro	Piraí		Barra do Pirai						False	planta da queimada em terreno alto da floresta
Giordano, LC	Gomes-Klein, VL; Nadruz, M		392		5	5	1988	Solanaceae	acc	Solanum	hexandrum	Vell.	Brazil	Rio de Janeiro	Barra do Piraí		Subida de morro, próximo à igreja local.						False	Beira de córrego	Planta subarbustiva, de ca. 1,62m de altura, semi-umbrófila; bem espinhosa e pilosa. Folhas verdes discolores; flores roxo-rosadas, anteras amarelas; frutos glabros, verdes, protegidos pelas pétalas pilosas, espinhosas e persistentes; sementes escuras
Ostenfeld, CH			5560		22	8	1911	Solanaceae	acc	Solanum	hexandrum	Vell.	Brazil	Rio de Janeiro		Santa Teresa						200	False		1 m; b violett
Sellow, F			s.n.					Solanaceae	acc	Solanum	hexandrum	Vell.	Brazil				sin. loc. [dup. exch. Berlin]						False
Viana, LCS	Maciel, GM		s.n.			3	2006	Solanaceae	acc	Solanum	hexandrum	Vell.	Brazil	Minas Gerais	Lima Duarte	Parque Estadual Ibitipoca		-21.7132	-43.8963	2-5km	GAZ		False		altura 2 m
Azevedo, IFP			28		4	5	2014	Solanaceae	acc	Solanum	hexandrum	Vell.	Brazil	Minas Gerais	Viçosa		Mata do Paraíso. Trilha Caminho das Águas	-20.7539	-42.8819	2-5km	GAZ		False		Arbusto, cerca de 3m de altura, ramos com acúleos, folhas isoladas, margem denteada, flores em cima escorpioide, corola violácea
Horst, MIA	Calazans, LSB; Ulian, CMV; Cesar, RP; Melioti, RS		150		4	6	2021	Solanaceae	acc	Solanum	hexandrum	Vell.	Brazil	Espirito Santo	Iúna		São João do Príncipe (propriedade do Sr. Rui Aguiar); zona de amortecimento do Parque Nacional do Caparaó	-20.3417	-41.8206	<2km	SPEC		False		Flor lilás, arvoreta
Pessoal do Horto Florestal			s.n.		9	8	1927	Solanaceae	acc	Solanum	hexandrum	Vell.	Brazil	Rio de Janeiro	Rio de Janeiro		Mata do Pai Ricardo, perto da sede do Horto Florestal.						False		Árvore pequena, fl. roxa
Góes, OC	Dionísio		1181			11	1944	Solanaceae	acc	Solanum	hexandrum	Vell.	Brazil	Rio de Janeiro	Petrópolis		Petrópolis						False
Duarte, AP	Pereira, E		1573		10	11	1948	Solanaceae	acc	Solanum	hexandrum	Vell.	Brazil	Rio de Janeiro	Rio de Janeiro		Estrada da Vista Chinesa.						False		Planta com frutos do tamanho de uma jabuticaba das grandes envolvido pelo cálice.
Flores, TB	Campos, OR		1717		29	10	2008	Solanaceae	acc	Solanum	hexandrum	Vell.	Brazil	Espírito Santo	Castelo		Estrada entre a sede do Parque Estadual de Forno Grande e o povoado de Pedregulho						False		erva ca. 1 m; calice verde; corola alva, androceu amarelo
Quinet, A		23/	55		4	12	2000	Solanaceae	acc	Solanum	hexandrum	Vell.	Brazil	Rio de Janeiro	Magé		Dist. de Piabetá.	-22.5706	-43.1236	<2km	SPEC	300	False	Mata de encosta sobre solo arenoso-argiloso; Luminosidade intensa.	Arbusto de 2,5 m. alt.; DAP 4 cm.; Flores verde-marrom; Folha verde discolor. Comun no local
Heringer, EP			879		10	12	1941	Solanaceae	acc	Solanum	hexandrum	Vell.	Brazil	Minas Gerais	Coronel Pacheco		Cel. Pacheco. Est. Exp. Café.						False		Planta arbusta
Leoni, LS	Lima, JR		7345		26	1	2009	Solanaceae	acc	Solanum	hexandrum	Vell.	Brazil	Minas Gerais	Carangola		Alvorada - Zona Rural - Ao lado da rodovia.						False
Gardner, G			800			7	1837	Solanaceae	acc	Solanum	hexandrum	Vell.	Brazil	Rio de Janeiro			Corcovado. Rio de Janeiro.	-22.9524	-43.2114		GAZ		False		a shrub about 5 feet high
Pinto, LJS	M. G. Santos,A. A. M. de Barros, M. C. F. dos Santos		246		24	6	1999	Solanaceae	acc	Solanum	hexandrum	Vell.	Brazil	Rio de Janeiro	Santa Maria Madalena		Parque Estadual do Desengano, Terras Frias, próximo ao limite do Parque.						False	Mata Atlântica Secundária.	Subarbusto com ca. de 1 m de altura, heliófilo, folhas cartáceas concolores verdes, corola arroxeada, pólen amarelo.
Stehmann, JR	Soares, ME		s.n.		22	8	1991	Solanaceae	acc	Solanum	hexandrum	Vell.	Brazil	Minas Gerais	Caratinga		Fazenda Macedônia/Cenibra.						False	Capoeira.	Arbustivo, pêlos dourados, flores violáceas.
Pereira, OJ			829		4	12	1985	Solanaceae	acc	Solanum	hexandrum	Vell.	Brazil	Espírito Santo	Viana		Rodovia BR 262.						False	Domínio Mata Atlântica.	Flor roxa.
Preston, TA			s.n.				1872	Solanaceae	acc	Solanum	hexandrum	Vell.	Brazil	Rio de Janeiro		Petrópolis							False
Braga, JMA	Bovini, MG; Figueiredo, JR		1451		20	10	1994	Solanaceae	acc	Solanum	hexandrum	Vell.	Brazil	Rio de Janeiro	Guapimirim		Granja Monte Olivete, Margem do rio bananal.					600	False	Margem do rio na encosta com mata densa.	Arbusto ca 2,5m de altura, ciófilo. Folhas membranáceas. Pêlos castanhos e dourados. Flores vistosas, cálice verde e corola roxa, estames amarelos.
Salino, A	Melo, LCN		5885		14	11	2000	Solanaceae	acc	Solanum	hexandrum	Vell.	Brazil	Minas Gerais	Santa Rita de Jacutinga		Usina Hidrelétrica Henrique Portugal. Rio Bananal	-22.1494	-44.095	<2km	GAZ		False		Arbusto com 1,5m de altura, flores lilás com estames amarelos, frutos imaturos verdes, interior de m
Lira Neto, JA	Braga, JMA; Bovini, MG; Vieira, CM; Reis, J		164		20	12	1995	Solanaceae	acc	Solanum	hexandrum	Vell.	Brazil	Rio de Janeiro	Guapimirim		Trilha das Andorinhas.						False		Arbusto com espinhos, piloso, folhas levemente discolores, flores violáceas com estames amarelos.
Raben, FC			310					Solanaceae	acc	Solanum	hexandrum	Vell.	Brazil				sin. loc.						False
Schott, HW			5444					Solanaceae	acc	Solanum	hexandrum	Vell.	Brazil	Rio de Janeiro	Magé	Magé							False		forma glabrious
Campos Porto, P			776		11	10	1918	Solanaceae	acc	Solanum	hexandrum	Vell.	Brazil	Rio de Janeiro	Itatiaia		Itatiaia						False
Scarponi, TM	Nascimento, IS; Ammon, RS; Holtz, D		s.n.		12	5	2014	Solanaceae	acc	Solanum	hexandrum	Vell.	Brazil	Rio de Janeiro	Santo Antônio de Pádua		Conglomerado 260-2-1-3 R	-21.5394	-42.1803	<2km	SPEC	175	False	próximo ao sítio, com espécies de pomar e roça; tambem ocorre pastagem em area brejosa, plana, com solo alagado	arbusto ca. 2.5 m; base reta; fuste com espinhos; flor roxa
Nardin, CF	Gomes, AJAM; Bernacci, LC		40		2	9	2007	Solanaceae	acc	Solanum	hexandrum	Vell.	Brazil	São Paulo	Ubatuba		IAC, Estação Experimental (Horto), estrada da bica, lado esquerdo, próximo a bica	-23.4339	-45.0711	<2km	SPEC		False
Sellow, F			120				1815	Solanaceae	acc	Solanum	hexandrum	Vell.	Brazil	Rio de Janeiro			Rio de Janeiro.						False
Jardim, JG	Amorim, AM; Sant'Ana, SC		1743		10	4	1998	Solanaceae	acc	Solanum	hexandrum	Vell.	Brazil	Bahia	Jussarí		Rod.Jussari/Palmeira, entrada ca.7.5km percorrendo mais 1.7km até a sede da Faz.Teimoso.Serra do Teimoso, Reserva Particular do Patrimônio Natural Serra do Teimoso.	-15.17	-39.58	<2km	SPEC	300	False
Weddell, HA			678				1843	Solanaceae	acc	Solanum	hexandrum	Vell.	Brazil	Rio de Janeiro			environs de Rio de Janeiro [illegible tiny label on L side of sheet]						False
Marcolino, F	Pereira, RS		152		13	7	2009	Solanaceae	acc	Solanum	hexandrum	Vell.	Brazil	Minas Gerais	Carangola		sin. loc.						False
Without collector			s.n.		2	8	1865	Solanaceae	acc	Solanum	hexandrum	Vell.	Austria	Wien		Vienna	HB Vindobon. {"hortus Botanicum Vidobonensis"]						True		flroes lilacini
Ackermann			s.n.					Solanaceae	acc	Solanum	hexandrum	Vell.	Brazil	Minas Gerais			sin. loc.						False
Quinet, A	et al.		97		21	10	1998	Solanaceae	acc	Solanum	hexandrum	Vell.	Brazil	Rio de Janeiro	Duque de Caxias		Trilha ao redor da represa (barragem)."Plataforma". Reserva da Petrobras	-22.5167	-43.2333	<2km	SPEC	50	False	Em area pertubada	Erva de 50cm de altura., folhas densamente pilosas, membranáceas, flores solitária de cálice verde e corola alvo-azulada. Ciófila.
Ball, J			s.n.			7	1882	Solanaceae	acc	Solanum	hexandrum	Vell.	Brazil	Rio de Janeiro		Petrópolis	prope Pertopolis					800	False	ex umbrosi montanis
Jouvin, PP			468		17	4	1979	Solanaceae	acc	Solanum	hexandrum	Vell.	Brazil	São Paulo	Ubatuba		BR: 101, Km 30, 10 -40 msm.						False		Árvore, heliófila, flor rocha, anteras amarelas, folhas discolor. Fruto com cálice alvo- esverdeada-sujo e fruto verde esbranquiçado.
Isern, J			6467		14	11	1862	Solanaceae	acc	Solanum	hexandrum	Vell.	Brazil	Rio de Janeiro		Petrópolis							False
Krieger, L			7515			10	1969	Solanaceae	acc	Solanum	hexandrum	Vell.	Brazil	Minas Gerais	Juiz de Fora	Juiz de Fora		-21.7668	-43.3544	2-5km	GAZ		False		arbusto alto; flores roxas
Stehmann, JR			s.n.		31	10	1992	Solanaceae	acc	Solanum	hexandrum	Vell.	Brazil	Minas Gerais	Marliéria		P.F. Rio Doce, Trilhas da Campolina.						False	Mata.	Herbáceo.
Pereira, E			s.n.		12	8	1948	Solanaceae	acc	Solanum	hexandrum	Vell.	Brazil	Rio de Janeiro	Teresópolis		Barreira, Serra dos Orgãos.						False		Arbusto, fl. roxas
Forzza, RC	Paula, LFA; Barbosa-Silva, RG; Mauad, LP		8803		20	5	2016	Solanaceae	acc	Solanum	hexandrum	Vell.	Brazil	Espírito Santo	Cachoeiro de Itapemirim		Burarama, localidade de Furquilha.	-20.6483	-41.3531	<2km	SPEC	491	False		Arbusto, ca. 50 cm alt. Flores passadas com cálice roxo.
Aranha, C			s.n.		10	10	1969	Solanaceae	acc	Solanum	hexandrum	Vell.	Brazil	São Paulo			Litoral Norte						False
Stehmann, JR			s.n.		30	10	1992	Solanaceae	acc	Solanum	hexandrum	Vell.	Brazil	Minas Gerais	Marliéria		PFE Rio Doce	-19.7122	-42.7322	5-20k	GAZ		False
Pedroni, F	Sanchez, M; Laps, RR; Belinello, R		2454		18	1	1997	Solanaceae	acc	Solanum	hexandrum	Vell.	Brazil	São Paulo	Ubatuba		Picinguaba. Morro do Corisco altitude 600 m, arbusto com frutos imaturos.	-23.3333	-44.835	2-5km	GAZ	120	False		Arbusto com botões.; Mata Atlântica de Encosta.
Reidel, L			s.n.			10		Solanaceae	acc	Solanum	hexandrum	Vell.	Brazil	Rio de Janeiro		Corcovado							False
Leoni, LS			524		23	9	1988	Solanaceae	acc	Solanum	hexandrum	Vell.	Brazil	Minas Gerais	Carangola		Perímetro urbano.					400	False
Martius, CFP			s.n.			10		Solanaceae	acc	Solanum	hexandrum	Vell.	Brazil				sin. loc.						False		frutex 3-4 ped; calulibus tomentosis fuscus; flroes caeruleo-violascente [label as Solanum minax]
Bovini, MG	Giordano, LC		658		28	11	1994	Solanaceae	acc	Solanum	hexandrum	Vell.	Brazil	Rio de Janeiro	Parati		Apa-Cairucu, Coriacao	-23.2833	-44.6667	2-5km	SPEC	350	False	margem do rio	arbusto semi-heliofilo ca. 1.5 m; folhas membranaceas; cálice verde com corola violeta e estames amarelos; muitos espinhos
Magnago, LFS	Demuner, V; Belizário, M; Bausen, E		467		5	1	2006	Solanaceae	acc	Solanum	hexandrum	Vell.	Brazil	Espírito Santo	Santa Leopoldina		Fazenda Caioaba, propr.:Virloni, Mata, trilha do corrego Caioaba.	-20.0592	-40.4706	<2km	SPEC	150	False		Arbusto de 1,5,m.Flores e frutos roxos.Rupícula.Mata beira do corrego.
Mosén, CWH			2540		1	9	1874	Solanaceae	acc	Solanum	hexandrum	Vell.	Brazil	Rio de Janeiro			sin. loc.						False
Mautone, L	Guimarães, EF		1356		9	9	1981	Solanaceae	acc	Solanum	hexandrum	Vell.	Brazil	Rio de Janeiro	Rio de Janeiro		Poço d´Anta. Fazenda Portuense, margem do Rio S. João.						False	Mata.	Arbusto freqüente, flores vistosas, lilás, estames amarelos.
Grandi, TSM	Braga, MMN		s.n.		4	6	1989	Solanaceae	acc	Solanum	hexandrum	Vell.	Brazil	Minas Gerais			Serra do Pacau, entre B. Jardim e S. Rita	-22.0655	-44.1398	>20km	GAZ		False	mata Altlantica	arbustivo 2 m
Machado, TM	Forzza, RC; Stehmann, JR; Amorim, AM		298		1	12	1988	Solanaceae	acc	Solanum	hexandrum	Vell.	Brazil	Minas Gerais	Alto Caparaó		Parque Nacional do Caparaó.Estrada para macieira.	-20.4833	-41.8167	<2km	SPEC		False
Sellow, F			70					Solanaceae	acc	Solanum	hexandrum	Vell.	Brazil				"Brasilia" [ex Berlin, labelled 70 and Solanum maroniense var. hexandrum - Sendtner?]						False
Tolêdo, F	Stehmann, JR		s.n.					Solanaceae	acc	Solanum	hexandrum	Vell.	Brazil	Minas Gerais	Caratinga			-19.7897	-42.1392	<2km	GAZ		False
Vasconcellos Neto, J			9265		13	1	1970	Solanaceae	acc	Solanum	hexandrum	Vell.	Brazil	Rio de Janeiro			Estrada Rio-Santos.						False	Em cachoeira.Solanacea até 1m-Flores roxas.
Braga, JMA	Bovini, MG; Figueiredo, JR		874		17	11	1993	Solanaceae	acc	Solanum	hexandrum	Vell.	Brazil	Rio de Janeiro	Guapimirim		Granja Monte Olivete, margem do rio Bananal.					500	False	Pequeno trecho degradado em mata densa.	Subarbusto, ca. 50cm de altura, heliófilo, lâmina foliar membranácea. Flores alvacentas com estames vistosos amarelos.
Krieger, L	Urbano		11769		16	9	1972	Solanaceae	acc	Solanum	hexandrum	Vell.	Brazil	Minas Gerais	Juiz de Fora		Faz. de S. Mateus.						False	Na roça.	Subarbusto (1m), fl. roxas, grandes. Planta inteira pegajosa.
Gonçalves, P			s.n.		3	2	1987	Solanaceae	acc	Solanum	hexandrum	Vell.	Brazil	São Paulo	São Sebastião			-23.76	-45.41	5-20k	GAZ		False
Gaudichaud, C			s.n.				1830	Solanaceae	acc	Solanum	hexandrum	Vell.	Brazil				sin. loc.						False
Penna, LA			s.n.		30	7	1947	Solanaceae	acc	Solanum	hexandrum	Vell.	Brazil	Rio de Janeiro	Campos		Rio Preto						False
Stehmann, JR			s.n.		31	10	1992	Solanaceae	acc	Solanum	hexandrum	Vell.	Brazil	Minas Gerais	Marliéria	Parque Estadual do Rio Doce	PFE Rio Doce	-19.5389	-42.5431	<2km	GAZ		False	mata
Without Collector			12010		27	11	1987	Solanaceae	acc	Solanum	hexandrum	Vell.	Brazil	Minas Gerais	Caratinga		Estação Biológica de Caratinga.	-19.7897	-42.1392	5-20km	GAZ		False		Arbusto 1.5m.Pétala roxa cheia espinhos coletada em morro pelado, presença de mamangava.
Tsuji, R	Bernacci, LC; Franco, E		1119		2	3	2006	Solanaceae	acc	Solanum	hexandrum	Vell.	Brazil	Minas Gerais	Leopoldina	Leopoldina	proximidades da cidade	-21.4186	-42.5067		SPEC	150	False		arbusto comun, ca. 2 m; flores ausentes; frutos vináceos
Braga, JMA			6244		14	10	2000	Solanaceae	acc	Solanum	hexandrum	Vell.	Brazil	Rio de Janeiro	Rio das Ostras		Sob a rede elétrica que corta a REBIO.						False	Topo de morrote descampado e coberto de Pteridium sp.	Arbusto de ca. 1,5m de altura, heliófila. Folhas membranáceas, Flores vistosas, cálice esverdeado com máculas roxas, corola roxa e estames amarelos
Mautone, L			422		24	11	1977	Solanaceae	acc	Solanum	hexandrum	Vell.	Brazil	Rio de Janeiro	Santa Maria Madalena		Estrada de Terras Frias.						False		Sub-arbusto +/- 0,5 m; folhas discolor, com espinhos, flores lilás; frutos lilás; heliófila.
Boechat, SL			17		9	10	1986	Solanaceae	acc	Solanum	hexandrum	Vell.	Brazil	Minas Gerais	Tombos		Parque F. Municipal da Cachoeira.	-20.9047	-42.0228	<2km	SPEC		False		Flor lilás, frutos brancos, parte foleares com espinhos.
Vimercat, JM			239		25	10	1984	Solanaceae	acc	Solanum	hexandrum	Vell.	Brazil	Espírito Santo	Santa Leopoldina		Rio da Prata	-20.1006	-40.5297	<2km	GAZ	500	False		Arbusto de 1,5m, flores roxas, solo úmido.
Carauta, JPP	Souza, BC de		2803		25	11	1977	Solanaceae	acc	Solanum	hexandrum	Vell.	Brazil	Rio de Janeiro	Santa Maria Madalena		Serra da Rifa.						False		Arbusto freatófito e esciólo
Andrade, IR	Costa, LV		147		7	7	1987	Solanaceae	acc	Solanum	hexandrum	Vell.	Brazil	Minas Gerais	Caratinga		Estação Biológica de Caratinga	-19.7897	-42.1392	<2km	GAZ		False	mata Atlântica	sub-arbusto
Kuhlmann, M			2678		23	3	1951	Solanaceae	acc	Solanum	hexandrum	Vell.	Brazil	Rio de Janeiro	Angra dos Reis		Fazenda Japuhyba	-23.0442	-44.6472	5-20km	GAZ		False	a margem do corrego
Martinelli, G	Sucre, D		13		29	8	1973	Solanaceae	acc	Solanum	hexandrum	Vell.	Brazil	Minas Gerais	Marliéria		Matas da Lagoa dos Aníbal.					230	False	Crescendo na beira da mata.	Heliófila, pedicelo atropurpúreo e corola rosa.
Faria, ALA			120		13	7	2009	Solanaceae	acc	Solanum	hexandrum	Vell.	Brazil	Minas Gerais	Tombos		Mata do Banco.						False
Pohl, JBE			s.n.					Solanaceae	acc	Solanum	hexandrum	Vell.	Brazil				sin. loc.						False
Fontana, AP	Brahim, KA; Kollmann, L; Perdiz, R		3051		16	3	2007	Solanaceae	acc	Solanum	hexandrum	Vell.	Brazil	Espírito Santo	Santa Leopoldina		California, propriedade de Albertino Kriger. Floresta Ombrófila Aberta, Mata de Encosta.	-20.3289	-40.6742	<2km	SPEC	565	False		Arbusto, ca. 1,2m, na sombra. Fruto verde.
Queiroz de Melo, J	Giordano, LC; et al		63		4	12	1995	Solanaceae	acc	Solanum	hexandrum	Vell.	Brazil	Rio de Janeiro	Parati		APA-Cairuçu, Praia do Sono	-23.34	-44.63	2-5km	SPEC		False		árvoreta com cerca de 2 m; heliofila; folhas membranaceas, verdes discolores; frutos verdes e flores rosas
Hottz, D	M. A. Ferreira,E. A. S. Cordeiro, L. S. Nascimento		290		12	12	2013	Solanaceae	acc	Solanum	hexandrum	Vell.	Brazil	Rio de Janeiro	Bom Jardim		Pedra de santa Tereza, divisa de Duas Barras próximo a localidade Sítio Panorama. Conglomerado 172-4-1-1-R. UTM E (759872m) N (7549506m). Fuso do GPS (23K). Altitude: 1158 m.						False	floresta Ombrófila Densa Montana, transição com Altomontana, em afloramento rochoso. Sub-bosque repleto de Pteridium sp.	Arvoreta com 1,5m. de altura. Flor roxa escuro. Fruto roxo escuro com espinhos.
Manhães, VC	Couto, DR; Sobreira, R		172		23	12	2008	Solanaceae	acc	Solanum	hexandrum	Vell.	Brazil	Espírito Santo	Alegre		PCH Santa Fé-próximo a Parcela 6	-20.7636	-41.5331	5-20k	GAZ		False		Pequeno arbusto em borda de fragmento.Folhas verdes, com acúleos.Flor branca com estames amarelos.
Mattos, J	Mattos, N		15755		27	12	1971	Solanaceae	acc	Solanum	hexandrum	Vell.	Brazil	São Paulo		Ilha do São Sebastião		-23.8415	-45.3325	>20km	GAZ		False	na mata	arbusto
Herb. Vocke			s.n.					Solanaceae	acc	Solanum	hexandrum	Vell.	Brazil				sin. loc.						False
Salgado, CS			79		28	10	2004	Solanaceae	acc	Solanum	hexandrum	Vell.	Brazil	Rio de Janeiro	Miguel Pereira		Sitio Xapuri. Trilha do Mirante.						False		Arbusto de 1,5, folhas com espinhos toda pilosa, flor roxa com anteras amarelas
Völtz, RR	Brotto, ML		2289		24	7	2020	Solanaceae	acc	Solanum	hexandrum	Vell.	Brazil	Rio de Janeiro	Nova Friburgo		Lumiar, trilha para o morro da Boa Vista	-22.3186	-42.2522	<2km	SPEC	1455	False	interior de floresta de encosta	arvoreta 3 m alt., armada; flores com pétalas arroxeadas, anteras amareladas
Burchell, WJ			s.n.					Solanaceae	acc	Solanum	hexandrum	Vell.	Brazil				sin. loc. [no locality on label, not even country]						False
Aranha, C			s.n.		10	10	1969	Solanaceae	acc	Solanum	hexandrum	Vell.	Brazil	São Paulo			Litoral Norte						False
Bovini, MG	Vieira, CM; Braga JMA; ,Lira Neto,JA; Alves, CA		1072		19	10	1996	Solanaceae	acc	Solanum	hexandrum	Vell.	Brazil	Rio de Janeiro	Mangaratiba		Reserva Ecológica do Rio das Pedras, trilha do Cambucá.					200	False		Subarbusto ca. 1,50, heliófilo. Folhas membranáceas concolores. Flores liláses, estames amarelos. Botões verdes. Espinhos. Comum.
Pereira, E			1258		18	3	1955	Solanaceae	acc	Solanum	hexandrum	Vell.	Brazil	Rio de Janeiro	Santa Maria Madalena		Tamanduá.						False		Arbusto de fl. violáceas.
Couto, DR			690		18	7	2008	Solanaceae	acc	Solanum	hexandrum	Vell.	Brazil	Espírito Santo	Alegre		ARIE Laerth Paiva Gama	-20.7672	-41.5503	2-5km	GAZ		False	proximo ao brejo	arbusto; flor branca
Ramalho, RS	Rodrigues, G		1190		14	6	1978	Solanaceae	acc	Solanum	hexandrum	Vell.	Brazil	Minas Gerais	Viçosa		Próximo Hospital Novo.	-20.7519	-45.8794	2-5km	GAZ	691	False		Arbusto de aproximadamente 1 m de altura. Flor. Habitat: Não Informado Habito: Arbusto
Hatschbach, GG			57934		10	10	1992	Solanaceae	acc	Solanum	hexandrum	Vell.	Brazil	Minas Gerais	Miradouro		Rod. BR-116.						False	Clareiras da mata.	Arbusto 1.50 m, pétalas lilases.
Lima, JR			35		26	1	2009	Solanaceae	acc	Solanum	hexandrum	Vell.	Brazil	Minas Gerais	Conceicão do Mato Dentro		Alto Conceição	-21.825	-42.8557	2-5km	GAZ		False	ao lado da estrada	herbacea lenhosa ca. 1 m; floral lilas
Vinha, PC			1380		12	11	1991	Solanaceae	acc	Solanum	hexandrum	Vell.	Brazil	Espírito Santo	Vitória		sin. loc.						False		Planta com 1 m de altura, pétalas roxas e estames amarelos.
Galland, Y			13			4	1957	Solanaceae	acc	Solanum	hexandrum	Vell.	Brazil	Rio de Janeiro		Jaboticaba Maria Cumplida	entre Petropolis et Teresopolis	-22.4607	-43.0797	2-5km	GAZ		False
Demuner, V	Cruz, TA; Belisário, M		4944		29	1	2008	Solanaceae	acc	Solanum	hexandrum	Vell.	Brazil	Espírito Santo	Sanata Leopoldina		Fazenda Caioaba, Propriedade Cláudio Villoni	-20.0594	-40.4731		SPEC	100	False
Lisboa, R			s.n.					Solanaceae	acc	Solanum	hexandrum	Vell.	Brazil	Rio de Janeiro	Santa Maria Madalena		sin. loc.						False
Krieger, L			8845		25	7	1976	Solanaceae	acc	Solanum	hexandrum	Vell.	Brazil	Minas Gerais	Santa Rita de Jacutinga		Santa Rita de Jacutinga						False	Na beira da mata.	Subarbusto (1 m) fl. gdes (5-6 cm), roxas.
Irwin, HS			2076		12	11	1958	Solanaceae	acc	Solanum	hexandrum	Vell.	Brazil	Minas Gerais	Viçosa		State Agricultural School, Viçosa	-20.7613	-42.868	2-5km	GAZ		False	in stream valley, Eucalyptus shade	small few-branched tree to 4 m; the turcnk spiny and ca. 6 cm in diameter; co and fruting ca violet; anthers orange; occasional
Pereira, E	Liene, Sucre, Duarte.		3912		24	6	1958	Solanaceae	acc	Solanum	hexandrum	Vell.	Brazil	Rio de Janeiro	Rio de Janeiro		Mesa do Imperador.						False		Subarbusto de flores violáceas.
Araujo, D	Peixoto, AL		801		25	9	1975	Solanaceae	acc	Solanum	hexandrum	Vell.	Brazil	Rio de Janeiro	Mangaratiba		Estrada para Muriqui.						False	Mata secundária.	Arbusto de +/- 2 m de alt. umbrófilo. Botões cobertos de indumento ferrugíneo, corola esverdeada. Folhas papiráceas.
Lombardi, JA			8951		17	12	2011	Solanaceae	acc	Solanum	hexandrum	Vell.	Brazil	Minas Gerais	Santa Rita de Jacutinga		Margens da MG-457, estrada de terra em pavimentação entre Santa Rita de Jacutinga/Bom Jardim de Minas, 772m	-22.142	-44.209	<2km	SPEC		False		Amostra em sílica.Mata ombrófila secundária de encosta.Erva ca.0,5m, folhas papiráceas, cálice verde, tricomas levemente ferrugíneos, corola lilás, anteras amarelas..
Cardoso, LJT	R.S. Couto,J.M.A. Braga		694		26	8	2009	Solanaceae	acc	Solanum	hexandrum	Vell.	Brazil	Rio de Janeiro	Campos dos Goytacazes		Distrito de Morro do Coco, Morro da antena, BR-101 Km 19 Norte					222	False	Morro recoberto por pastagem com fragmento de floresta próximo ao cume, cobrindo uma linha de drenagem (grota).	Cálice purpúreo. Frutos alvos.
Mello-Silva, R	Pirani, JR; Cordeiro, I; Assis, MC; Marcato, AC		1727		15	10	1999	Solanaceae	acc	Solanum	hexandrum	Vell.	Brazil	São Paulo	Ubatuba		Trilha para a Praia do Sul, Ilha Anchieta.	-23.43	-45.07	<2km	GAZ		False		Arbusto ca. 2m de altura. Pétalas roxo-claras e estames amarelos. Mata tropical atlântica.
Klotzsch, JF			s.n.					Solanaceae	acc	Solanum	hexandrum	Vell.	Brazil				sin. loc.						False
Glaziou, AFM			8848		23	9	1876	Solanaceae	acc	Solanum	hexandrum	Vell.	Brazil	Rio de Janeiro		Serra do Mar	Palmeiras						False
Costa, AS	Viégas, AP		s.n.		27	9	1938	Solanaceae	acc	Solanum	hexandrum	Vell.	Brazil	São Paulo	Ubatuba		Estação Experimental Ubatuba	-23.43	-45.07	<2km	GAZ		False
Leoni, LS	Lima, JR		7346		25	1	2009	Solanaceae	acc	Solanum	hexandrum	Vell.	Brazil	Minas Gerais	Carangola	Fazenda Kamil		-20.7035	-42.0604	2-5km	GAZ		False	lado da estrada	subarbusto ca. 80 cm a 1.3 m; caule e ramos aculeados; corola de coloração lilás; fotografada
Gouvêa, YF	Falcão, BF		137		12	9	2014	Solanaceae	acc	Solanum	hexandrum	Vell.	Brazil	Rio de Janeiro	Santa Maria Madalena		RJ - 159, Estrada que liga Santa Maria Madalena a Alto Imbé . Beira de estrada	-21.9931	-41.9714		SPEC	452	False
Weddell, HA			435				1843	Solanaceae	acc	Solanum	hexandrum	Vell.	Brazil	Rio de Janeiro			sin. loc.						False
Souza, HM			s.n.		20	10	1970	Solanaceae	acc	Solanum	hexandrum	Vell.	Brazil	São Paulo	Campinas			-22.9056	-47.0608	<2km	SPEC		False
Forzza, RC	et al.		5029		15	2	2008	Solanaceae	acc	Solanum	hexandrum	Vell.	Brazil	Espírito Santo	Cariacica		Reserva Biológica Duas Bocas	-20.2639	-40.42	5-20k	GAZ		False
Campos, WG			55		10	2	1986	Solanaceae	acc	Solanum	hexandrum	Vell.	Brazil	Distrito Federal	Dionísio								False
Mexia, Y			4118		17	12	1929	Solanaceae	acc	Solanum	hexandrum	Vell.	Brazil	Minas Gerais		Viçosa	Agricultural College lands. Eastern boundary.	-20.7564	-42.8622	2-5km	GAZ	680	False	Thickety land. Abundant over this State and Espiritu Santo.	Shrub up to 6 m. high; coiled inflorescence; fruit grows to size of small apple.
Giacomin, LL	Bohs, L; Gouvêa, YF		1827		2	6	2012	Solanaceae	acc	Solanum	hexandrum	Vell.	Brazil	Rio de Janeiro	Santa Maria Madalena		estrada de subida para o Mirante do Torre (morro de antena)	-21.9783	-42.0317		SPEC	745	False	subosque de plantação de Eucalyptus spp., margem de estrada não pavimentada	arbusto ereto 3 m; flores com pétalas roxas, estames amarelos; frutos imaturos alvos
Eiten, G	Eiten, LT		7914		24	11	1966	Solanaceae	acc	Solanum	hexandrum	Vell.	Brazil	São Paulo	Caraguatatuba		along road 12-15 km N from city of Caraguatatuba towards Paraibuna, seaward face of Serra do Mar	-23.5833	-45.45	2-5km	SPEC	500	False	in open herbage at roadside edge; tall evergreen virgin forest (except where disturbed immediately along road)	leaf spines patent; corolla bluish-violet, athers yellow, style white, stigma medium green; flowes to 40 mm diameter
Agra, MF	Silva, BM; Daneu, L; Bohs, L		7216		8	12	2009	Solanaceae	acc	Solanum	hexandrum	Vell.	Brazil	Bahia			Camacan, RPPN Serra Bonita, road linking Camacan with Jacarecí. Reserve headquarters and lodging near the communication towers	-15.3904	-39.5556	<2km	SPEC	800	False	Mata atlântica.	Herb ca. 1 m tall. Buds only.
Delistoianov, J			s.n.		20	3	1960	Solanaceae	acc	Solanum	hexandrum	Vell.	Brazil	Espírito Santo			Vale do Rio Doce						False
Hoehne, FC	Gehrt, A	SP-	42653		27	5	1940	Solanaceae	acc	Solanum	hexandrum	Vell.	Brazil	São Paulo		Serra da Ubatuba		-23.4004	-45.1397	2-5km	GAZ		False		arbusto; flora azul
Furlan, A	Assis, MA de; Garcia, FCP; Ruffino, PHP; Carneiro, CE		1445		15	4	1994	Solanaceae	acc	Solanum	hexandrum	Vell.	Brazil	São Paulo	Ubatuba		trilha da Almada, km 13 da Rodovia Rio/Santos	-23.35	-44.8667	2-5km	SPEC		False	mata Atlantica	arbusto até 3 m; flores roxo-claro
Martius, CFP			s.n.			12		Solanaceae	acc	Solanum	hexandrum	Vell.	Brazil	São Paulo			Serra do Mar, Sebastianópolis						False	Habitat in primaevis sylvis
Mauad, L.P.	Souza, TP; Nascimento, MT; Braga, JMA		6		22	9	2009	Solanaceae	acc	Solanum	hexandrum	Vell.	Brazil	Rio de Janeiro	Campos dos Goytacazes		Morro do Itaoca	-21.7972	-41.4453	<2km	SPEC	201	False	em subida do morro, substrato com muitas folhas e formigas e evidência de passagem de gado	Subarbusto, 3m de altura, flores brancas
Arbocz, GF			1446		13	5	1996	Solanaceae	acc	Solanum	hexandrum	Vell.	Brazil	São Paulo	Piquete		Margem da rodovia para Itajubí	-22.61	-45.17	<2km	GAZ	1600	False
Quinet, A		32/	140		10	1	2002	Solanaceae	acc	Solanum	hexandrum	Vell.	Brazil	Rio de Janeiro	Miguel Pereira		Distrito de Vera Cruz.	-22.0519	-43.43	<2km	SPEC	480	False	Mata de encosta solo-argiloso/arenoso; Luminosidade média. Comum no local.	Arbustiva de 2 m. alt.; DAP 4 cm.; Frutos imaturos verdes; Flor com cálice verde e corola azul.
Machado, AFP	et al.		s.n.		20	7	2004	Solanaceae	acc	Solanum	hexandrum	Vell.	Brazil	Minas Gerais	Viçosa		Apiário da UFV, atrás da Biblioteca Central.	-20.7519	-45.8794	2-5km	GAZ	691	False		Arbusto de 1,5 m, ciófilo, flores roxas, estames amarelo claro. Visitadas por abelhas.
Pabst, G	Klein, RM		5216		29	11	1959	Solanaceae	acc	Solanum	hexandrum	Vell.	Brazil	Rio de Janeiro	Petrópolis		Independencia					800	False		erva espinescenta 2 m; flores azul-aroxeadas
Ramalho, RS	Rodrigues, G		1309		10	11	1978	Solanaceae	acc	Solanum	hexandrum	Vell.	Brazil	Minas Gerais	Viçosa		U.F.V. - Dendrologia.	-20.7519	-45.8794	2-5km	GAZ	691	False		Nativa. arbusto vulgarmente conhecida por jurubeba preta.
Mantovani, W			138		23	10	1979	Solanaceae	acc	Solanum	hexandrum	Vell.	Brazil	São Paulo	Bananal		Estrada de aceso à RESERVA FLORESTAL.	-22.68	-44.32	5-20k	GAZ		False		Arbusto de 2m.flores lilases.
Jascone, CES	Cruz-Oliveira, B		1111		22	8	2008	Solanaceae	acc	Solanum	hexandrum	Vell.	Brazil	Rio de Janeiro	Rio de Janeiro		Campo Grande, Parque Natural Municipal da Serra do Mendanha , Rio Pecador.	-22.9028	-43.2075	<2km	SPEC		False		Arbusto com cerca de 2,0m de altura, heliófilo, rupícola em local úmido dentro do rio, flores com cálice e corola roxos, presença de botões alvos-arroxeados e formando frutos alvos.; Mata Atlântica, Floresta Ombrófila Densa Submontana
Duarte, C	et al.		8		7	3	1994	Solanaceae	acc	Solanum	hexandrum	Vell.	Brazil	Rio de Janeiro	Paraty		Corrego dos Micos. Morro da Pedra Rolada.					180	False		Arbusto, tronco com espinhos. Folhas membranáceas, fruto carnoso de cor verde.
Leitão Filho, HF			1373		5	9	1972	Solanaceae	acc	Solanum	hexandrum	Vell.	Brazil	São Paulo	Ubatuba		Praia de Itamambuca	-23.43	-45.07	<2km	GAZ		False
Loefgren, A			3129		1	8	1895	Solanaceae	acc	Solanum	hexandrum	Vell.	Brazil	São Paulo	São Sebastião		Mata virgem, Guaicá.	-23.76	-45.41	2-5km	GAZ		False		Arbust. sublign. aculeat. hisp. fl. speciosa azul, fol. magna.
Mautone, L			s.n.		27	8	1986	Solanaceae	acc	Solanum	hexandrum	Vell.	Brazil	Rio de Janeiro	Teresópolis		5ª estação.						False
Saint-Hilaire, A. de		B-	13				1816	Solanaceae	acc	Solanum	hexandrum	Vell.											False
Costa, APL			16985			9	1984	Solanaceae	acc	Solanum	hexandrum	Vell.	Brazil	Minas Gerais	Juiz de Fora		Reserva Biológica Municipal do Poço D'Anta.Em Beira de Mata.	-21.7642	-43.3503	5-20k	GAZ		False
Gaudichaud, C			500					Solanaceae	acc	Solanum	hexandrum	Vell.	Brazil	Rio de Janeiro		Serra dos Orgãos							False		Fl. bleu tendu
Chuang, W			s.n.		20	10	1990	Solanaceae	acc	Solanum	hexandrum	Vell.	Brazil	São Paulo	Mogi das Cruzes	Serra do Itapety	Sitio Cacheirinha, Bairro Alto da Serra	-23.4275	-46.6596	2-5km	GAZ		False		porte árboreo, ca. 3 m
Fontana, AP	Braga, E; Manhães, V; Couto, D; Leite, V; Cunha, G; Kollamnn, L; Sobreira, R; Suhett, K		5440		22	7	2008	Solanaceae	acc	Solanum	hexandrum	Vell.	Brazil	Espírito Santo	Alegre		São João do Norte, PCH Santa Fé, Reservatório de Derivação, fragmento de estágio inicial, mata ciliar, Parcela 30 e 31	-20.6699	-41.4928	<2km	SPEC	207	False	fragmento de estágio inicial, mata ciliar	arbusto 1.5 m; flores e frutos roxos
Oliveira, CAL de			261		7	8	1987	Solanaceae	acc	Solanum	hexandrum	Vell.	Brazil	Rio de Janeiro	Rio de Janeiro		Alto da Boa Vista, Estr. da Vista Chinesa, n. 741 (CBRJ), ao lado do Refeitório do Pessoal Auxiliar.					400	False	Crescia no barranco sobre pedras.	Arvoreta +/- 1 m de altura. Flores roxas. Folhas peludas com muitos espinhos.
Sucre, D			6245		11	11	1969	Solanaceae	acc	Solanum	hexandrum	Vell.	Brazil	Rio de Janeiro	Rio de Janeiro		Vertente Suleste do Sumaré.					120	False	Mata rupícula	Arbusto, semiumbrófilo até com 1,50 m. de altura, cálice roxo claro, corola lilás
Martinelli, G	Lima, HC de		8860		8	11	1982	Solanaceae	acc	Solanum	hexandrum	Vell.	Brazil	Rio de Janeiro	Silva Jardim		Mata da Osmarina.					40	False	Encosta.	Arbusto, 2 m , ciófilo, espinhoso, folhas discolores com nervuras da face dorsal verde-alvacenta, infl. com pedúnculo verde com pelos ferrugíneos, flores com cálice verde, corola lilás, estames amarelos, botões florais verdes.
Farney, C			161		7	11	1982	Solanaceae	acc	Solanum	hexandrum	Vell.	Brazil	Rio de Janeiro	Nova Friburgo		São Pedro do Lumiar-Pedra dos Mafort.						False		Sub-arbusto, cíofilo, caule verde com indumentos castanhos, folhas verde escuro na face dorsal, verde claro na face ventral, inflorescência com flores vináceas, cálice castanho, indumentos castanhos.
Sucre, D			7487		17	2	1971	Solanaceae	acc	Solanum	hexandrum	Vell.	Brazil	Rio de Janeiro	Rio de Janeiro		Serra do Barata, Realengo.						False	Crescendo na mata em beira de córrego	Arbusto rupícula, umbrófilo, com mais ou menos 1,20 metros de altura, rachis da inflorescência roxa, cálice idem, corola roxo claro; frutos ainda verdes globosos metade superior alba e inferior verde.
Souza, TP	Delaqua, GCG		16		29	9	2010	Solanaceae	acc	Solanum	hexandrum	Vell.	Brazil	Rio de Janeiro	São José de Ubá		porteita da jaqueira Sr. Hernandes	-21.3575	-41.9425	<2km	SPEC		False
Emygdio, L		RB-	38680		14	8	1942	Solanaceae	acc	Solanum	hexandrum	Vell.	Brazil	Rio de Janeiro	Teresópolis	Fazenda Boa Fé							False
Hatschbach, GG	Silva, JM		48677		6	12	1984	Solanaceae	acc	Solanum	hexandrum	Vell.	Brazil	Espírito Santo			Rod.BR-262, prox.entrada de Domingos Martins.						False	Na base de paredoes rochosos.	Arbusto 1.50m, flor lilas, anteras amarelas.
Marquete Ferreira da Silva, N	et al		93		9	11	1977	Solanaceae	acc	Solanum	hexandrum	Vell.	Brazil	Rio de Janeiro	Petrópolis		Vale do Bonsucesso, pr. Sítio da Pedra Lascada.						False	Na beira da mata.	Arbusto de folhas discolor, cálice e corola lilás, anteras amarelas.
Sucre, D	Soderstrom, TR		8923		24	4	1972	Solanaceae	acc	Solanum	hexandrum	Vell.	Brazil	Espírito Santo	Mimoso do Sul		Vertente Sudeste do morro, Crescendo na beira da mata.	-21.0642	-41.3664	5-20k	GAZ		False		Arbusto semiumbrófilo com ca.2 m alt.; pecíolo e cálice roxo escuro, corola roxo claro.; DESC: Arbusto semiumbrófilo com ca.2 m alt.; pecíolo e cálice roxo escuro, corola roxo claro.
Braga, JMA			677		9	10	1993	Solanaceae	acc	Solanum	hexandrum	Vell.	Brazil	Rio de Janeiro	Ibitioca		Fazenda Pedra Negra.						False	subbosque na base de costão rochoso ingreme	subarbusto, ca. 50cm de alt.; umbrófilo. Folhas membranáceas. Flores vistosas com cálice verde e corola roxa. Estames amarelos.
Without collector			156					Solanaceae	acc	Solanum	hexandrum	Vell.											False		"Fl. Fl. Solanum/frutex" [perhaps collected by Vellozo?]
Pohl, JBE			108					Solanaceae	acc	Solanum	hexandrum	Vell.	Brazil	Rio de Janeiro		Corcovado		-22.9524	-43.2114	2-5km	GAZ		False
Völtz, RR	Waga, IM; Souza, LR; Feliz, P; Gerace, S; Koch, I; et al.		2549	a	21	4	2022	Solanaceae	acc	Solanum	hexandrum	Vell.	Brazil	Minas Gerais	Bias Fortes		Comuna Ibitipoca. Mata do Patuá, Estrada do Portal	-21.71	-43.8628	<2km	SPEC	1122	False	interior de floresta de encosta, encrae de Floresta Ombrofila Densa	arvoreta 3 m, armada; flores petalas azuladas/roxos, anteras amarela
Carvalho, AM de	Jardim, JG; Sant'Ana, SC; Paixão, JL; et al.		6866		6	5	2000	Solanaceae	acc	Solanum	hexandrum	Vell.	Brazil	Bahia	Jussari	RPPN Teimoso	entrada a 7.5 km na Rod. Jussari/Faz. Teimoso, 1.7 km da entrada	-15.1545	-39.5312		SPEC		False	mata higrofila sud baiana; solo argiloso com afloramentos rocosos	arbusto 2 m; folhas verdes com a face inferior mais clara; frutos inmaturos verdes, cálice com indumento ferrugineo
Gentry, AH	Zardini, EM		49340		8	1	1985	Solanaceae	acc	Solanum	hexandrum	Vell.	Brazil	São Paulo		Ubatuba	Agricultural Experiment Station, alogn Rio Comprido	-23.397	-45.1188	2-5km	GAZ	100	False	forest	shrub 1 m; fl purplish
Oliveira, SA	Malta, BC; Silva, BA; Valle, HS		1		17	11	2018	Solanaceae	acc	Solanum	hexandrum	Vell.	Brazil	Rio de Janeiro	Campos dos Goytacazes		Morro do Itaoca	-21.7542	-41.3244	<2km	SPEC		False
Mexia, Y			4731		22	5	1930	Solanaceae	acc	Solanum	hexandrum	Vell.	Brazil	Minas Gerais		Viçosa	Agricultural College lands. Chacha Valley.	-20.7564	-42.8622	2-5km	GAZ	680	False	Hill road in open tangle.	Spreading perennial herb 1.5 m high; light purple flower marbled with darker purple. Occasional.
Clarissa, C			3		13	6	2019	Solanaceae	acc	Solanum	hexandrum	Vell.	Brazil	Rio de Janeiro	Campos dos Goytacazes		Morro do Itaoca	-21.7542	-41.3244	<2km	SPEC		False		Com espinhos mas flores e no caule.
Brotto, ML	Cordeiro, J		3269		28	3	2019	Solanaceae	acc	Solanum	hexandrum	Vell.	Brazil	Espírito Santo	Cachoeiro do Itapemirim		estrada de Barra Alegre	-20.6369	-41.3247	<2km	SPEC	330	False	beira da estrada; florest ombrofila densa submontana, local antropizado	arbusto 1.5 m; flroes azul-claras, estames amarelas
Agra, MF	Bohs, L; Coêlho, V; Souza, PP de; Rodrigues, IMC		7234		19	4	2010	Solanaceae	acc	Solanum	hexandrum	Vell.	Brazil	Minas Gerais			Entrance to Parque Estadual Serra do Brigadeiro near town of Araponga. Near Centro de Visitantes and Trilha dos Muriquis	-20.7155	-42.4866		SPEC	1380	False	Roadside.	Shrub ca. 1 m tall. Fruits green, surrounded by accrescent calyx.
Schüch, G			5438					Solanaceae	acc	Solanum	hexandrum	Vell.	Brazil				sin. loc.						False
Bovini, MG	M. Moraes, H. Costa, G. Cattan, S. J. Silva Neto .		2128		15	1	2002	Solanaceae	acc	Solanum	hexandrum	Vell.	Brazil	Rio de Janeiro	Nova Iguaçu		Estrada do Ouro. REBIO do Tinguá					600	False		Subarbursto espinhoso, heliófilo, ca. 1,0m. Folhas membranáceas, concolores. Cálice verde, corola lilás. Frutos imaturos alvos.
Souza, JP	Souza, VC		641		26	7	1996	Solanaceae	acc	Solanum	hexandrum	Vell.	Brazil	Rio de Janeiro	Santa Maria Madalena	Morro Dubois	base do Morro						False	beira da mata	erva 0.5 m; botões roxos
Hoehne, FC	Gehrt, A		s.n.		13	4	1926	Solanaceae	acc	Solanum	hexandrum	Vell.	Brazil	Rio de Janeiro		Serra do Pirahy							False
Carauta, JPP			5330		13	10	1986	Solanaceae	acc	Solanum	hexandrum	Vell.	Brazil	Rio de Janeiro	Barra do Piraí		Ipiabas.						False		Arbusto ciófilo, flores violáceas, crescendo em semi-sombra.
Glaziou, AFM			5960					Solanaceae	acc	Solanum	hexandrum	Vell.	Brazil	Rio de Janeiro			sin. loc. [on label]						False
Freire de Carvalho, L d'A			s.n.			5	1987	Solanaceae	acc	Solanum	hexandrum	Vell.	Brazil	Rio de Janeiro	Teresópolis	Granja Mafra	lote 13						False	local roçado	arbusto heliofilo, ca. 1.5 m; flores lilas; fruto esverdeado
Lombardi, JA	Gonçalves, M; Temponi, LG		2388		6	9	1998	Solanaceae	acc	Solanum	hexandrum	Vell.	Brazil	Minas Gerais	Caratinga	Estação Biologico da Caratinga	fazenda Montes Claros, proximo ao Alojamiento	-19.7314	-41.1617		SPEC		False	mata Atlantica; area alagada na beira de córrego	arbusto, ca. 2 m; folhas papiraceas; cálice e corola lilas, estames amarelos
Carauta, JPP	Moutella, RCO		2780		24	11	1977	Solanaceae	acc	Solanum	hexandrum	Vell.	Brazil	Rio de Janeiro	Santa Maria Madalena		Serra da Grama	-21.9553	-42.0081	5-20k	GAZ		False		Arbusto freatófito e esciófilo com frutos roxo-escuros.Comum no local.; DESC: Arbusto freatófito e esciófilo com frutos roxo-escuros.Comum no local.
Liene, D			3912		24	6	1958	Solanaceae	acc	Solanum	hexandrum	Vell.	Brazil	Rio de Janeiro			Estado da Guanabara, Mesa do Imperador.	-22.9704	-43.2578				False
Carauta, JPP	Conceição, L		2348		26	2	1977	Solanaceae	acc	Solanum	hexandrum	Vell.	Brazil	Rio de Janeiro	Rio de Janeiro		Pedra da Gávea, Mesa, Jardim de Alá.					700	False		Arbusto com flores verdes
Fraga, CN	Goldenberg, R; Saavedra, MM; Mynssen, CM		2012		3	5	2008	Solanaceae	acc	Solanum	hexandrum	Vell.	Brazil	Espírito Santo	Castelo	Parque Estadual do Forno Grande	Rio Manso	-20.523	-41.097	2-5km	GAZ	1200	False	floresta ombrófila densa altomontana	arbusto ca. 2 m; flores com pétalas brancas, estames amarelos
Egler, W			105		14	1	1955	Solanaceae	acc	Solanum	hexandrum	Vell.	Brazil	São Paulo	São Paulo		Serra da Bocaina.						False	Capoeira	Fl. roxas, 1 m alt
Marquete, R	Marquete Ferreira da Silva, N; Caruso, J; Valente, M da C; Abreu		802		27	4	1993	Solanaceae	acc	Solanum	hexandrum	Vell.	Brazil	Rio de Janeiro	Paraty		Á 29 Km do Trevo de Parati. Estrada para praia do sono, na fazenda do Sr. Gilbrail.						False	Solo argiloso, relevo plano, vegetação ombrófila densa degradada, mata de baixada aberta.	Heliófila, arbusto com ca. 1,5 m. de altura. Tronco com casca lisa de cor verde, com pelos amarronzados. Folhas membranáceas, discolores verdes, com espinhos, cálice de cor verde no ápice dos lacínios, corola azulada e anteras amarelas.
Flores, TB	Campos, OR		1705		30	10	2012	Solanaceae	acc	Solanum	hexandrum	Vell.	Brazil	Espírito Santo	Castelo		Vilarejo de Corumbá, estrada à direita na igreja católica.						False		Erva, ca. 90cm de alt. Cálice verde, corola roxa, androceu amarelo. Frutos verdes
Freire de Carvalho, L d'A			559		28	5	1977	Solanaceae	acc	Solanum	hexandrum	Vell.	Brazil	Rio de Janeiro	Teresópolis		Granja Mafes.						False
Pohl, JBE			s.n.					Solanaceae	acc	Solanum	hexandrum	Vell.	Brazil				sin. loc.						False
Giacomin, LL	Bohs, L; Gouvêa, YF		1844		5	6	2012	Solanaceae	acc	Solanum	hexandrum	Vell.	Brazil	Espírito Santo	Atílio Vivacqua		estrada não pavimentada que leva à comunidade de Moitão do Sul	-21.0022	-41.2042		SPEC	435	False	área antropizada (pastagem) com afloramentos graníticos, marginal à estrada; crescendo ao sol	arbusto 1 m; corola roxa, anteras amarelas; frutos alvos, globosos, 2.5 cm diam. completemente recoberto pelo cálice roxo
Salino, A.			4112		3	21	1998	Solanaceae	acc	Solanum	hexandrum	Vell.	Brazil	Minas Gerais	Muriaé		as margens do Rio Gloria, area de captação de agua do DEMAE	-21.1306	-42.3664	2-5km	GAZ		False	floresta ciliar	arbusto ca. 1.5 m; flores roxas; calice roxo oscuro
Hoehne, FC			s.n.		27	5	1940	Solanaceae	acc	Solanum	hexandrum	Vell.	Brazil	São Paulo			Serra de Ubatuba.						False
Góes, OC	Constantino, D		228		30	6	1943	Solanaceae	acc	Solanum	hexandrum	Vell.	Brazil	Rio de Janeiro	Petrópolis		Carangola.						False
Duarte de Barros, W			1121		13	11	1942	Solanaceae	acc	Solanum	hexandrum	Vell.	Brazil	Rio de Janeiro	Teresópolis		Teresópolis						False
Bernardi, L.			32					Solanaceae	acc	Solanum	hexandrum	Vell.	Brazil				sin. loc.						False
Salino, A	Viveiros, RS		14662		29	10	2009	Solanaceae	acc	Solanum	hexandrum	Vell.	Brazil	Espírito Santo	Cachoeiro do Itapemirim		RPPN Cafundó, Trilha da Araponga	-20.7051	-41.2254		SPEC	110	False		Floresta Estacional Semidecidual; Terrestre em borda de mata
Krieger, L			1073		10	11	1944	Solanaceae	acc	Solanum	hexandrum	Vell.	Brazil	Minas Gerais	Juiz de Fora	Juiz de Fora							False		arbusto da capoeira; flores roxas
Leoni, LS	Berg, CC		3116		5	11	1995	Solanaceae	acc	Solanum	hexandrum	Vell.	Brazil	Minas Gerais	Carangola	Serra da Acafonga		-20.7167	-42.4833		SPEC	1050	False	ao lado da estrada	subarbustiva, com 5-70 cm; ramos com aculeos; corola de cor roxa-claro
Santos, MCF dos	Moura, R; Malafaia, AGC; Carvalho, LJS		1966		20	9	2006	Solanaceae	acc	Solanum	hexandrum	Vell.	Brazil	Rio de Janeiro	Rio de Janeiro		Parque Estadual do Mendanha, Estrada de Furnas, entre as torres de retransmissão e o sítio da rampa de vôo livre, lado direito.	-22.8314	-43.5344	<2km	SPEC		False		Árvore com cerca de 6,0m de altura, heliófila, folhas cartáceas discolores verdes, botões florais de cor alvo-esverdeada e lilás, flores com cálice roxo, corola lilás, anteras amarelas, estigma verde e estilete alvo. Flores abertas vo
Delforge, H			s.n.		9	9	1922	Solanaceae	acc	Solanum	hexandrum	Vell.	Brazil	São Paulo	Lorena		Lorena						False		Fl. roxa
Stehmann, JR	Vignoli-Silva, M; Kamino, L		4513		22	11	2006	Solanaceae	acc	Solanum	hexandrum	Vell.	Brazil	São Paulo	Queluz		Estrada SP-54	-22.4598	-44.7353	<2km	SPEC	762	False		arbusto ca. 1.5 m; flores arroxeadas, anteras amarelas
Goldenberg, E	Rezende, AA; et al.		32388		13	12	1994	Solanaceae	acc	Solanum	hexandrum	Vell.	Brazil	São Paulo	Ubatuba		Ilha Anchieta, rilha da Prainha.	-23.43	-45.07	2-5km	GAZ		False		Flores lilases, frutos verdes, espinhos no caule e nas folhas, arbusto.
Occhioni, P			s.n.		7	8	1933	Solanaceae	acc	Solanum	hexandrum	Vell.	Brazil	Rio de Janeiro			Jardim Botânico.						False
Kreiger, L			7453			11	1969	Solanaceae	acc	Solanum	hexandrum	Vell.	Brazil	Minas Gerais	Juiz de Fora	Juiz de Fora							False
Fonseca, RS			s.n.		21	4	2009	Solanaceae	acc	Solanum	hexandrum	Vell.	Brazil	Minas Gerais	Viçosa		Estação de Pesquisas, Treinamento e Educação Ambiental Mata do Paraíso, Trilha do Aceiro.	-20.8019	-42.8586	<2km	SPEC		False	área aberta	Arbusto, corola roxa, andromonoico
Horst, MIA	Silva, HL, Calazans, LSB; Ulian, CMV		16		26	2	2021	Solanaceae	acc	Solanum	hexandrum	Vell.	Brazil	Espirito Santo	Iúna		São João do Príncipe, Sítio São João do Príncipe (propriedade do Sr. Rui Aguiar). Zona de amortecimento do Parque Nacional do Caparaó. Estrada e Trilha dos Três Dedos	-20.3411	-41.8242	<2km	SPEC		False		arbusto 2 m; flor lilas clara com anteras amarelas
Pirani, JR	Yano, C		803		29	7	1983	Solanaceae	acc	Solanum	hexandrum	Vell.	Brazil	São Paulo	Ubatuba		subândo Serra do Mar, rumo a Tuabatá	-23.4123	-45.1202	>20km	GAZ		False	mata pluvial tropical	arbusto 1.5 m; flores roxas, anteras amarelas
Lombardi, JA			1280		16	7	1996	Solanaceae	acc	Solanum	hexandrum	Vell.	Brazil	Minas Gerais	Marliéria	Parque Estadual do Rio Doce	perto do Alojamento	-19.5389	-42.5431	<2km	GAZ		False	capoeira	arbusto ca. 1 m; folhas herbáceas; cálice verde; corola roxa, estames amarelos; frutos imaturos brancos de cálice arroxeado
Giordano, LC	Marquete, R; Marquete, N; Silva, F da; Valente, MC		517		30	11	1988	Solanaceae	acc	Solanum	hexandrum	Vell.	Brazil	Rio de Janeiro	Paraty		Fazenda São Roque, na altura do km 165 da estrada Rio-Santos, na mata do caminho para Cunha. Serra do Mar.						False		Sub-arbusto espinhoso e piloso, semi-umbrófilo, de aprox. 1,80 de altura; folhas verdes discolores; botões verdes, flores lilases, anteras amarelas; frutos verdes e glabros, com cálice persistente piloso e espinhoso, verde.
Castellar, A	Bovini, MG; Giordano, LC; Melo, JQ; Boruche, M		6		22	8	1995	Solanaceae	acc	Solanum	hexandrum	Vell.	Brazil	Rio de Janeiro	Paraty		Margem do Rio Corisco.						False		Erva, heliófila. Folha cartácea, concolor. Cálice verde escuro, corola lilás, estames amarelos, região estigmática esverdeada.
Lambertye, L de			s.n.			9	1865	Solanaceae	acc	Solanum	hexandrum	Vell.	France				"echantill. de la serre" [probably from Lambertye's greenhouses in Epernay, inChapagne]						True		feuilles plan molle et plein velues
Vidal, MRR			259		25	6	1964	Solanaceae	acc	Solanum	hexandrum	Vell.	Brazil	Minas Gerais	Viçosa		E.S.A., caminho que passa lago abaixo da estrada para Ubá, proximo aos predios da E.S.A.	-20.7539	-42.8819	2-5km	GAZ		False	Solo argiloso	arbusto, flor de cálice e corola roxas algumas no local.
Carauta, JPP	Kautsky, R		3282		20	10	1979	Solanaceae	acc	Solanum	hexandrum	Vell.	Brazil	Espírito Santo	Domingos Martins		sin. loc.						False	À beira da estrada, local de semi-sombra.	Arbusto de flores violáceas.
Campos,MTVA	et al.		150					Solanaceae	acc	Solanum	hexandrum	Vell.	Brazil	São Paulo	Ilhabela		Ilhabela						False
Demuner, V	Vervloet, RR; Belisario, M; Bausen, E		4131		30	5	2007	Solanaceae	acc	Solanum	hexandrum	Vell.	Brazil	Espírito Santo	Santa Leopoldina		Colina Verde (Morro do Agudo), propr.: Israel Elias Ramos (trilha acima do bananal).	-20.0981	-40.44	<2km	SPEC	300	False		Arbusto 2m botões florais, flores pétalas roxas, sépalas vinho, frutos imaturos verdes.Interior de mata.
Glaziou, AFM			3777		26	8	1869	Solanaceae	acc	Solanum	hexandrum	Vell.	Brazil	Rio de Janeiro			Route de la Tijuca à la Gavia (Rio)						False
Preston, TA			s.n.					Solanaceae	acc	Solanum	hexandrum	Vell.	Brazil	Bahia			Palmeiras [Bahia inferred]						False
Gemtchújnicov, ID de			250			8	1957	Solanaceae	acc	Solanum	hexandrum	Vell.	Brazil	São Paulo	São Sebastiao Mun.		Fazenda Sr. Granato.	-23.7603	-45.4097	2-5km	GAZ		False
Weyland, MC			333		12	3	1982	Solanaceae	acc	Solanum	hexandrum	Vell.	Brazil	Minas Gerais	Caratinga		Fazenda Montes Claros.	-19.7897	-42.1392	5-20k	GAZ		False		Arbusto-Flores Lilazes.
Brade, AC	Altamiro, A		18312		9	5	1946	Solanaceae	acc	Solanum	hexandrum	Vell.	Brazil	Espírito Santo	Itaguaçu-Limoeiro.		Itaguassú-Limoeiro.						False
Vervloet, RR	Demuner, V; Bausen, E; Cruz, TA		3372		30	8	2007	Solanaceae	acc	Solanum	hexandrum	Vell.	Brazil	Espírito Santo	Santa Leopoldina		Colina Verde, Morro do Agudo, D.Maria	-20.0956	-40.43	<2km	SPEC	150	False		Herbáceae 1,5m, flores de cor lilás.Mata.
Ponte, ACE	et al.		29801		11	11	1993	Solanaceae	acc	Solanum	hexandrum	Vell.	Brazil	São Paulo	Ubatuba		Morro do Puraba, mata degradada na encosta.	-23.43	-45.07	2-5km	GAZ		False		Arbusto ca. 2 m altura, na beira do riacho, flores azuis grande.
Kuhlmann, JG			s.n.		8	1	1935	Solanaceae	acc	Solanum	hexandrum	Vell.	Brazil	Minas Gerais	Viçosa		E.S.A.V [Escola Superior Agricola Vicosa]						False
Mexia, Y			5033		11	9	1930	Solanaceae	acc	Solanum	hexandrum	Vell.	Brazil	Minas Gerais		Viçosa	Agricultural College lands. São Miguel Road near km. 2.	-20.7564	-42.8622	2-5km	GAZ	665	False	In damp, shady bottom of gulch off road.	Perennial herb 3 m high, many stemmed; purple flower; few leaved.
Costa, LV	Horta, MB; et al.		199		27	11	1987	Solanaceae	acc	Solanum	hexandrum	Vell.	Brazil	Minas Gerais	Caratinga		Estação Biológica de Caratinga	-19.7897	-42.1392	<2km	GAZ		False
Flores, TB	Kuntz-Galvão, J; Campos, OR		1465		23	10	2012	Solanaceae	acc	Solanum	hexandrum	Vell.	Brazil	Espírito Santo	Ibitirama		Santa MArta, estarda que ramifica a esquerda logo após do ponte, rumo ao alojamento do ICMBIO	-20.5414	-41.6672	<2km	SPEC		False	mata da encosta	erva ca. 80 cm; calice e corola roxas, androceu amarelo
Gouvêa, YF	Stehmann, JR		158		27	4	2015	Solanaceae	acc	Solanum	hexandrum	Vell.	Brazil	Espírito Santo	Venda Nova do Imigrante		BR - 262, À magrem da BR. Subindo rua de calçamento.	-20.3543	-41.0858		SPEC	979	False
Marquete Ferreira da Silva, N	Valente, M da C; Marquete, R; Giordano, lC		242		29	11	1988	Solanaceae	acc	Solanum	hexandrum	Vell.	Brazil	Rio de Janeiro	Paraty		Fazenda São Roque.						False	Subida do morro.	Arbusto umbrófilo, ca. de 1,50 m de altura, folhas discolor, flores arroxeadas-claras, estames amarelos, botões com cálice esverdeado e corola branca.
Carauta, JPP	M.R. Ascenção,E.S.F. da Rocha, G.V. Sommer		4592		11	1	1984	Solanaceae	acc	Solanum	hexandrum	Vell.	Brazil	Rio de Janeiro	Itaperuna		Faz. São Domingos, Vale do Rio São Domingos, cerca de 200 metros da margem da est. para São José de Ubá.						False	Na orla da mata.	Subarbusto com cerca de 1 m de altura. Muito urticante. Botão lilás.
Kollmann, L.	Fontana, AP; Fraga, C; Simonelli, M		10314		19	1	2008	Solanaceae	acc	Solanum	hexandrum	Vell.	Brazil	Espírito Santo	Atílio Vivacqua		Moitão	-21.3403	-41.3097	2-5km	GAZ		False		erva rupicola no sol; flores lilas
Gouvêa, YF	Falcão, BF		135		13	9	2014	Solanaceae	acc	Solanum	hexandrum	Vell.	Brazil	Rio de Janeiro	Ibitioca		BR - 101, Crescendo em pasto. A margem da rodovia.	-21.8211	-41.4592		SPEC	45	False
Lombardi, JA	Taxonomia de campo 2013		8215		14	4	2011	Solanaceae	acc	Solanum	hexandrum	Vell.	Brazil	Rio de Janeiro	Teresópolis		Parque Nacional da Serra dos Órgãos, trilha suspensa.	-22.4256	-42.9953	<2km	SPEC	1190	False		Mata atlântica. flores lilases, anteras amarelas, cálice acrescente amarelado, frutos maduros brancos.
Costa, LV			s.n.			1	1998	Solanaceae	acc	Solanum	hexandrum	Vell.	Brazil	Minas Gerais	São João Nepomuceno	Itamarati de Minas	Mineração de Aluminio - CBA						False		arbusto 1.5 m
Freire de Carvalho, L d'A			s.n.				1987	Solanaceae	acc	Solanum	hexandrum	Vell.	Brazil	Rio de Janeiro	Teresópolis		Granja entre lot. 13.						False	Local roçado	Arbusto de ca. 1,50m de altura, flores liláses, fuste esverdedado
Esteves, GL	Rodrigues, EA; Shirasuna, RT; Catharino, ELM		2634		27	9	1994	Solanaceae	acc	Solanum	hexandrum	Vell.	Brazil	São Paulo	Bananal		Serra da Bocaina. Estrada para Madeirite.	-22.68	-44.32	2-5km	GAZ		False		Arbusto, cerca de !,5m de altura; corola roxo-clara; cálice arroxeado; indumento ferrugíneo.
Góes, OC	Dionísio		1019					Solanaceae	acc	Solanum	hexandrum	Vell.	Brazil	Rio de Janeiro	Petrópolis		Petrópolis						False
Freitas, L			587		24	2	1999	Solanaceae	acc	Solanum	hexandrum	Vell.	Brazil	São Paulo	São José do Barreiro		SP-221 km 13, Serra da Bocaina	-22.7434	-44.5878	>20km	GAZ		False	floresta ombrófila dense altomontana	arbusto ca. 1 5 m; corola púrpurea violáceo com anteras amarelas e púrpura
Ferreira, LA	Hatschbach, GM; Silva, JM		69108		17	5	1999	Solanaceae	acc	Solanum	hexandrum	Vell.	Brazil	Espírito Santo	Venda Nova do Imigrante		Varzeão	-20.3397	-41.1347	<2km	GAZ	900	False		Arbusto, 2m, flor lilás. Clareiras da floresta atlântica.
Agra, MF	Bohs, L; Giacomin, LL; Giudicelli, GC; Jorge, TB		7359		2	5	2011	Solanaceae	acc	Solanum	hexandrum	Vell.	Brazil	São Paulo	São José do Barreiro		Parque Nacional Serra da Bocaina, Road from park administrative headquarters at São José do Barreiro to alojamento at entrance to park	-22.6844	-44.6331		SPEC	1323	False		Roadside, in shade. Single-trunked shrub 1-2m tall. Collas light purple; anthers yellow; flowers 6-merous. Fruitslight green, hanging, surrounded by the purplish accrescent calyx. Prensado em álcool.
Colletta, GD	Ferrucci, MS; Angulo, MB; Flores, TB; Leoni, LS		166		11	5	2009	Solanaceae	acc	Solanum	hexandrum	Vell.	Brazil	Minas Gerais			Carangola, estrada de furriel	-20.7331	-42.0294	2-5km	GAZ		False		arbusto ca. 2 m; flores com corola violeta e antheras amarelas
Mautone, L	et al.		274		5	9	1977	Solanaceae	acc	Solanum	hexandrum	Vell.	Brazil	Rio de Janeiro	Petrópolis		Raiz da Serra, Estrada Velha-Estrada das Pedras.						False		Heliófila, bastante pilosa; com caule apresentando espinhos; folhas pilosas com espinhos; fruto de coloração nigrescente.
Krieger, EP			s.n.		5	2	1977	Solanaceae	acc	Solanum	hexandrum	Vell.	Brazil	Minas Gerais			Chácara Sítio da Divina providência						False		Arbusto alto, até 3 m, flores roxas grandes.
Sobral, M	Siqueira		s.n.		15	9	1987	Solanaceae	acc	Solanum	hexandrum	Vell.	Brazil	Rio de Janeiro	Nova Friburgo		Cascatinha, estrada das torres.						False		Arbusto em locais úmidos, bastante frequente
Sobral, M			8250					Solanaceae	acc	Solanum	hexandrum	Vell.	Brazil	Minas Gerais	Marliéria	Parque Estadual do Rio Doce		-19.7122	-42.7322	5-20km			False		arbusto 2 m; flores roxas
Hoehne, FC	Gehrt, A		s.n.		27	5	1940	Solanaceae	acc	Solanum	hexandrum	Vell.	Brazil	São Paulo	Ubatuba		Serra de Ubatuba.	-23.43	-45.07	5-20k	GAZ		False		Arbusto, flor azul.
Miers, J			2731					Solanaceae	acc	Solanum	hexandrum	Vell.	Brazil	Rio de Janeiro			Rio de Jan. [Janeiro], Organ Mts.						False
Leoni, LS	Lima, JR		7341		26	1	2009	Solanaceae	acc	Solanum	hexandrum	Vell.	Brazil	Minas Gerais	Fevredouro		Fumidouro, em direção ao Parque do Brigadeiro	-20.7142	-42.3841	2-5km	GAZ		False	ao lado da estrada	subarbustica 80-100 cm; caule aculeado; corola de cor roxa
Erickson, HT			1		13	12	1966	Solanaceae	acc	Solanum	hexandrum	Vell.	Brazil	Minas Gerais		Divina de Uba							False
França, GS	Raggi, F		548		4	5	2004	Solanaceae	acc	Solanum	hexandrum	Vell.	Brazil	Minas Gerais	Timóteo	Parque Estadual do Rio Doce	Macuco	-19.5911	-42.5686		SPEC	248	False	borda da mata	arbusto 1.5 m; flor arroxeada
Gouvêa, YF	Stehmann, JR		159		27	4	2015	Solanaceae	acc	Solanum	hexandrum	Vell.	Brazil	Espírito Santo	Venda Nova do Imigrante		BR - 262, À magrem da BR. Subindo rua de calçamento.	-20.3543	-41.0858		SPEC	979	False
Vieira, MF	Okano, RMC		406		29	7	1986	Solanaceae	acc	Solanum	hexandrum	Vell.	Brazil	Minas Gerais	Canaã		cascata a 4 km de Cachoeira Grande	-20.6858	-42.6197	2-5km	GAZ		False	Em beira de estrada de terra.	Subarbusto de cerca de 1,7 m de altura , flores de cálice vinho e corola lilás. Frutos na carpoteca sob n°368.
Salino, A			3513		29	9	1997	Solanaceae	acc	Solanum	hexandrum	Vell.	Brazil	Espírito Santo			sin. loc.						False		arbusto ca. 2.3 m; flores lilás com estames amarelos; cálice espinescente e ferrugineo e levemente inflado
Loefgren, A	Edwall, G	CGG	1868		16	9	1892	Solanaceae	acc	Solanum	hexandrum	Vell.	Brazil	São Paulo	São Luís do Paraitinga		São Luiz do Paraitinga	-23.22	-45.31	2-5km	GAZ		False		Arbusto sublenhoso, 2m, fol. hirs. fl. violacea.
Giacomin, LL	Viana, PL; Mota, NFO		875		9	4	2009	Solanaceae	acc	Solanum	hexandrum	Vell.	Brazil	São Paulo	Bananal	Estação Ecológico do Bananal	Estação Ecológica de Bananal, Margens da estrada que dá acesso a Estação.	-22.68	-44.32	<2km	GAZ		False
Gardner, G			533					Solanaceae	acc	Solanum	hexandrum	Vell.	Brazil				sin. loc.						False
Merkel, TJ			s.n.					Solanaceae	acc	Solanum	hexandrum	Vell.	Brazil				" e Parrhiba Brazil"						False
Hoehne, FC	Gehrt, A	SP-	42651		27	5	1940	Solanaceae	acc	Solanum	hexandrum	Vell.	Brazil	São Paulo	Ubatuba	Serra de Ubatuba							False		arbusto; flores alvas
Agra, MF	Bohs, L; Coêlho, V; Souza, PP de; Rodrigues, IMC		7254		22	4	2010	Solanaceae	acc	Solanum	hexandrum	Vell.	Brazil	Minas Gerais			Mata do Seu Nico, outskirts of Viçosa	-20.7934	-42.8444		SPEC	715	False	Mata estacional semidecidual.	Shrub ca. 1 m tall. Plant with rusty pubescence. Corollas light purple; anthers yellow. Calyces with purplish cast, accrescent.
Barbosa, MR	et al.		1508		15	11	1993	Solanaceae	acc	Solanum	hexandrum	Vell.	Brazil	Rio de Janeiro	Paraty		Laranjeiras, caminho para a praia do Sonho.	-23.2178	-44.7131	5-20k	GAZ		False		Arbusto ca.60 cm de alt.; flor lilás com espinhos.; DESC: Arbusto ca.60 cm de alt.; flor lilás com espinhos.
Pereira, FB		45/	35		22	9	2000	Solanaceae	acc	Solanum	hexandrum	Vell.	Brazil	Rio de Janeiro	Sapucaia		Fazenda Pilatos	-22.0519	-42.8258		SPEC	480	False
Kirizawa, M			1889		20	8	1987	Solanaceae	acc	Solanum	hexandrum	Vell.	Brazil	Rio de Janeiro	Paraty		Estrada Parati-Cunha.8km de Paratí.	-23.2118	-44.798	<2km	SPEC		False
Lhotsky, J			s.n.				1832	Solanaceae	acc	Solanum	hexandrum	Vell.	Brazil				sin. loc.						False
Pereira, LA	Mansano, VF; Heiden, G; Filardi, FLR; Guimarães, EF		1557		17	1	2008	Solanaceae	acc	Solanum	hexandrum	Vell.	Brazil	Espírito Santo	Santa Leopoldina		Chaves.	-20.055	-40.5389	<2km	SPEC	300	False		Arbusto heliófilo rupícola, frequente, crecendo próximo a cachoeira; flores com corolas roxas; cálice roxo escuro.
Arbocz, GF			160		22	2	1994	Solanaceae	acc	Solanum	hexandrum	Vell.	Brazil	São Paulo	Piquete		Alto da Serra da Mantiqueira, à margem da rod. BR-459.	-22.61	-45.17	<2km	GAZ	1200	False		Arbusto com espinhos, frutos verde rajados
Reidel, L			s.n.					Solanaceae	acc	Solanum	hexandrum	Vell.	Brazil	Rio de Janeiro			Prope Rio de Janeiro. Organ Mount.	-22.5309	-43.0084	<2km	GAZ		False
Mikan, JC			s.n.					Solanaceae	acc	Solanum	hexandrum	Vell.	Brazil				sin. loc.						False
Neves, PT			45		28	6	2010	Solanaceae	acc	Solanum	hexandrum	Vell.	Brazil	Espírito Santo	Viana		Bairro Jucu, fazenda do INCAPER (Jucuruaba), próximo ao Rio Jucu.	-20.4222	-40.4685	<2km	SPEC	9	False		Flor lilás, fruto grande, arredondado, caul e folha com pelos.
Widgren, JF			141				1842	Solanaceae	acc	Solanum	hexandrum	Vell.	Brazil	Rio de Janeiro			sin. loc.						False
Hatschbach, GG			46667		3	8	1983	Solanaceae	acc	Solanum	hexandrum	Vell.	Brazil	Minas Gerais		Muriaé	Rod. BR-116	-21.1291	-42.3702	2-5km	GAZ		False	paradões rochosos	arbusto 2 m; flor azul, cálice vinoso
Wied-Neuwied, M			1	[25]		10	1815	Solanaceae	acc	Solanum	hexandrum	Vell.	Brazil	Rio de Janeiro			"bei campos an am [Rio] Paraiba" [probably Campos dos Goitacás, on Rio Paraiba border of RJ and ES]						False		[perhaps number 25 or number 1]
Castellar, A	Bovini, MG; Giordano, LC; Melo, JQ; Boruche, M		14		23	8	1995	Solanaceae	acc	Solanum	hexandrum	Vell.	Brazil	Rio de Janeiro	Paraty		Morro da Pedra Rolada.					350	False		Erva heliófila. Folha cartácea concolor. Cálice verde. Corola lilás. Estames amarelos. Região estigmática esverdeada. Fruto imaturo verde-claro.
Pohl, JBE			s.n.					Solanaceae	acc	Solanum	hexandrum	Vell.	Brazil				sin. loc.						False
Vermelho	Araújo, D; Lautert, M; Lopes, N; Moreira, SN; Lombardi, JA		18		22	10	2012	Solanaceae	acc	Solanum	hexandrum	Vell.	Brazil	Rio de Janeiro	Teresópolis		Parque Nacional da Serra dos Órgãos. Trilha Suspensa, S22. Parque Nacional da Serra dos Órgãos. [georef recalculated wrong in specieslink]	-22.4518	-43.0007	<2km	GAZ	1146	False		Prensado em álcool. Amostra em sílica. Arbusto. Tricomas ferrugíneos. Cálice verde. Corola roxa.
Lombardi, JA			3120		10	7	1999	Solanaceae	acc	Solanum	hexandrum	Vell.	Brazil	Minas Gerais	Fevredouro	Parque Estadual da Serra do Brigadeiro		-20.7167	-42.4833	2-5km	SPEC	1400	False	mata Atlantica em diversas graus de pertubação	arbusto ca. 1 m; folhas papiráceas; cálice verde-arroxeado; corola lilás, anteras amarelas
Lima, JR	Leoni, LS; Veira, J		83		17	1	2009	Solanaceae	acc	Solanum	hexandrum	Vell.	Brazil	Minas Gerais	Faria Lemos		sin. loc.						False	Crescendo próximo a estrada.
Bünger, MO	Fernandes, AC; Silva, MH; Ribeiro, ASS		531		11	3	2010	Solanaceae	acc	Solanum	hexandrum	Vell.	Brazil	Minas Gerais	Alto Caparaó	Parque Nacional Caparaó	mata na base do Coração	-20.4322	-41.8469		SPEC	1356	False	mata
Giacomin, LL	Almeida, TE		1689		25	1	2012	Solanaceae	acc	Solanum	hexandrum	Vell.	Brazil	São Paulo	Ubatuba		Parque Estadual da Serra do Mar, Núcleo Picinguaba	-23.3366	-44.8342		SPEC	59	False	Trilha do Corisco. Cerca de 2km após a Casa da Farinha (sentido Picinguaba-Paraty)	Arbusto, 1m, crescendo em clareira de floresta ombrófila densa, próximo a rio. Pétalas roxas, estames amarelos.
Costa, LV			s.n.			6	1999	Solanaceae	acc	Solanum	hexandrum	Vell.	Brazil	Minas Gerais	Antônio Dias	RPPN Guilman-Amorim							False	clareira em eucalyptal	arbusto 2.5 m
Moura, R	R.L.B. Vieira,A. Cesário		1198		20	9	2016	Solanaceae	acc	Solanum	hexandrum	Vell.	Brazil	Rio de Janeiro	Valença		material coletado durante o Controlo de Qualidade, no conglomerado 61 - subunidade 4, do Inventário Florestal Nacional - RJ.	-22.32	-44.1006	<2km	SPEC		False		erva com flores roxas e anteras amarelas
Costa, LV	Sanglard, J		865		12	1	2010	Solanaceae	acc	Solanum	hexandrum	Vell.	Brazil	Minas Gerais	Volta Grande		PCH Foz do Angú	-21.7706	-42.5389	<2km	GAZ		False		Arbusto. Pasto sujo.
Bandeira, BC	Baumgratz, JFA; Nadruz, M; Souza, MC		147		24	10	2012	Solanaceae	acc	Solanum	hexandrum	Vell.	Brazil	Rio de Janeiro	Santa Maria Madalena	Parque Estadual do Desengano	Alto Imbé, pedra da Laje escorregadia						False	floresta ombrofila densa sub-montana	arvore heliofila ca. 1 6 m; folhas membranaceas discolores; botões roxos; corola roxa; estames amarelos; frutos verdes imaturos envolvidos pelo calice inflado, base do calice frutifero e floral com espinhos
Neves-Armond, AF das			s.n.					Solanaceae	acc	Solanum	hexandrum	Vell.	Brazil	Rio de Janeiro			sin. loc.						False			{Museu Rio de Janeiro 35672]
Lima, JR			39		26	1	2009	Solanaceae	acc	Solanum	hexandrum	Vell.	Brazil	Minas Gerais	Fevredouro		Fumidouro, em direção ao Parque Estadual do Brigadeiro	-20.7142	-42.3841	2-5km	GAZ		False	lado da estrada	subarbusto ereta, ca. 1.5 m; caule aculeado; corola roxa
Demuner, V	Magnago, LFS; Cruz, T; Bausen, E		2922		17	10	2006	Solanaceae	acc	Solanum	hexandrum	Vell.	Brazil	Espírito Santo	Águia Branca		16 de Abril	-18.9069	-40.7347		SPEC	150	False		Arbusto 4m, flores roxas, anteras amarelas. Interior de mata alterada.
Without Collector			s.n.					Solanaceae	acc	Solanum	hexandrum	Vell.	United Kingdom	England	Greater London	Royal Botanic Gardens Kew	"Cult. in Hort. Kew, Solanum macranthum v. B, Bras"						True
Almeida-Lafetá, RC			78		9	3	1996	Solanaceae	acc	Solanum	hexandrum	Vell.	Brazil	Minas Gerais	Juiz de Fora		Reserva Biológica Municipal de Santa Cândida	-21.7642	-43.3503				False	em borda de mata; na sombra, local úmido.	Arbusto ca. 1.8 m; Flor lilás.
Sampiao, AJ			3340	A	8	5	1919	Solanaceae	acc	Solanum	hexandrum	Vell.											False
Barth, OM		P-	11		2	11	1959	Solanaceae	acc	Solanum	hexandrum	Vell.	Brazil	Rio de Janeiro	Petrópolis		Petrópolis						False		flroes azul claro; herbaceo
Stehmann, JR	Soares, ME		s.n.		22	8	1991	Solanaceae	acc	Solanum	hexandrum	Vell.	Brazil	Minas Gerais	Caratinga		Fazenda Macedônia-CENIBRA-Ipaba.	-19.7897	-42.1392	5-20k	GAZ		False	capoeira	arbustivo; pelos dourados; flores violaceas
Lima, JR			42		26	1	2009	Solanaceae	acc	Solanum	hexandrum	Vell.	Brazil	Minas Gerais	Carangola		Fervedouro - Carangola.						False
Freyreiss, GW			s.n.					Solanaceae	acc	Solanum	hexandrum	Vell.	Brazil				sin. loc.						False
Oliveira, A			1107		1	12	2004	Solanaceae	acc	Solanum	hexandrum	Vell.	Brazil	Rio de Janeiro	Rio Claro		Rio do Braço.						False	Ocorrente na margem da trilha	Arbusto, heliófila, folhas verdes, espinhos ferrugíneos, pétalas roxas, estames amarelos
Stehmann, JR	Arantes, AA		s.n.		31	10	1992	Solanaceae	acc	Solanum	hexandrum	Vell.	Brazil	Minas Gerais	Marliéria		Parque Estadual do Rio Doce	-19.7122	-42.7322	5-20k	GAZ		False
Ichaso, CLF			154		22	9	1966	Solanaceae	acc	Solanum	hexandrum	Vell.	Brazil	Rio de Janeiro	Rio de Janeiro		Estrada do Soberbo - Enchanted Valley.	-22	-42.5	5-20km	GAZ	150	False		Planta espinhosa, arbusto, flor roxa azulada.
Herb. Richard			533					Solanaceae	acc	Solanum	hexandrum	Vell.	Brazil				sin. loc.						False
Without Collector			s.n.					Solanaceae	acc	Solanum	hexandrum	Vell.	Brazil				sin. loc.						False
Kuhlmann, JG			s.n.		4	11	1922	Solanaceae	acc	Solanum	hexandrum	Vell.	Brazil		Indeterminado		Em frente ao jardim.						False		Flôr roxa.
Giacomin, LL	Bohs, L; Gouvêa, YF		1833		3	6	2012	Solanaceae	acc	Solanum	hexandrum	Vell.	Brazil	Rio de Janeiro	Varre-Sai		estrada que liga Natividade a Varre-Sai, ca. 5 km (antes) de Varre-Sai	-20.9944	-41.9167	<2km	SPEC	310	False	fragmento de floresta ciliar isolado numa matriz de pastagem, marginal à estrada; crescendo em sombra	arbusto ereto 3 m; flores com pétalas roxas, cálice verde, fortamente ascrescente; frutos alvos, 1-2 cm diam.
Martinelli, G			3558		21	11	1977	Solanaceae	acc	Solanum	hexandrum	Vell.	Brazil	Rio de Janeiro	Petrópolis		Vale das Videiras, Morro do Cuca.					1300	False		Heliófila, saxícola, folhas verdes discolores, pilosos, flores com cálice roxo-escuro, corola lilás com nuances roxos, estames amarelos, botões florais alvo com nuances lilás.
Schott, HW			s.n.					Solanaceae	acc	Solanum	hexandrum	Vell.	Brazil				sin. loc. (Brasilia australis)						False
Leitão Filho, HF			1379		6	9	1972	Solanaceae	acc	Solanum	hexandrum	Vell.	Brazil	São Paulo	São Sebastião		Às margens da rodovia para Santos	-23.76	-45.41	<2km	GAZ		False		Herbáceo até 60cm; flores lilaz-escuro; grandes e ornamentais. Nativo em mata secundária.
Glaziou, AFM			13082					Solanaceae	acc	Solanum	hexandrum	Vell.	Brazil	Rio de Janeiro			environs de Rio de Janeiro						False
Davis, PH	Shepherd, GJ; Makino, H; Silvestre, MS; Jung, SL	D.	59826		21	8	1976	Solanaceae	acc	Solanum	hexandrum	Vell.	Brazil	São Paulo			Serra do Mar above Ubatuba					50	False	Edge of rain forest	Large soft shrub; flowers large, lilac; stellate hairs on leaves
Ramalho, RS	Rodrigues, G		1255		25	9	1978	Solanaceae	acc	Solanum	hexandrum	Vell.	Brazil	Minas Gerais	Viçosa		U.F.V. - Dendrologia.	-20.7519	-45.8794	2-5km	GAZ	691	False		Arbusto
Cardoso, LJT	Jordão, L; Monteiro, P; Giovanetti, R		1382		4	5	2015	Solanaceae	acc	Solanum	hexandrum	Vell.	Brazil	Rio de Janeiro	Resende		Serra do Eme. Floresta Ombrófila Densa. Parque Estadual da Pedra Selada	-22.2942	-44.4194	<2km	SPEC	1032	False
Forzza, RC	Menini Neto, L; Saavedra, M		5125		27	5	2008	Solanaceae	acc	Solanum	hexandrum	Vell.	Brazil	Rio de Janeiro	Campos dos Goytacazes	Morro do Itaoca	Campos de Goytacases; Ibitioca	-21.7883	-41.4572	<2km	SPEC	54	False	inselbergue com fragmentos de floresta na base	arbusto 1 m; flores roxas; frutos alvos
Fonseca, RS			s.n.		21	3	2009	Solanaceae	acc	Solanum	hexandrum	Vell.	Brazil	Minas Gerais	Viçosa		Estação de Pesquisas, Treinamento e Educação Ambiental Mata do Paraíso, Trilha da Pesquisa.	-20.8019	-42.8586	<2km	SPEC		False	área aberta	Flor grande, corola azulada, 1,7m,
Lobão, A	Bruniera, CP; Santos, MP		1676		23	9	2011	Solanaceae	acc	Solanum	hexandrum	Vell.	Brazil	Rio de Janeiro	Teresópolis		Parque Nacional da Serra dos Órgãos, sede, trilha suspensa.	-22.4525	-42.9992	<2km	SPEC	1147	False		Árvore, ca. 3m alt., flores roxas com estames amarelos
Amorim, AM	Forzza, RC; Fraga, CN; Kollmann, L; Labiak, PH		7124		16	2	2008	Solanaceae	acc	Solanum	hexandrum	Vell.	Brazil	Espírito Santo	Cariacica	Reserva Biológica Duas Bocas	floresta na beira da estrada para a localidade de Alegre	-20.3025	-40.4819		SPEC	500	False	floresta ombrófila densa montana	sub-arbusto ca. 1 5 m; corola violácea, estames amarelos; prensado em álcool
Verdi, M			3136		17	9	2009	Solanaceae	acc	Solanum	hexandrum	Vell.	Brazil	São Paulo	Cruzeiro		Serra da Matiqueira.	-22.4683	-45.1039	<2km	SPEC	1176	False
Saint-Hilaire, A de		C-	48			10	1819	Solanaceae	acc	Solanum	hexandrum	Vell.	Brazil	Minas Gerais			sin. loc. [Minas inferred from C.48, e.g. Dwyer 1955 paper; locality could also be Uba?]						False
Araujo, D	Vianna, MC; Carauta, JPP; Oliveira, RF		1399		7	12	1976	Solanaceae	acc	Solanum	hexandrum	Vell.	Brazil	Rio de Janeiro	Paraty		Parati-Mirim.						False	À beira da estrada.	Arbusto com +/- 1,7 m de alt., flores roxas.
França, GS			348		4	6	2003	Solanaceae	acc	Solanum	hexandrum	Vell.	Brazil	Minas Gerais	Marliéria	Fazenda Paraiso							False	margem de córrego; floresta estacional semidecidual	arbusto 4 m; flores arroxeadas
Fiaschi, P	Amorim, AM; Paixão, JL; Sant'Ana, SC		1987		14	2	2004	Solanaceae	acc	Solanum	hexandrum	Vell.	Brazil	Bahia	Jussari	RPPN Serra do Teimoso	estrada de Jussari para Palmira, entrada a esq. ca. 7.5 km após Jussari, Fazenda Teimoso	-15.1603	-39.2028		SPEC		False		arbusto com ramas decumbentes, ca. 2 m; folhas levemente discolores; flroes com cálice verde-claro, estames con anteras amarelas
Freire de Carvalho, L d'A			662		27	9	1987	Solanaceae	acc	Solanum	hexandrum	Vell.	Brazil	Rio de Janeiro	Teresópolis		Granja Mafra, Lote 13 subespontânea; Distr. Laje, estr. para Campo Limpo.	-22.4122	-42.9656				False		Subarbusto deca. 1,5 m alt.; flor violáceas.
Paula, LFA de	Augsten, M		247		16	4	2011	Solanaceae	acc	Solanum	hydroides	Gouvêa & Giacomin	Brazil	Minas Gerais	Teófilo Otoni		afloramento rochoso lado esquerdo da MG-418, cerca de 30 km N de Teófilo Otoni	-17.8592	-41.2628		SPEC	546	False	borda da mata asociada a afloramento granítico	arbusto 1.5 m; corola branca; tricomas dourados no cálice
Paula, LFA de	Mota, NFO; Viana, PI; Jorge, TB; Burkowski, PM		148		8	1	2011	Solanaceae	acc	Solanum	hydroides	Gouvêa & Giacomin	Brazil	Minas Gerais	Teófilo Otoni		afloramento rochoso lado esquerdo da MG-418, cerca de 30 km N de Teófilo Otoni	-17.8592	-41.2628		SPEC	546	False	em ilha de vegetação de inselbergue	arbusto rupicola de ca. 40 cm; cálice verde e corola branca; tricoma lilás nos brotos e folhas jovens; frutos imaturos verdes
Machado, TM	Couto, DR; Paixão-Souza, B; Kessous, I		673		26	8	2014	Solanaceae	acc	Solanum	hydroides	Gouvêa & Giacomin	Brazil	Espírito Santo	Santa Teresa	Serra de Tomo Vento		-19.9081	-40.7956		SPEC	747	False	inselberg	herbácea 50 cm; folhas discolores, indumento do cálice, pedicel e peciolo vináceo; corola alva, antera amarelas
Paula, LFA de	Paula, AFLA de; Paula, MA de		388		9	9	2011	Solanaceae	acc	Solanum	hydroides	Gouvêa & Giacomin	Brazil	Minas Gerais	Teófilo Otoni		afloramento lado esquerdo da MG-418, cerca de 30 km N de Teófilo Otoni	-17.8617	-41.265		SPEC	533	False	em mata de transição com afloramento granítico	arbusto 1 m; flores brancas
Pinto, HV	Muller, LAC; Sperandio, T.		496		27		2019	Solanaceae	acc	Solanum	hydroides	Gouvêa & Giacomin	Brazil	Espírito Santo	Nova Venécia	APA do Pedra do Elefante	APA Pedra do Elefante, Trilha para a Pedra do Elefante	-19.2889	-40.7667	<2km	SPEC	674	False	borda de trilha	Planta com +/- 1.20m; folhas verdes com tricomas, flores brancas com estames amarelos, sol, abundante, fruto verde e redondo.
Fraga, CN	Amorim, AM; Forzza, RC; Fontana, AP; Kollmann, L		1899		18	2	2008	Solanaceae	acc	Solanum	hydroides	Gouvêa & Giacomin	Brazil	Espírito Santo	Nova Venécia	APA do Pedra de Elefante	Serra de Baixo, Pedra da Torre	-18.7828	-40.4464		SPEC	420	False	inselbergue	arbusto; caule com espinhos castanhos; flores com pétalas brancas, estames amarelos; frutos verdes
Paula, LFA de	Paula, MA de; Paula, MFA de; Dalcin, CRC; Paula, RD de; Souza, J		581		27	12	2011	Solanaceae	acc	Solanum	hydroides	Gouvêa & Giacomin	Brazil	Minas Gerais	Teófilo Otoni		afloramento rochoso lado esquerdo da MG-418, cerca de 30 km N de Teófilo Otoni	-17.8628	-41.2669		SPEC	450	False	em mata de transição com afloramento granítico	arbusto 1 m; corola branca
Hatschbach, G	Hatschbach, M; Motta, JT		62938		10	8	1995	Solanaceae	acc	Solanum	hydroides	Gouvêa & Giacomin	Brazil	Espirito Santo	Linhares		Lagoa Juparaná						False	margens da lagoa	arbusto de ramos longs (ate 2 m) apoiante; flora alva
Kollmann, L	Schwartsburd, B; Fontana, AP; Labiak, B		11385		14	1	2009	Solanaceae	acc	Solanum	hydroides	Gouvêa & Giacomin	Brazil	Espírito Santo	Nova Venécia	APA do Pedra do Elefante	Serra de Baixo, morro lado direito na estrada para a Pedra do Elefante	-18.77	-40.4476		SPEC	300	False	afloramento rochoso; inselbergue	planta escandente no sol; flores brancas
Gouvêa, YF	Amorim, AM; Cabral, FS		492			1	2022	Solanaceae	acc	Solanum	hydroides	Gouvêa & Giacomin	Brazil	Minas Gerais	Conselheiro Pena		Proximidades do PE Sete Salões.	-19.2594	-41.3736	<2km	SPEC	614	False	Crescendo sombra em borda de fragmento de florestal na base de afloramentos quartzíticos.	Arbusto ca. 1,5m. Flores com corolas brancas e anteras amarelas. Frutos imaturos brancos, maduros verde pálido
Mattos, J			s.n.		11	12	1962	Solanaceae	acc	Solanum	hydroides	Gouvêa & Giacomin	Brazil	Minas Gerais	Teófilo Otoni		entre Teófilo Otoni e Nanique						False	numa capoeira, lugar rochoso	arbusto com flores grandes
Paula, LFA de	Azevedo, L; Fernandes, R; Stehmann, JR		669		27	1	2014	Solanaceae	acc	Solanum	hydroides	Gouvêa & Giacomin	Brazil	Minas Gerais	Teófilo Otoni		Afloramento rochoso lado esquerdo da MG-418, ca. 30 km norte de Teófilo Otoni.	-17.856	-41.2609	<2km	SPEC	560	False	Em borda de floresta estacional semidecidual, margeando afloramento granítico.	Arbusto de aprox. 1m. Flores brancas, tricomas das folhas roxos
Saint-Hilaire, A de		B1-	1046					Solanaceae	tmp	Solanum	phrixothrix	Gouvêa & S.Knapp	Brazil	Minas Gerais			sin. loc. [acc. to Dwyer 1955 plants in B1 were collected in Minas Gerais between 1816-1818]						False
Folli, DA			7560		12	6	2017	Solanaceae	tmp	Solanum	phrixothrix	Gouvêa & S.Knapp	Brazil	Espírito Santo	Linhares		bairro Bebedouro, mata de tabuleiro, estrada ES-245, sentido a Regência, mata de cabruca (Cacau), UTM: 394627, 7851005	-19.4325	-40.0037	<2km	SPEC		False	mata de tabuleiro
Lombardi, JA	Salino, A; Mota, RC da; Carvalho, FA		5076		19	2	2003	Solanaceae	acc	Solanum	stagnale	Moric.	Brazil	Minas Gerais	Salto da Divisa		Fazenda Santana	-16.0583	-40.0307		SPEC	183	False		Mata secundária e borda. Arbusto, ca. 0.3 m, folhas papiráceas, botões avermelhados. Coordenadas originais: 16°03'29,8-21,7"S; 40°01'50,6-59"W
Guedes, ML			s.n.				1995	Solanaceae	acc	Solanum	stagnale	Moric.	Brazil	Bahia	Salvador		Região Metropolitana Salvador, Dunas do Abaeté	-12.9667	-38.5	<2km	SPEC		False		espinescente, tomentoso.Folhas memranáceas.Flores roxa.
Harley, RM	Mayo, SJ; Storr, RM; Santos, TS dos; Pinheiro, RS		17932		15	1	1977	Solanaceae	acc	Solanum	stagnale	Moric.	Brazil	Bahia			on the coast road between Alcobaca and Pardo 10 km NW of Alcobaca and 4 km N along road from the Rio Itanhentinga	-17.5	-39.2167		SPEC		False	restinga vegetation on castal sand with scattered forest with lwoer trees in more open places	herb to 30 cm with branched green stems and dark green straight spines; corolla royal blue with bright yellow anthers
Callejas, R	Carvalho, AM; Silva, LM		1582		28	10	1983	Solanaceae	acc	Solanum	stagnale	Moric.	Brazil	Bahia	Itabuna		km 9 da estrada Jucari - Palmeira	-14.7858	-39.2803	2-5km	GAZ	300	False	mata higrofila sul baiana; en sotobosque	hierba 1 m; flores de color purpurea; estambres amarillos; ocasional
Giacomin, LL	Stehmann, JR		1930					Solanaceae	acc	Solanum	stagnale	Moric.	Brazil	Bahia			Estrada não pavimentada que liga a rodovia BA-001, cerca de 1 km antes da lagoa, em borda de plantação de cacau as margens da estrada	-14.616	-39.126		SPEC	20	False	Em pleno sol	Arbusto ereto, flores com corola roxa, estames amarelos.
Blanchet, JS			3095	A				Solanaceae	acc	Solanum	stagnale	Moric.	Brazil	Bahia			'Partie Meridionale; envoi recu en septembre 1840'						False
Blanchet, JS			1843					Solanaceae	acc	Solanum	stagnale	Moric.	Brazil				Bahia? Moritiba?						False
Salzmann, P			s.n.				1827	Solanaceae	acc	Solanum	stagnale	Moric.	Brazil	Bahia			Bahia, in maritimus.						False
Belém, RP	Magalhães, M		1078		21	5	1965	Solanaceae	acc	Solanum	stagnale	Moric.	Brazil	Bahia	Una		Una	-15.2933	-39.0753	<2km	SPEC		False	mata litoránea	arbusto 2 m; flores roxas; calice piloso
Sobral, M	et al.		6769					Solanaceae	acc	Solanum	stagnale	Moric.	Brazil	Bahia	Itororó		Rio do Meio	-15.1169	-40.0703	5-20k	GAZ		False
Guedes, ML	Silva, R		6553		23	10	1999	Solanaceae	acc	Solanum	stagnale	Moric.	Brazil	Bahia	Camaçarí		Guarajuba	-12.6833	-39.3167	<2km	SPEC		False		espinescente.,2.0 m.Folhas coriáceas, discolores.Inflorescência com flores lilases.Fruto baga, imaturo verde.Comum.
Without Collector			s.n.					Solanaceae	acc	Solanum	stagnale	Moric.	Brazil				sin. loc.						False
Blanchet, JS			s.n.					Solanaceae	acc	Solanum	stagnale	Moric.	Brazil				[sin loc.]						False
Carvalho, AM de	Plowman, TC		1490		6	2	1983	Solanaceae	acc	Solanum	stagnale	Moric.	Brazil	Bahia	Valença		km 9 estrada Valença/Guaibim						False	restinga	arbusto com ca. 1.5 m, ramificado na base; flroes com petalas violetas, anteras amarelas palidas; frutos imaturos verdes
Without Collector			s.n.				1840	Solanaceae	acc	Solanum	stagnale	Moric.	Brazil	Bahia			sin. loc.						False
Blanchet, JS			710				1832	Solanaceae	acc	Solanum	stagnale	Moric.	Brazil	Bahia			sin. loc.						False
Glocker, EF von			102					Solanaceae	acc	Solanum	stagnale	Moric.	Brazil				sin. loc.						False
Hatschbach, GG	Hatschbach, M; Motta, JT		63105		18	8	1995	Solanaceae	acc	Solanum	stagnale	Moric.	Brazil	Bahia	Mata de São João		Rodovia Linha Verde	-12.5303	-38.2992	5-20k	GAZ		False	restinga arbustiva	arbusto 1.5 m; flor verde palido
Blanchet, JS			3095		21	9	1839	Solanaceae	acc	Solanum	stagnale	Moric.	Brazil	Bahia			sin. loc.						False			These collections are probably the same gathering as 3095A that is the type of S. stagnale var. minus, but Dunal specifically says 3095A, so these are not types, even though one is labelled by Dunal! G00443006 has original Blanchet field label with date 21/9/39 on it
Blanchet, JS			s.n.				1857	Solanaceae	acc	Solanum	stagnale	Moric.	Brazil	Bahia			sin. loc.						False
Agra, MF	Góis, G		617		27	12	1987	Solanaceae	acc	Solanum	stagnale	Moric.	Brazil	Paraíba	Pedras de Fogo			-7.40194	-35.1164	5-20k	GAZ		False		Arbustivo; flor roxa; planta muito aculeada e piloso-ferruginea.
Carvalho, AM de			3219			11	1990	Solanaceae	acc	Solanum	stagnale	Moric.	Brazil	Bahia	Valença		8Km na estrada Valença para Guaibim	-13.3703	-39.0731	<2km	GAZ		False	Restinga;	Arbusto com ca. 1,5m de altura; Flores com pétalas azul-arroxeadas; Frutos imaturos verdes
Without Collector			s.n.					Solanaceae	acc	Solanum	stagnale	Moric.	Austria				"H.V." Hb. Endl. [botanical garden of the University of Vienna, not Schonbrunn]						True
Lockhart, D			s.n.					Solanaceae	acc	Solanum	stagnale	Moric.	Brazil				Bahia.						False
Mori, SA			14066		22	5	1981	Solanaceae	acc	Solanum	stagnale	Moric.	Brazil	Bahia	Salvador		Lagoa de Abaeté, a NE da cidade.	-12.9711	-38.5108	5-20k	GAZ		False
Lombardi, JA	Stehmann, JR; Mota, RC da; Temponi, LG		5326		21	8	2003	Solanaceae	acc	Solanum	stagnale	Moric.	Brazil	Minas Gerais	Salto da Divisa		Fazenda Santana	-16.0557	-40.0332		SPEC	199	False		Borda de mata decídua, alterada. Arbusto, ca. 0.3 m, folhas papiráceas, flores lilases. Coordenadas originais: 16°03'20,7"S; 40°01'59,5"W
Faria, LSS	Claudio		s.n.		31	10	1995	Solanaceae	acc	Solanum	stagnale	Moric.	Brazil	Bahia	Salvador		Região Metropolitana Salvador, Parque de Abaeté	-12.9667	-38.5	<2km	SPEC		False		tomentosa.Folhas com acúleos na face dorsal e no caule.Flor pequena, roxa.Fruto globoso.
Salzmann, P			s.n.				1830	Solanaceae	acc	Solanum	stagnale	Moric.	Brazil	Bahia		Bahia	sin. loc.						False	in maritimis
Folli, DA			1943		8	7	1993	Solanaceae	acc	Solanum	stagnale	Moric.	Brazil	Bahia	Alcobaça			-17.5194	-39.1956	<2km	SPEC		False
Stehmann, JR			3839		19	8	2004	Solanaceae	acc	Solanum	stagnale	Moric.	Brazil	Bahia	Alcobaça		estrada para Prado						False
Guedes, ML			3649		22	9	1994	Solanaceae	acc	Solanum	stagnale	Moric.	Brazil	Bahia	Simões Filho		Região Metropolitana Salvador, Estação Ecológica de Cotegipe	-12.7833	-38.4	<2km	SPEC		False		tomentoso.Flores lilás.
Carvalho, AM de			452		7	1	1981	Solanaceae	acc	Solanum	stagnale	Moric.	Brazil	Bahia	Belmonte		A 3Km da cidade.	-15.8631	-38.8828	5-20k	GAZ		False	restinga arbustiva e campos	arbusto ca. 1.5 m; hastes come pilosidae pardecenta; folhas discolor; flroes com petalos azul-erroxeadas; frutos imaturos verdes
Blanchet, JS			s.n.					Solanaceae	acc	Solanum	stagnale	Moric.	Brazil	Bahia			Bahia						False
Sobral, M	et al.		s.n.			1	1991	Solanaceae	acc	Solanum	stagnale	Moric.	Brazil	Bahia	Itororó		Rio do Meio	-15.1169	-40.0703	5-20k	GAZ		False
Blanchet, JS			2085					Solanaceae	acc	Solanum	stagnale	Moric.	Brazil				[sin loc.]						False	au bords des mares
Rugel, F			s.n.				1842	Solanaceae	acc	Solanum	stagnale	Moric.	Brazil				"Florida [with Cuba crossed out]" [this locality is almost certainly incorrect, as is the collector - Ferdinand Rugel never collected in Brazil, this specimen may have been originally mislabelled by R.J. Shuttleworth, who distributed Rugel's plants, among many others]						False
Blanchet, JS			32					Solanaceae	acc	Solanum	stagnale	Moric.	Brazil				Jacobina.						False		In wood collection.
Blanchet, JS			s.n.				1843	Solanaceae	acc	Solanum	stagnale	Moric.	Brazil	Bahia			'Montiba'						False
Amorim, AM	Sant'Ana, SC; Paixão, JL		2706		21	11	1998	Solanaceae	acc	Solanum	stagnale	Moric.	Brazil	Bahia	Jussarí		Rod.Jussari-Palmira.Entrada ca.7.5 km de Jussari.Faz.Teimoso.RPPN Serra do Teimoso	-15.1581	-39.5286	<2km	SPEC		False
Blanchet, JS			s.n.					Solanaceae	acc	Solanum	stagnale	Moric.	Brazil	Bahia			sin. loc.						False
Riedel, L			197					Solanaceae	acc	Solanum	stagnale	Moric.	Brazil				sin. loc.						False
Blanchet, JS			179					Solanaceae	acc	Solanum	stagnale	Moric.	Brazil				[sin loc.]						False
Mattos Silva, LA			833		16	6	1980	Solanaceae	acc	Solanum	stagnale	Moric.	Brazil	Bahia	Porto Seguro		Km 5 da Rod.Porto Seguro/Sta.Cruz Cabralia, BR-367.Prox.ao nivel do mar.	-16.4497	-39.0647	5-20k	GAZ		False
Salzmann, P			s.n.				1831	Solanaceae	acc	Solanum	stagnale	Moric.	Brazil	Bahia			sin. loc.						False	in argillosis
Glocker, EF von			42				1842	Solanaceae	acc	Solanum	stagnale	Moric.	Brazil				[sin loc.]						False		[ BM sheet ex herb. Shuttleworth label 428'10E; US and S sheets labeled 42, ex BM]
Blanchet, JS			370					Solanaceae	acc	Solanum	stagnale	Moric.	Brazil	Bahia									False	aux bords des mares
Saint-Hilaire, A de		A1-	393				1816	Solanaceae	acc	Solanum	sublentum	Hiern	Brazil	Rio de Janeiro			sin. loc.						False
Warming, JEB			s.n.		5	2	1864	Solanaceae	acc	Solanum	sublentum	Hiern	Brazil	Minas Gerais			ad Lagoa Santa						False		[shrub 5-6 ft. violet flower]
Duarte, AP			5002		2	9	1959	Solanaceae	acc	Solanum	sublentum	Hiern	Brazil	Rio de Janeiro			Estado da Guanabara, Pedra da Onaa, Estrada do Redentor.						False
Salino, A			s.n.		16	3	1993	Solanaceae	acc	Solanum	sublentum	Hiern	Brazil	Minas Gerais	Januária		Vale do rio Peruaçu	-15.4881	-44.3617	5-20k	GAZ		False		Flores lilás, estames amarelos, cálice verde e inflado; planta andromonóica e pegajosa; a caminho do Jamelão.
Ceccantini, GCT	Freire, GQ; Garcia, R; Jono, V; Melo Jr, JCF		2812		1	1	2006	Solanaceae	acc	Solanum	sublentum	Hiern	Brazil	Minas Gerais	Matozinhos			-19.4772	-44.0152	<2km	SPEC	702	False
Warming, JEB			s.n.					Solanaceae	acc	Solanum	sublentum	Hiern	Brazil	Minas Gerais		Lagoa Santa		-19.6303	-43.8983	2-5km	GAZ		False		[no specific date on sheet]
Raben, FC			19		18	4	1835	Solanaceae	acc	Solanum	sublentum	Hiern	Brazil	Rio de Janeiro		Corcovado							False		suffrutex; florib. coeruleis
Sellow, F			120	[a]				Solanaceae	acc	Solanum	sublentum	Hiern	Brazil				sin. loc.						False
Stehmann, JR	Gouvêa, YF; Moreira, NC		6370		12	2	2015	Solanaceae	acc	Solanum	sublentum	Hiern	Brazil	Minas Gerais	Lagoa Santa		Morro do Bau.	-19.5483	-43.9925	<2km	SPEC	745	False
Miers, J			3601					Solanaceae	acc	Solanum	sublentum	Hiern	Brazil				Rio Janeiro, Painheiros.						False
Pohl, JBE			5488					Solanaceae	acc	Solanum	sublentum	Hiern	Brazil	Rio de Janeiro			sin. loc.						False
Plowman, TC	Sucre, D		2753		22	5	1969	Solanaceae	acc	Solanum	sublentum	Hiern	Brazil	Rio de Janeiro			Monte Corcovado					400	False	selva humeda	arbusto 1 m; corola lila a blanca; pelos viscosos; calis ceeciente	= Sucre 5053
Richter, E			s.n.		18	7	1959	Solanaceae	acc	Solanum	sublentum	Hiern	Brazil	Rio de Janeiro			Guanabara, alto da Boa Vista						False		arbusto de flores azul-violaceo	[herb. Bradeanum 11201]
Vasconcellos Neto, J			s.n.		22	3	1977	Solanaceae	acc	Solanum	sublentum	Hiern	Brazil	São Paulo	Sumaré		Horto Florestal	-22.8219	-47.2669	<2km	SPEC		False
Zerny, H			s.n.		11	10	1927	Solanaceae	acc	Solanum	sublentum	Hiern	Brazil	Rio de Janeiro		Pameiras						200	False	Waldrand am der Strasse Sylvestre	Strauch; Blüten hellila
Gardner, G			s.n.					Solanaceae	acc	Solanum	sublentum	Hiern	Brazil				[sin loc.]						False
Glaziou, AFM			338					Solanaceae	acc	Solanum	sublentum	Hiern	Brazil	Rio de Janeiro									False
Guedes, ML			19611		7	4	2012	Solanaceae	acc	Solanum	sublentum	Hiern	Brazil	Rio de Janeiro	Rio de Janeiro		APA Restinga entre Itaipuaçu e Marica	-22.9747	-42.9022	<2km	SPEC		False		espinescente.Caule com acúleo.Folhas membranáceas, pilosas.Flores lilás.
Nee, M			3373		10	10	1970	Solanaceae	acc	Solanum	sublentum	Hiern	Brazil	Rio de Janeiro		Rio de Janeiro	above Rua Aprazivel and Rua Fr. de Andrade					200	False	steep rocky goat pastured slope	shrub 1 m; flowers blue, 4.5 cm diam.; fruit green
Hatschbach, GG			34747		24	7	1974	Solanaceae	acc	Solanum	sublentum	Hiern	Brazil	Goiás	Jataí		Rod. BR-364	-17.8814	-51.7144	5-20k	GAZ		False
Giacomin, LL	Oliveira, CT		499		22	12	2008	Solanaceae	acc	Solanum	sublentum	Hiern	Brazil	Minas Gerais	Bom Jesus do Galho		Zona rura, Ca.de 7 km a leste de Revés do Belem.Fragmento de floresta ombrófila degradada, próximo a pasto.	-19.6118	-42.4057	<2km	SPEC	274	False		Arbusto prostrado, flores roxas.
Pizziolo, W			119		30	5	1984	Solanaceae	acc	Solanum	sublentum	Hiern	Brazil	Espírito Santo	Santa Teresa		Goiapaba-Açu	-19.9197	-40.4794	<2km	SPEC		False		Arbusto de +/- 2m, flor roxa, altitude de +/- 500m.
Magnago, LFS	Demuner, V; Belizário, M;		579		1	2	2006	Solanaceae	acc	Solanum	sublentum	Hiern	Brazil	Espírito Santo	Águia Branca		Aguas Claras, Escola Agroecológica.	-18.8922	-40.73	<2km	SPEC	300	False		Arbusto 1.5m de alt.Flores roxas.Borda da mata.
Warming, JEB			s.n.		21	3		Solanaceae	acc	Solanum	sublentum	Hiern	Brazil	Minas Gerais			ad Lagoa Santa						False
Vasconcellos Neto, J			6625		14	6	1977	Solanaceae	acc	Solanum	sublentum	Hiern	Brazil	São Paulo	Sumaré		Horto florestal de Sumaré.	-22.82	-47.26	5-20k	GAZ		False		Arbusto até 2m.Flores roxas com nervuras brancas.
Martius, CFP			253					Solanaceae	acc	Solanum	sublentum	Hiern	Brazil	Rio de Janeiro			Prope Rio de Janeiro.Organ Mount.	-22.5309	-43.0084	<2km	SPEC		False		actual collector is Luschnath	actual collector is Luschnath
Stehmann, JR	Gouvêa, YF; Moreira, NC		6372		12	2	2015	Solanaceae	acc	Solanum	sublentum	Hiern	Brazil	Minas Gerais	Lagoa Santa		Morro do Bau.	-19.5481	-43.9889	<2km	SPEC	712	False
Glaziou, AFM			8879					Solanaceae	acc	Solanum	sublentum	Hiern	Brazil	Rio de Janeiro			sin. loc.						False
Schott, HW			5439					Solanaceae	acc	Solanum	sublentum	Hiern	Brazil	Rio de Janeiro			sin. loc.						False
Stehmann, JR	Mendonça Filho, CV		s.n.		10	1	1991	Solanaceae	acc	Solanum	sublentum	Hiern	Brazil	Minas Gerais	Caratinga		Fazenda montes claros; Divisa do Sapo com Matão.	-19.7897	-42.1392	5-20k	GAZ		False		Flor com pétalas brancas.Cálice inflado basalmente entre os lados; arbustivo. Borda da mata.
Kollmann, L	et al.		3459		11	12	2000	Solanaceae	acc	Solanum	sublentum	Hiern	Brazil	Espírito Santo	Barra de São Francisco		Parque Municipal Sombra da Tarde	-18.755	-40.8908	<2km	SPEC		False		Arbusto 1m no sol.Flores lilás.
Lombardi, JA			2355		5	9	1998	Solanaceae	acc	Solanum	sublentum	Hiern	Brazil	Minas Gerais	Caratinga		Estação Biológica da Caratinga, Matão	-19.7314	-41.8172	<2km	SPEC		False
Lund, PW			621					Solanaceae	acc	Solanum	sublentum	Hiern	Brazil				[prob. Minas Gerais]						False
Ule, E			s.n.					Solanaceae	acc	Solanum	sublentum	Hiern	Brazil	Rio de Janeiro			Corcovado						False
Schott, HW			s.n.					Solanaceae	acc	Solanum	sublentum	Hiern	Brazil	Rio de Janeiro		Tejuca							False
Without Collector			s.n.					Solanaceae	acc	Solanum	sublentum	Hiern	Brazil				sin. loc.						False
Heringer, EP			6455		29	8	1958	Solanaceae	acc	Solanum	sublentum	Hiern	Brazil	Minas Gerais			Lagoa Preta, m. do Paraopeba						False	mata abutida
Widgren, JF			s.n.				1844	Solanaceae	acc	Solanum	sublentum	Hiern	Brazil	Rio de Janeiro									False
Lopes, MA	Andrade, PM		417		18	6	1984	Solanaceae	acc	Solanum	sublentum	Hiern	Brazil	Minas Gerais	Caratinga		Estação biológica da Caratinga.Mata do Rafael.	-19.7897	-42.1392	5-20k	GAZ		False		Flores liláses. Mata Atlântica.
Arbo, MM	Carvalho, AM de; Ferrucci, MS; Jardim, JS; Sant'Ana, SC		7792		28	1	1997	Solanaceae	acc	Solanum	sublentum	Hiern	Brazil	Espírito Santo			Rodovia ES-080, 10 km al N de Colatina, junto al rio Pancas	-19.42	-40.67	<2km	SPEC		False
Regnell, AF		Rio-	164				1840	Solanaceae	acc	Solanum	sublentum	Hiern	Brazil	Rio de Janeiro			sin. loc.						False
Reidel, L			32					Solanaceae	acc	Solanum	sublentum	Hiern	Brazil	Rio de Janeiro			Prope Rio de Janeiro.Organ Mount.	-22.5309	-43.0084	<2km	SPEC		False
Miers, J			3656					Solanaceae	acc	Solanum	sublentum	Hiern	Brazil	Rio de Janeiro			Rio Jan. [Rio de Janiero], Morro Flamengo.						False
Sucre, D	Silva, JF		9668		4	10	1972	Solanaceae	acc	Solanum	sublentum	Hiern	Brazil	Rio de Janeiro	Morro do Leme		Quartel Duque de Caxias					120	False	Exposição Sul	Arbusto rupícula, semiumbrófilo com 1, 80 m alt.; rachis da inflorescência, cálice e pecíolos atropurpureos, corola roxa.
Costa, LV	Andrade, IR		89		5	7	1987	Solanaceae	acc	Solanum	sublentum	Hiern	Brazil	Minas Gerais	Caratinga		Estação biológica de Caratinga.	-19.7897	-42.1392	5-20k	GAZ		False		Corola branca, antera amarela alva como invasora.
Warming, JEB			s.n.		24	2	1863	Solanaceae	acc	Solanum	sublentum	Hiern	Brazil	Minas Gerais			ad Lagoa Santa						False		[shrub 4-6 ft; fl. violet]
Costa, LV			200		27	11	1987	Solanaceae	acc	Solanum	sublentum	Hiern	Brazil	Minas Gerais	Caratinga		Estação biológica do Caratinga, EBC, MG.	-19.7897	-42.1392	5-20k	GAZ		False		Pétalas brancas.Arbusto de 1m.
Salino, A			3259		20	7	1997	Solanaceae	acc	Solanum	sublentum	Hiern	Brazil	Minas Gerais	Januária		Distrito de Fabião, Vale do Peruaçu, Januária	-15.4881	-44.3617	5-20k	GAZ		False
Brade, AC			11018		23	8	1921	Solanaceae	acc	Solanum	sublentum	Hiern	Brazil	Rio de Janeiro			Vista Chinesa						False
Without Collector			s.n.					Solanaceae	acc	Solanum	sublentum	Hiern	Brazil				sin. loc.						False		[very very small leaves!]
Gardner, G			799			7	1837	Solanaceae	acc	Solanum	sublentum	Hiern	Brazil	Rio de Janeiro			Corcovado, Rio de Janeiro.						False
Regnell, AF		Rio-	342				1841	Solanaceae	acc	Solanum	sublentum	Hiern	Brazil	Rio de Janeiro			sin. loc.						False
Burchell, WJ			1157					Solanaceae	acc	Solanum	sublentum	Hiern	Brazil				sin. loc.						False
Dubois, D			s.n.					Solanaceae	acc	Solanum	sublentum	Hiern	Brazil	Bahia			sin. loc.						False
Wettstein, R von			s.n.			7	1901	Solanaceae	acc	Solanum	sublentum	Hiern	Brazil	São Paulo			Prope "Fazenda Bella Vista" in districtu urbis S. Cruz ad flumen Rio Pardo					500	False
Marquete, R	Gomes, JC		1092		29	6	1993	Solanaceae	acc	Solanum	sublentum	Hiern	Brazil	Rio de Janeiro	Paraty		Passando a primeira ponte entrar a direita (sentido RJ/SP) a ca.13 km do trevo.	-23.2178	-44.7131	5-20k	GAZ		False	Heliófila; ripária em ambiente úmido	Árvore com ca.8 m de alt.; exsudato incolor; tronco com casca lisa e ramos de cor amarronzado; folhas cariáceas[coriaceas?]
Webster, GL			25426		17	10	1984	Solanaceae	acc	Solanum	sublentum	Hiern	Brazil	São Paulo	Campinas		Fazenda Santa Eliza	-22.52	-47.04	<2km	SPEC	650	False	semi-deciduous forest.	Shrub 2m high, foliage viscid; corolla lavender-blue, anthers yellow.
Lombardi, JA			1814		25	5	1997	Solanaceae	acc	Solanum	sublentum	Hiern	Brazil	Minas Gerais	Januária			-15.1403	-44.2547	<2km	SPEC		False
